# Supplementary material for: Damage-Net: A program for DNA repair meta-analysis identifies a network of novel repair genes that facilitate cancer evolution
Source: DNA Repair (Amst). 2021 Sep;105:103158. doi: 10.1016/j.dnarep.2021.103158 (PMC8385418; doi:10.1016/j.dnarep.2021.103158)
Supplement: Supplementary file 1 [file mmc1.xlsx]

## Sheet: Sheet1
Name	Category	Method	Publication Title	DOI
53BP1 - PROX-NET - Gupta 2018	Interactomes	PROX-NET	DNA Repair Network Analysis Reveals Shieldin as a Key Regulator of NHEJ and PARP Inhibitor Sensitivity	10.1016/j.cell.2018.03.050
APE1 - APMS - Antoniali 2017	Interactomes	APMS	Mammalian APE1 controls miRNA processing and its interactome is linked to cancer RNA metabolism	10.1038/s41467-017-00842-8
Acetylation - IR SILAC - Beli 2012	Modifications	IR - SILAC	Proteomic investigations reveal a role for RNA processing factor THRAP3 in the DNA damage response	10.1016/j.molcel.2012.01.026
Adduct Sensitivity - CRISPR TKOv2/3 - Olivieri 2019	Genetic Screens	CRISPR TKOv2/3	A genetic map of the response to DNA damage in human cells	10.1101/845446
BRCA1 - PROX-NET - Gupta 2018	Interactomes	PROX-NET	DNA Repair Network Analysis Reveals Shieldin as a Key Regulator of NHEJ and PARP Inhibitor Sensitivity	10.1016/j.cell.2018.03.050
BRCA2 Synthetic Lethal - CRISPR - Mengwasser 2018	Genetic Screens	CRISPR	Genetic Screens Reveal FEN1 and APEX2 as BRCA2 Synthetic Lethal Targets	10.1016/j.molcel.2018.12.008
Chromatin - UV SILAC - Boeing 2016	Chromatin Associated	UV SILAC	Multiomic Analysis of the UV-Induced DNA Damage Response	10.1016/j.celrep.2016.04.047
DDRi Sensitivity - CRISPR TKOv2/3 - Olivieri 2019	Genetic Screens	CRISPR TKOv2/3	A genetic map of the response to DNA damage in human cells	10.1101/845446
DSB Sensitivity - CRISPR TKOv2/3 - Olivieri 2019	Genetic Screens	CRISPR TKOv2/3	A genetic map of the response to DNA damage in human cells	10.1101/845446
ERRC6 - UV AP-SILAC - Boeing 2016	Interactomes	AP-SILAC	Multiomic Analysis of the UV-Induced DNA Damage Response	10.1016/j.celrep.2016.04.047
HR-Neg - DR-GFP siRNA - Adamson 2012	Genetic Screens	HR-Neg DR-GFP siRNA	A genome-wide homologous recombination screen identifies the RNA-binding protein RBMX as a component of the DNA-damage response	10.1038/ncb2426
MDC1 - PROX-NET - Gupta 2018	Interactomes	PROX-NET	DNA Repair Network Analysis Reveals Shieldin as a Key Regulator of NHEJ and PARP Inhibitor Sensitivity	10.1016/j.cell.2018.03.050
MMRcomplex - TAPMS - Chen 2016	Interactomes	TAPMS	Proteomic Analysis Reveals a Novel Mutator S MutS Partner Involved in Mismatch Repair Pathway	10.1074/mcp.M115.056093
PCNA - CPT/UV BioID - Srivastava 2018	Interactomes	BioID	Replisome Dynamics and Their Functional Relevance upon DNA Damage through the PCNA Interactome	10.1016/j.celrep.2018.11.099
RAD23B - APMS - Bergink 2013	Interactomes	APMS	Erythropoietic Defect Associated with Reduced Cell Proliferation in Mice Lacking the 26S Proteasome Shuttling Factor Rad23b	10.1128/MCB.05772-11
REV7 - NCS BioID - Findlay 2018	Interactomes	NCS BioID	SHLD2/FAM35A co‐operates with REV7 to coordinate DNA double‐strand break repair pathway choice	10.15252/embj.2018100158
Rep. Stress Sensitivity - CRISPR TKOv2/3 - Olivieri 2019	Genetic Screens	CRISPR TKOv2/3	A genetic map of the response to DNA damage in human cells	10.1101/845446
SHLD2 - NCS BioID - Findlay 2018	Interactomes	NCS BioID	SHLD2/FAM35A co‐operates with REV7 to coordinate DNA double‐strand break repair pathway choice	10.15252/embj.2018100158
Acetylation - IR/UV SILAC - Elia 2015	Modifications	Acetylation - IR/UV SILAC	Quantitative Proteomic Atlas of Ubiquitination and Acetylation in the DNA Damage Response	10.1016/j.molcel.2015.05.006
BRCA1 - TAPMS - Hill 2014	Interactomes	BRCA1 - TAPMS	Systematic screening reveals a role for BRCA1 in the response to transcription-associated DNA damage	10.1101/gad.241620.114
RPAssDNA - Mutant In Vitro - Maréchal 2016	Chromatin Associated	Mutant RPA In-Vitro	PRP19 Transforms into a Sensor of RPA-ssDNA after DNA Damage and Drives ATR Activation via a Ubiquitin-Mediated Circuitry	10.1016/j.molcel.2013.11.002
Chromatin - UV SILAC - Chou 2010	Chromatin Associated	UV - SILAC	A chromatin localization screen reveals poly ADP ribose-regulated recruitment of the repressive polycomb and NuRD complexes to sites of DNA damage	10.1073/pnas.1012946107
PARPi-Sensitive - Olaparib CRISPR - Zimmermann 2018	Genetic Screens	PARPi-Sensitive - Olaparib CRISPR	CRISPR screens identify genomic ribonucleotides as a source of PARP-trapping lesions	10.1038/s41586-018-0291-z
HR-Pos - DR-GFP siRNA - Adamson 2012	Genetic Screens	HR-Pos - DR-GFP siRNA	A genome-wide homologous recombination screen identifies the RNA-binding protein RBMX as a component of the DNA damage response	10.1038/ncb2426
KU70 - BioID - Abbasi 2019	Interactomes	KU70 - BioID	Mapping the Ku Interactome Using Proximity-Dependent Biotin Identification in Human Cells	10.1021/acs.jproteome.8b00771
NHEJcomplex - APMS - Xing 2015	Interactomes	NHEJ - APMS	Interactome analysis identifies a new paralogue of XRCC4 in non-homologous end joining DNA repair pathway	10.1038/ncomms7233
Parylation - H2O2/MMS/UV/IR MS - Jungmichel 2013	Modifications	H2O2/MMS/UV/IR - Parylation Enrichment MS	Proteome-wide Identification of PolyADP-Ribosylation Targets in Different Genotoxic Stress Responses	10.1016/j.molcel.2013.08.026
Phospho - IR MS - Beli 2012	Modifications	IR - Phosphoproteomic	Proteomic Investigations Reveal a Role for RNA Processing Factor THRAP3 in the DNA Damage Response	10.1016/j.molcel.2012.01.026
Phospho - IR MS - Bennetzen 2010	Modifications	IR - Phosphoproteomic	Site-specific Phosphorylation Dynamics of the Nuclear Proteome during the DNA Damage Response	10.1074/mcp.M900616-MCP200
Phospho - IR SILAC - Elia 2015	Modifications	Phospho - IR SILAC	Quantitative Proteomic Atlas of Ubiquitination and Acetylation in the DNA Damage Response	10.1016/j.molcel.2015.05.006
pSQ/TQ - IR APMS - Matsuoka 2007	Modifications	IR - APMS	ATM and ATR Substrate Analysis Reveals Extensive Protein Networks Responsive to DNA Damage	10.1126/science.1140321
Phospho - UV MS - Boeing 2016	Modifications	UV - Phosphoproteomic	Multiomic Analysis of the UV-Induced DNA Damage Response	10.1016/j.celrep.2016.04.047
HR-Pos - RAD51Foci siRNA - Herr 2015	Genetic Screens	HR-Pos - RAD51Foci siRNA	A genome-wide IR-induced RAD51 foci RNAi screen identifies CDC73 involved in chromatin remodeling for DNA repair	10.1038/celldisc.2015.34
HR-Neg - RAD51Foci siRNA - Herr 2015	Genetic Screens	HR-Neg - RAD51Foci siRNA	A genome-wide IR-induced RAD51 foci RNAi screen identifies CDC73 involved in chromatin remodeling for DNA repair	10.1038/celldisc.2015.34
yH2AX Colocalisation - UV Microirradiation - Izhar	Chromatin Associated	UV - Microirradiation	A systematic analysis of factors localized to damaged chromatin reveals PARP-dependent recruitment of transcription factors	10.1016/j.celrep.2015.04.053
HR-Pos - SSR2.0 siRNA - López-Saavedra 2016	Genetic Screens	HR-Pos - SSR2.0 siRNA	A genome-wide screening uncovers the role of CCAR2 as an antagonist of DNA end resection	10.1038/ncomms12364
NHEJ-Pos - SSR2.0 siRNA - López-Saavedra 2016	Genetic Screens	NHEJ-Pos - SSR2.0 siRNA	A genome-wide screening uncovers the role of CCAR2 as an antagonist of DNA end resection	10.1038/ncomms12364
Ubiquitin - UV MS - Boeing 2016	Modifications	UV - Ubiquitin Enrichment MS	Multiomic Analysis of the UV-Induced DNA Damage Response	10.1016/j.celrep.2016.04.047
Ubiquitin - UV MS - Povlsen 2010	Modifications	UV - Ubiquitin Enrichment MS	Systems-wide analysis of ubiquitylation dynamics reveals a key role for PAF15 ubiquitylation in DNA-damage bypass	10.1038/ncb2579
