# Supplementary material for: Damage-Net: A program for DNA repair meta-analysis identifies a network of novel repair genes that facilitate cancer evolution
Source: DNA Repair (Amst). 2021 Sep;105:103158. doi: 10.1016/j.dnarep.2021.103158 (PMC8385418; doi:10.1016/j.dnarep.2021.103158)
Supplement: Supplementary file 2 [file mmc2.xlsx]

## Sheet: Contents
Pan-cancer mutation and survival analysis for all genes in 4 different gene groups.
All associations are represented as a log2 fold chance of high expression/low expression for a given gene.
Therefore, negative follows mean high expression of a gene reduce this feature and positive values mean expression increases it.
Not filtered for significance, survival analysis causes lots of outliers which can be filtered out by p-value (e.g. <0.05).

## Sheet: DNet-Genes
Gene	Subtype	Survival.Association	Survival.Pvalue	Point.Mutation.Association	Insertion.Association	Deletion.Association	TMB.Association
AASDHPPT	BRCA	-0.113253	0.682772	-0.0593685	-0.0318841	0.220413	0.0430535
AASDHPPT	CHOL	0.988536	0.193071	-0.990137	0.357552	-1.23563	-0.622738
AASDHPPT	GBM	0.375428	0.18311	-0.792817	-0.628031	-0.331514	-0.584121
AASDHPPT	LGG	0.714807	0.0202028	-0.172986	-0.516124	0.343831	-0.115093
AASDHPPT	CESC	-0.420623	0.272828	1.45524	1.14561	1.55719	1.38601
AASDHPPT	COAD	-0.232853	0.540905	0.0760926	0.964295	0.0685265	0.369638
AASDHPPT	KIRP	0.293847	0.556754	-0.180779	-0.318777	-0.154633	-0.218063
AASDHPPT	LIHC	0.286709	0.336925	-0.265861	0.0346726	0.035739	-0.0651497
AASDHPPT	LUAD	-0.415533	0.0962976	0.112507	0.370043	0.11845	0.200333
AASDHPPT	LUSC	0.313734	0.173582	0.508272	0.205737	0.391854	0.368621
AASDHPPT	MESO	0.539272	0.177541	0.04368	-0.0565835	0.485427	0.157508
AASDHPPT	PAAD	-0.186782	0.625579	2.66467	0.429684	0.0937821	1.06271
AASDHPPT	PRAD	0.265737	0.80289	1.03454	0.349409	-0.315654	0.356099
AASDHPPT	SARC	-0.93548	0.0118788	0.644256	0.899237	0.759526	0.767673
AASDHPPT	STAD	-0.404844	0.247088	1.32381	1.34744	1.59024	1.42049
AASDHPPT	THCA	0.0937796	0.903291	-0.618617	-4.70104	-1.02667	-2.11544
AASDHPPT	UCS	0.52591	0.324163	0.552082	0.859137	1.91289	1.10804
AASDHPPT	LAML	0.573175	0.102445	3.66879	4.15785	4.01057	3.94574
AASDHPPT	ACC	0.58204	0.308457	-1.74239	-1.44057	-2.17564	-1.7862
AASDHPPT	BLCA	-0.330201	0.227485	0.0538744	0.940592	0.471306	0.488591
AASDHPPT	ESCA	-0.0101287	0.980622	-0.13493	-0.123685	-0.230212	-0.162942
AASDHPPT	HNSC	-0.343684	0.114916	0.337758	1.63754	0.65908	0.878126
AASDHPPT	KICH	0.489855	0.591447	-1.93763	-0.176878	-0.620152	-0.911555
AASDHPPT	KIRC	0.154683	0.638337	0.0916984	-2.71568	0.219814	-0.801389
AASDHPPT	DLBC	-30.5893	0.999405	-0.335977	-0.121991	-0.422691	-0.293553
AASDHPPT	OV	0.150266	0.544003	-0.0536709	-0.642095	0.136379	-0.186462
AASDHPPT	PCPG	-1.01304	0.403059	-0.0957768	0.459432	-0.106915	0.0855799
AASDHPPT	READ	1.61655	0.0862607	2.41378	0.567368	1.35216	1.44444
AASDHPPT	SKCM	0.0578294	0.807432	-0.0262365	0.461423	0.0389941	0.15806
AASDHPPT	TGCT	-0.755882	0.66881	0.216775	0.70044	-0.0450879	0.290709
AASDHPPT	THYM	-0.00153425	0.998966	-0.619748	-1.01465	-2.16099	-1.26513
AASDHPPT	UCEC	0.374562	0.394684	1.13046	0.772247	1.53256	1.14509
AASDHPPT	UVM	0.0684201	0.932735	-1.34347	0.0995357	-0.415037	-0.55299
ABCF1	BRCA	-0.0241872	0.9288	0.287826	0.760914	0.763461	0.604067
ABCF1	CHOL	-0.742547	0.287193	1.18636	0.0824622	0.959358	0.742728
ABCF1	GBM	0.172228	0.540554	-1.88973	-0.402098	-0.17603	-0.82262
ABCF1	LGG	0.100867	0.739141	1.68562	-1.25261	0.119299	0.184105
ABCF1	CESC	-0.0821122	0.826355	1.24761	0.842289	0.976134	1.02201
ABCF1	COAD	0.359185	0.343837	-0.258747	0.304978	-1.23023	-0.394666
ABCF1	KIRP	0.0615443	0.901584	0.0133141	-0.106915	-0.0734978	-0.0556996
ABCF1	LIHC	-0.103133	0.733597	0.650024	0.163633	0.531638	0.448432
ABCF1	LUAD	0.0530226	0.829541	0.727348	1.05267	0.654215	0.811411
ABCF1	LUSC	0.0535082	0.813022	-0.0387115	0.201948	0.25806	0.140432
ABCF1	MESO	-0.381949	0.359518	0.294183	0.469485	0.0749621	0.279543
ABCF1	PAAD	-0.331575	0.390394	0.102321	0.75409	-0.38247	0.15798
ABCF1	PRAD	0.605585	0.582841	-0.58545	-0.657313	-0.924	-0.722254
ABCF1	SARC	-0.589087	0.0994618	0.0864659	0	0.405256	0.163907
ABCF1	STAD	0.323294	0.331467	-0.767703	-1.30023	-2.12195	-1.39663
ABCF1	THCA	-1.33029	0.119227	0.0116859	-1.09516	-0.251836	-0.445103
ABCF1	UCS	0.413214	0.426672	-1.98296	-0.597902	0	-0.860286
ABCF1	LAML	-0.245872	0.48464	-0.590976	-0.456378	-0.430634	-0.492663
ABCF1	ACC	-0.884432	0.141703	0.470423	-0.467779	-0.98457	-0.327309
ABCF1	BLCA	-0.670825	0.0184043	-0.0643087	-0.765935	0.244113	-0.195377
ABCF1	ESCA	-0.0169974	0.967478	-0.390336	-1.05767	-2.45626	-1.30142
ABCF1	HNSC	0.00623162	0.976869	-0.1511	-0.407543	0.048627	-0.170005
ABCF1	KICH	0.0954702	0.918423	1.07339	-0.485427	0	0.195987
ABCF1	KIRC	0.0321076	0.92094	0.200691	-2.58722	0.224329	-0.720734
ABCF1	DLBC	30.6114	0.999405	0.122301	0.514573	-0.113211	0.174554
ABCF1	OV	0.169389	0.49505	0.287189	0.829859	0.248437	0.455162
ABCF1	PCPG	-0.798387	0.544481	0.177346	-0.304855	0.257158	0.0432164
ABCF1	READ	-0.791738	0.418116	2.00841	0.732838	0.299769	1.01367
ABCF1	SKCM	-0.565296	0.0162375	-0.122922	0.625893	-0.213552	0.0964728
ABCF1	TGCT	-0.897377	0.611879	0.255761	0.215729	0.135655	0.202382
ABCF1	THYM	1.01946	0.421797	-0.592286	-0.118644	-0.65966	-0.456863
ABCF1	UCEC	-1.53565	0.00226665	0.787088	-0.817064	-1.11273	-0.380901
ABCF1	UVM	0.64176	0.437407	1.39121	0.628031	0.658963	0.892736
ABCF2	BRCA	0.154885	0.561951	0.362631	1.40731	0.410465	0.726802
ABCF2	CHOL	-0.408753	0.540275	-0.154328	0.289507	0.259087	0.131422
ABCF2	GBM	-0.0801634	0.774967	-2.02938	-0.942515	-0.597902	-1.18993
ABCF2	LGG	-0.197858	0.516565	1.94623	0.985944	0.28883	1.07367
ABCF2	CESC	-0.101688	0.791342	0.61981	-0.0132968	1.04699	0.551168
ABCF2	COAD	-0.689372	0.0788031	-0.494914	0.241879	-1.01488	-0.422639
ABCF2	KIRP	0.0193933	0.967903	0.137256	0.0141673	0.0231365	0.0581864
ABCF2	LIHC	-0.0699262	0.814034	0.260827	0.145483	0.510962	0.305757
ABCF2	LUAD	-0.353971	0.156047	0.788361	0.450553	0.821427	0.686781
ABCF2	LUSC	0.14934	0.510519	0.125332	0.0845158	0.23517	0.148339
ABCF2	MESO	-0.608774	0.137898	0.337269	1.2854	0.373815	0.665495
ABCF2	PAAD	0.585646	0.126935	3.08193	1.05445	0.243669	1.46001
ABCF2	PRAD	-0.621677	0.607728	1.07825	0.296201	-0.428306	0.315383
ABCF2	SARC	0.00909844	0.979703	0.479531	0.233591	-0.364078	0.116348
ABCF2	STAD	0.420556	0.215382	0.856032	1.02355	1.61125	1.16361
ABCF2	THCA	-0.717074	0.372989	0.100671	-2.33655	-0.387516	-0.874465
ABCF2	UCS	-0.771465	0.161036	2.51124	0.691878	0.253757	1.15229
ABCF2	LAML	0.00137512	0.99686	0.414413	0.5025	0.437064	0.451326
ABCF2	ACC	1.06396	0.0773159	1.44692	0.877143	1.95269	1.42558
ABCF2	BLCA	-0.657777	0.0192588	-0.129522	0.0417565	0.166085	0.0261064
ABCF2	ESCA	-0.521272	0.213693	-0.215315	0.279202	0.633139	0.232342
ABCF2	HNSC	-0.330125	0.125769	0.20657	0.967734	0.68705	0.620451
ABCF2	KICH	-0.615763	0.536304	-0.91983	-0.514573	-0.594361	-0.676255
ABCF2	KIRC	-0.327483	0.307546	0.179039	-2.78952	0.146745	-0.821244
ABCF2	DLBC	-0.418972	0.837314	-0.36779	-0.215729	-0.415037	-0.332852
ABCF2	OV	0.0690465	0.780611	-0.0410648	1.39255	0.0745745	0.475354
ABCF2	PCPG	1.03821	0.353252	0.0687128	0.691878	0.387023	0.382538
ABCF2	READ	1.21291	0.238072	-0.140717	-0.351985	-1.71154	-0.734746
ABCF2	SKCM	-0.414882	0.0780534	0.00674557	-0.0394084	0.233164	0.0668337
ABCF2	TGCT	-0.843399	0.633175	-0.0614005	-0.146841	-0.0450879	-0.0844433
ABCF2	THYM	-2.17564	0.169014	0.917194	1.24101	2.44184	1.53335
ABCF2	UCEC	-0.694025	0.123498	1.22302	-0.696722	0.160768	0.229021
ABCF2	UVM	-0.557372	0.4889	1.3482	-0.263034	0.584963	0.55671
ACIN1	BRCA	0.387958	0.153827	-0.387483	-0.725673	-0.56578	-0.559645
ACIN1	CHOL	-0.232486	0.74426	-0.444002	0.125531	0.0946369	-0.0746113
ACIN1	GBM	0.178755	0.525778	-2.49282	-1.04244	-0.678072	-1.40444
ACIN1	LGG	0.329769	0.275305	-1.68703	-2.65456	-0.142717	-1.49477
ACIN1	CESC	-0.129037	0.72969	0.912817	0.997106	1.38975	1.09989
ACIN1	COAD	0.454765	0.247752	0.76117	-0.24509	0.864651	0.460244
ACIN1	KIRP	0.190328	0.7053	0.349313	0.453626	0.271618	0.358186
ACIN1	LIHC	-0.0532801	0.859977	0.121623	-0.120294	0.110404	0.0372444
ACIN1	LUAD	-0.0805906	0.75305	0.223436	0.457045	0.108688	0.263056
ACIN1	LUSC	0.307292	0.182438	-0.003456	0.335603	0.127258	0.153135
ACIN1	MESO	0.66258	0.107907	0.116051	-0.192645	0.018859	-0.019245
ACIN1	PAAD	0.577598	0.139486	-2.97717	-1.33065	-0.485427	-1.59775
ACIN1	PRAD	-1.30443	0.271332	1.03665	0.159102	0.17266	0.456139
ACIN1	SARC	-0.557362	0.121795	-1.15624	0.676651	0.665759	0.062055
ACIN1	STAD	0.321249	0.340172	-0.0808886	0.0419692	-0.198738	-0.0792192
ACIN1	THCA	0.988137	0.247432	-0.174967	-0.250064	-0.0451888	-0.15674
ACIN1	UCS	-0.0985095	0.856106	0.316179	1.22827	2.361	1.30182
ACIN1	LAML	-0.0804392	0.819644	-3.1976	-3.30743	-3.47187	-3.32563
ACIN1	ACC	0.574199	0.327195	-0.537591	-1.17754	-1.1348	-0.949975
ACIN1	BLCA	-0.152564	0.574674	-0.25468	-0.125161	-0.304334	-0.228059
ACIN1	ESCA	0.321271	0.462666	0.359465	0.937844	1.97706	1.09146
ACIN1	HNSC	0.00346317	0.987189	0.590414	1.27218	0.572634	0.811741
ACIN1	KICH	-0.397814	0.669366	0.0090297	-0.447459	0.135655	-0.100925
ACIN1	KIRC	-0.233352	0.490251	0.0356239	2.82789	0.0461919	0.969903
ACIN1	DLBC	-0.57806	0.777447	0.0205474	-0.0901978	0.542527	0.157626
ACIN1	OV	-0.0290389	0.906885	0.217449	1.84383	0.0278342	0.696372
ACIN1	PCPG	-0.363003	0.743739	-0.135409	-0.807355	-0.155278	-0.366014
ACIN1	READ	0.436222	0.660332	2.17541	1.09115	2.04561	1.77072
ACIN1	SKCM	-0.258819	0.270304	-0.0921729	0.84212	0.117783	0.289243
ACIN1	TGCT	29.1935	0.998853	0.298041	-0.485427	-0.131245	-0.10621
ACIN1	THYM	-0.00193426	0.998719	0.200924	0.971431	2.1745	1.11562
ACIN1	UCEC	0.307592	0.475787	-0.217178	-0.382395	-0.557227	-0.3856
ACIN1	UVM	-0.970822	0.267061	1.01937	0.115477	0.103093	0.412645
ACOT7	BRCA	-0.203382	0.445709	-0.126983	1.68207	0.559775	0.704952
ACOT7	CHOL	-0.375517	0.594204	-0.09776	1.35364	-0.0216951	0.411394
ACOT7	GBM	-1.11241	0.000252177	2.48492	1.69849	0.935294	1.70624
ACOT7	LGG	0.374788	0.215645	1.70978	0.0441394	0.815575	0.856498
ACOT7	CESC	0.483505	0.207424	0.362978	-2.17932	0.0249824	-0.597121
ACOT7	COAD	0.359704	0.349738	0.843134	-0.64305	0.813835	0.337973
ACOT7	KIRP	-0.764093	0.133637	-0.0735216	-0.173431	-0.0801703	-0.109041
ACOT7	LIHC	-0.687872	0.026212	0.38652	-0.0207089	0.576977	0.314262
ACOT7	LUAD	-0.460228	0.0693865	0.265331	0.287936	0.0835368	0.212268
ACOT7	LUSC	0.0635664	0.780564	-0.0591891	0.114724	0.171278	0.0756043
ACOT7	MESO	-1.33284	0.00147794	-0.129204	0.186413	-0.111893	-0.018228
ACOT7	PAAD	0.0740823	0.846609	-2.79977	-0.47032	-0.141661	-1.13725
ACOT7	PRAD	1.96577	0.0993292	1.4301	0.735267	0.826548	0.997305
ACOT7	SARC	-0.770978	0.034121	0.931462	0.174029	-0.114752	0.330247
ACOT7	STAD	-0.119388	0.72671	0.710028	0.858813	0.724013	0.764285
ACOT7	THCA	0.281797	0.715231	0.272236	-0.171963	-0.0315701	0.022901
ACOT7	UCS	-0.810005	0.135738	-1.39011	0.820451	2.32747	0.585935
ACOT7	LAML	-1.83269	7.78223e-07	-3.47272	-3.927	-3.57225	-3.65732
ACOT7	ACC	-1.57365	0.0117036	0.70044	0.415037	0.0919225	0.402467
ACOT7	BLCA	-0.256775	0.362415	0.229127	0.43316	0.500623	0.387636
ACOT7	ESCA	-0.535495	0.194861	-0.123922	0	-0.386214	-0.170045
ACOT7	HNSC	-0.124699	0.567758	0.0126398	-0.334419	0.157721	-0.0546861
ACOT7	KICH	-1.80929	0.117858	1.60884	0.231326	0.355481	0.731881
ACOT7	KIRC	-0.298127	0.35195	0.123702	-2.63743	-0.0565252	-0.856751
ACOT7	DLBC	30.6114	0.999405	-0.439541	0.0848889	-0.408085	-0.254246
ACOT7	OV	0.107758	0.665014	0.0451897	0.287504	0.215389	0.182694
ACOT7	PCPG	1.80878	0.26244	0.139868	0.234465	0.0324215	0.135585
ACOT7	READ	-0.764569	0.432029	1.65832	0.349409	-0.787371	0.406785
ACOT7	SKCM	-0.00296614	0.98992	0.143165	-0.309684	-0.225881	-0.1308
ACOT7	TGCT	1.11298	0.528798	0.172256	-0.428843	0.0437214	-0.0709553
ACOT7	THYM	1.00057	0.424274	-1.60765	-1.90378	-3.05703	-2.18949
ACOT7	UCEC	-0.812807	0.0815144	1.70983	0.234822	0.446158	0.796936
ACOT7	UVM	1.37117	0.155165	1.46354	-0.70044	0.347923	0.37034
ACOT9	BRCA	-0.271944	0.305729	0.474006	1.25845	0.71258	0.815012
ACOT9	CHOL	0.103016	0.883302	-1.39728	-0.910733	-1.84986	-1.38596
ACOT9	GBM	0.0519443	0.852455	1.89332	0.230613	-0.36257	0.587122
ACOT9	LGG	-1.20945	0.000127893	-1.51606	0.939715	-0.451612	-0.342654
ACOT9	CESC	-0.420678	0.275018	-0.340728	-0.36464	0.03338	-0.223996
ACOT9	COAD	-0.494851	0.193625	-0.347817	-0.527921	-0.54071	-0.472149
ACOT9	KIRP	-0.430025	0.388171	0.01443	0.121136	0.137504	0.0910233
ACOT9	LIHC	-0.108135	0.716452	-0.246201	-0.19164	-0.293828	-0.243889
ACOT9	LUAD	-0.14124	0.571998	-0.0391669	0.150188	0.018992	0.0433378
ACOT9	LUSC	-0.00811721	0.971555	0.0560271	-0.525537	0.0222937	-0.149072
ACOT9	MESO	-0.205115	0.614356	0.140495	0.415037	0.0343515	0.196628
ACOT9	PAAD	-0.635536	0.0955769	0.257894	0.621488	0.0339473	0.304443
ACOT9	PRAD	-1.34822	0.258433	-1.06788	-0.0579473	0.353129	-0.257568
ACOT9	SARC	0.0999508	0.779704	0.87574	0.605427	0.936475	0.805881
ACOT9	STAD	-0.48849	0.149292	-0.0457968	-0.111637	0.0395781	-0.0392851
ACOT9	THCA	-0.204359	0.801523	0.248188	-0.481165	-0.0625845	-0.0985206
ACOT9	UCS	-0.234461	0.657279	0.344782	0.182864	0.407175	0.311607
ACOT9	LAML	-0.284109	0.419192	1.18101	1.24793	1.10269	1.17721
ACOT9	ACC	-0.216604	0.709247	0.821491	1.18286	0.939337	0.981231
ACOT9	BLCA	-0.0823878	0.76498	0.233024	0.0646436	0.0015622	0.0997433
ACOT9	ESCA	0.050539	0.901995	0.333519	0.481127	1.72422	0.846289
ACOT9	HNSC	-0.197504	0.364387	-0.287755	0.0690416	-0.622021	-0.280245
ACOT9	KICH	-0.482168	0.597382	0.458673	0	0.730813	0.396496
ACOT9	KIRC	-0.791928	0.0164939	0.0626655	2.86276	0.0636899	0.996373
ACOT9	DLBC	-31.2925	0.999414	0.218934	0.584963	-0.142958	0.220313
ACOT9	OV	0.126572	0.6105	0.0386511	-1.00993	0.0857299	-0.295181
ACOT9	PCPG	1.12651	0.352683	-0.209719	0.169925	-0.452512	-0.164102
ACOT9	READ	1.94632	0.0618576	-1.34281	-0.625442	-1.29177	-1.08667
ACOT9	SKCM	-0.432867	0.0651685	0.718399	0.622386	0.795542	0.712109
ACOT9	TGCT	1.03536	0.558216	0.00145948	0.400538	0.142019	0.181339
ACOT9	THYM	-0.33958	0.777197	-0.115221	-1.03037	-2.1236	-1.08973
ACOT9	UCEC	0.403437	0.355826	0.302853	0.503865	0.741821	0.51618
ACOT9	UVM	-1.23434	0.164694	-0.0144271	-1.5025	-0.612977	-0.709968
ACTN1	BRCA	-0.0630683	0.81172	-0.0289495	0.0425657	0.313082	0.1089
ACTN1	CHOL	0.52509	0.463581	-1.3683	-0.351472	-1.54597	-1.08858
ACTN1	GBM	-0.162991	0.568974	1.01639	1.51602	0.957356	1.16325
ACTN1	LGG	-0.996538	0.00130564	1.96571	2.9381	0.386093	1.7633
ACTN1	CESC	-1.0834	0.00880716	-0.714911	0.310701	-0.749606	-0.384605
ACTN1	COAD	0.329849	0.37588	0.348152	0.209058	0.406784	0.321332
ACTN1	KIRP	-0.630672	0.216173	-0.055392	-0.0259019	-0.119415	-0.066903
ACTN1	LIHC	-0.396066	0.173557	-0.194569	-0.0776028	-0.273211	-0.181794
ACTN1	LUAD	-0.482482	0.0567204	0.130694	-0.563285	0.161491	-0.0903668
ACTN1	LUSC	-0.293458	0.195876	0.200775	0.0130057	-0.0512253	0.0541851
ACTN1	MESO	-1.46054	0.000539	-0.37239	-0.862496	-0.656516	-0.630467
ACTN1	PAAD	-0.241281	0.528008	0.170596	-0.0166787	0.108524	0.0874804
ACTN1	PRAD	-1.00594	0.339856	-1.60497	-1.11692	-0.939381	-1.22042
ACTN1	SARC	0.284076	0.422168	0.851606	-0.373678	0.276035	0.251321
ACTN1	STAD	-0.234175	0.489795	-0.601787	-0.870354	-0.732933	-0.735025
ACTN1	THCA	0.572774	0.464362	-0.000509336	-1.20666	-0.561311	-0.589494
ACTN1	UCS	0.221683	0.675627	2.31504	1.5025	2.15325	1.99026
ACTN1	LAML	-0.726818	0.0397982	-1.24793	-1.08489	-1.75207	-1.36163
ACTN1	ACC	-0.923585	0.118522	1.0951	1.86394	1.91488	1.62464
ACTN1	BLCA	-0.299755	0.28288	-0.517879	-0.341168	-0.0608033	-0.306617
ACTN1	ESCA	0.246263	0.553691	-0.158957	-0.028289	0.663519	0.158758
ACTN1	HNSC	-0.182436	0.405044	-0.447169	0.757848	-0.683878	-0.124399
ACTN1	KICH	-1.51119	0.138761	1.98844	-0.201634	0.174498	0.653767
ACTN1	KIRC	-0.0742419	0.816663	0.116177	-0.0154852	0.217498	0.106063
ACTN1	DLBC	-0.138767	0.945775	-0.299077	-0.565597	-0.148863	-0.337846
ACTN1	OV	-0.50715	0.041587	0.161499	-0.957883	0.044669	-0.250571
ACTN1	PCPG	-0.381828	0.731038	0.211693	0.321928	-0.4975	0.0120403
ACTN1	READ	-1.6711	0.103583	1.42616	0.236858	0.174621	0.612546
ACTN1	SKCM	-0.247412	0.291141	1.00512	0.586749	0.753066	0.781646
ACTN1	TGCT	1.22283	0.489594	-0.0291183	1	-0.207805	0.254359
ACTN1	THYM	-0.189775	0.8727	-0.00139189	0.61471	0.0627358	0.225351
ACTN1	UCEC	-0.201361	0.636794	1.03276	0.517602	-0.211871	0.446165
ACTN1	UVM	-0.986893	0.2606	1.1953	0	0.563901	0.586401
ACTN4	BRCA	0.031466	0.908238	-0.0017077	0.99099	1.06762	0.685633
ACTN4	CHOL	0.11975	0.858953	-1.25462	0	-1.32193	-0.85885
ACTN4	GBM	0.216385	0.448599	0.6958	1.07155	1.20859	0.99198
ACTN4	LGG	-1.26496	9.99376e-05	1.91469	0.23791	-0.023459	0.709713
ACTN4	CESC	-0.412608	0.28307	-0.641933	1.26529	0.183641	0.269
ACTN4	COAD	0.39179	0.298366	-0.938256	-0.453865	-0.757649	-0.71659
ACTN4	KIRP	-0.393539	0.461195	-0.209151	-0.307703	-0.183925	-0.233593
ACTN4	LIHC	0.329758	0.26191	-0.194589	-0.310206	-0.646714	-0.383836
ACTN4	LUAD	-0.520115	0.0425956	0.328961	0.437336	0.278792	0.348363
ACTN4	LUSC	-0.0273713	0.904862	-0.0397031	-0.624825	-0.0667732	-0.243767
ACTN4	MESO	-1.206	0.00414235	0.197901	-0.347923	0.266787	0.0389213
ACTN4	PAAD	-0.895452	0.0233634	0.668318	0.660514	0.570012	0.632948
ACTN4	PRAD	-0.947111	0.391265	-1.27152	-0.533824	-0.651785	-0.819044
ACTN4	SARC	-0.159996	0.650518	0.36009	0.375039	0.885667	0.540266
ACTN4	STAD	-0.257448	0.44965	-0.984108	-0.833402	-1.58273	-1.13341
ACTN4	THCA	0.738654	0.343472	0.0287932	-1.13106	-0.60598	-0.569416
ACTN4	UCS	0.584934	0.266566	1.65569	-0.428843	-2.20645	-0.326534
ACTN4	LAML	-1.01369	0.00487942	-3.63198	-4.28787	-3.98793	-3.96926
ACTN4	ACC	-0.467081	0.415404	0.249932	0.569366	-0.0970987	0.240733
ACTN4	BLCA	-0.225902	0.416108	0.129734	-0.250808	0.0857626	-0.0117706
ACTN4	ESCA	0.119469	0.771471	0.54148	0.645415	1.13772	0.77487
ACTN4	HNSC	-0.407664	0.0700238	-0.0662821	0.722344	0.0921937	0.249418
ACTN4	KICH	0.668502	0.489768	1.23168	-0.784271	0.33985	0.26242
ACTN4	KIRC	0.494165	0.131046	-0.327088	-2.85578	-0.486878	-1.22325
ACTN4	DLBC	1.6645	0.347171	0.232163	0.182864	0.584963	0.33333
ACTN4	OV	-0.0855709	0.729326	0.284351	0.943049	0.194591	0.473997
ACTN4	PCPG	2.51147	0.114346	-0.302449	0.321928	-0.63743	-0.205984
ACTN4	READ	-0.0205851	0.983206	-1.92762	-0.514573	-1.54253	-1.32824
ACTN4	SKCM	0.23656	0.311646	0.40899	-0.56523	-0.101771	-0.0860036
ACTN4	TGCT	-0.843399	0.633175	0.00704099	0.428843	0	0.145295
ACTN4	THYM	-1.36623	0.282879	2.02333	2.01197	3.05063	2.36198
ACTN4	UCEC	-0.804633	0.0812043	0.219863	-0.181902	-0.367202	-0.109747
ACTN4	UVM	0.685105	0.407382	1.30485	-0.584963	0.561879	0.427257
ADAR	BRCA	0.271889	0.309839	-0.232055	1.34819	-0.0166696	0.36649
ADAR	CHOL	-0.405645	0.576816	1.08608	0.485427	1.36528	0.978929
ADAR	GBM	0.325584	0.24666	-1.89611	-0.584963	0.26628	-0.738265
ADAR	LGG	-0.116327	0.711383	1.78299	2.43296	0.516791	1.57758
ADAR	CESC	0.0280193	0.941471	-0.732683	-0.530364	-0.333061	-0.532036
ADAR	COAD	0.48313	0.221921	0.997209	2.34257	2.0859	1.80856
ADAR	KIRP	-0.131417	0.800423	-0.369792	-0.343954	-0.45924	-0.390995
ADAR	LIHC	0.0535546	0.858778	0.24239	0.238432	-0.0551635	0.141886
ADAR	LUAD	-0.426194	0.086081	0.578376	-0.0974584	0.498405	0.326441
ADAR	LUSC	-0.21055	0.353353	0.0620489	0.238077	0.269187	0.189771
ADAR	MESO	0.241987	0.546808	-0.375073	0.0473057	-0.463947	-0.263905
ADAR	PAAD	-0.809174	0.0390271	3.07035	1.46395	0.162271	1.56552
ADAR	PRAD	1.44332	0.235498	-1.22356	-0.271872	-0.561258	-0.685563
ADAR	SARC	0.286704	0.420869	-0.488906	0.477159	0.462551	0.150268
ADAR	STAD	0.189471	0.571395	0.028534	0.552541	0.733293	0.438123
ADAR	THCA	-0.676498	0.393766	-0.170868	-3.05389	-0.935391	-1.38672
ADAR	UCS	-0.0632719	0.905498	-0.205913	-0.904422	-1.95491	-1.02175
ADAR	LAML	-0.181596	0.605117	-1.20173	-1.25239	-1	-1.15137
ADAR	ACC	-0.638201	0.274612	0.842855	0.77259	0.164536	0.593327
ADAR	BLCA	-0.0277991	0.918967	0.147508	0.228886	0.0786569	0.151684
ADAR	ESCA	0.4818	0.248824	0.0133021	0.784832	1.65896	0.819032
ADAR	HNSC	0.171026	0.426237	-0.0209668	-0.71097	-0.511064	-0.414334
ADAR	KICH	0.667245	0.513357	0.0667355	0.452512	0.459432	0.326226
ADAR	KIRC	-0.0711763	0.819995	0.149108	2.9807	0.295167	1.14166
ADAR	DLBC	-30.086	0.999432	0.20937	0.443607	0.127756	0.260244
ADAR	OV	-0.221718	0.373692	0.169516	-1.64944	0.214657	-0.421755
ADAR	PCPG	-2.42869	0.124593	0.221244	-0.0995357	0.0627358	0.0614813
ADAR	READ	0.330348	0.748817	2.71067	1.36923	2.42192	2.16727
ADAR	SKCM	0.197805	0.397597	-0.209144	0.463284	0.174251	0.142797
ADAR	TGCT	1.35781	0.442303	-0.205414	-0.628031	-0.29956	-0.377669
ADAR	THYM	-0.999936	0.423874	1.46986	1.53201	2.74925	1.91704
ADAR	UCEC	-1.01099	0.0256853	-1.0747	-0.437624	-0.532084	-0.68147
ADAR	UVM	0.541389	0.522681	1.16643	-1	-0.0524674	0.0379867
ADD1	BRCA	-0.0579623	0.825359	-0.186918	-1.43214	-0.954196	-0.857752
ADD1	CHOL	0.535593	0.425722	1.12792	-0.215729	1.05285	0.655015
ADD1	GBM	0.00421506	0.987986	-2.60103	-1.49033	-0.318271	-1.46987
ADD1	LGG	1.01801	0.00094626	-1.89022	-0.945628	-0.14379	-0.993212
ADD1	CESC	-0.585057	0.129484	0.744368	2.40724	2.30525	1.81895
ADD1	COAD	0.701289	0.083001	0.793042	1.27272	1.40107	1.15561
ADD1	KIRP	0.777765	0.128606	0.263739	0.36257	0.194254	0.273521
ADD1	LIHC	0.401318	0.171098	-0.0743206	-0.173174	-0.015348	-0.0876141
ADD1	LUAD	-0.0719365	0.778132	-0.651257	-0.978938	-0.676249	-0.768815
ADD1	LUSC	-0.412351	0.0769023	-0.105998	-0.492687	-0.250647	-0.283111
ADD1	MESO	0.799299	0.0566182	-0.499466	0.0489096	-0.508464	-0.319674
ADD1	PAAD	0.663037	0.0849432	-3.38966	-1.31194	-0.697204	-1.7996
ADD1	PRAD	1.43036	0.225258	-1.48282	-0.826401	-0.829859	-1.04636
ADD1	SARC	0.204659	0.567192	-1.16403	-0.662419	-1.05396	-0.960135
ADD1	STAD	-0.660118	0.0500654	-0.782844	-0.747592	-0.599536	-0.709991
ADD1	THCA	0.0835802	0.91385	-0.462497	-3.2314	-1.26829	-1.65406
ADD1	UCS	0.952378	0.0733197	-2.73376	-1.18161	-2.59042	-2.16859
ADD1	LAML	-0.560307	0.114912	-2.13327	-2.36565	-2.38143	-2.29345
ADD1	ACC	0.866183	0.150831	0.419404	0.321928	0.0326662	0.257999
ADD1	BLCA	0.032608	0.904515	-0.32673	-0.327575	-0.306548	-0.320284
ADD1	ESCA	0.686369	0.100709	0.604547	1.138	2.46266	1.40174
ADD1	HNSC	0.155926	0.469254	-0.770335	-1.11625	-0.682784	-0.856457
ADD1	KICH	-0.222986	0.798623	-1.32747	-0.201634	-0.149747	-0.559616
ADD1	KIRC	1.00185	0.00280822	-0.169638	-2.89016	-0.115477	-1.05843
ADD1	DLBC	-30.2159	0.999421	-0.514393	-0.229482	-0.0565835	-0.26682
ADD1	OV	0.00389536	0.987446	0.0538742	-1.82575	0.195857	-0.525339
ADD1	PCPG	0.563772	0.652935	-0.059348	-0.440573	-0.337035	-0.278985
ADD1	READ	-0.839395	0.393547	1.92916	0.584963	0.976054	1.16339
ADD1	SKCM	-0.678047	0.00425314	-0.552283	0.724635	-0.111814	0.0201794
ADD1	TGCT	-1.05909	0.54916	-0.151251	0.641546	0.215729	0.235341
ADD1	THYM	1.94941	0.218154	-0.995852	-1.12676	-2.3745	-1.49904
ADD1	UCEC	0.0161781	0.970382	0.381539	0.446458	0.0286651	0.285554
ADD1	UVM	1.94721	0.0411433	1.40546	-0.280108	0.383329	0.502894
ADNP	BRCA	-0.256246	0.326769	-0.0409889	-1.26806	-0.270791	-0.526614
ADNP	CHOL	-0.313532	0.640783	-1.34893	-0.271302	-1.33653	-0.985587
ADNP	GBM	0.388634	0.170325	1.59794	-0.48089	-0.608421	0.169544
ADNP	LGG	-0.297692	0.329024	1.87087	-1.24576	0.197274	0.274129
ADNP	CESC	0.250784	0.515523	-0.539262	1.63571	0.555851	0.550765
ADNP	COAD	-0.137814	0.719098	-2.01673	-1.96143	-2.54943	-2.17586
ADNP	KIRP	-0.0631351	0.903498	-0.256097	0.0104544	-0.50087	-0.248838
ADNP	LIHC	0.146658	0.623984	0.408871	0.215084	0.16114	0.261699
ADNP	LUAD	0.0391075	0.876034	0.623537	0.205183	0.36257	0.397097
ADNP	LUSC	0.338017	0.135431	0.150877	0.350086	0.068291	0.189751
ADNP	MESO	0.268696	0.504535	-0.0983094	-0.321928	-0.0759489	-0.165395
ADNP	PAAD	-0.395873	0.301302	3.04604	0.781999	0.421464	1.4165
ADNP	PRAD	-1.63394	0.171274	1.18071	0.434262	-0.265785	0.44973
ADNP	SARC	-0.724664	0.0466079	-0.354232	0.164119	0.469077	0.0929883
ADNP	STAD	-0.228989	0.518395	-0.339784	-0.787574	-0.836064	-0.654474
ADNP	THCA	-1.7489	0.0630753	-0.389406	-2.81717	-0.968291	-1.39162
ADNP	UCS	-0.0377152	0.943425	-2.48915	0.0297473	0.164387	-0.765006
ADNP	LAML	0.532349	0.130429	1.03585	1.28951	1.41799	1.24778
ADNP	ACC	-0.529287	0.36403	0.713824	1.1375	1.88016	1.24383
ADNP	BLCA	0.0150458	0.956069	-0.185263	-0.0944819	-0.0946096	-0.124785
ADNP	ESCA	-0.0479882	0.906845	-0.599929	-0.923184	-2.15242	-1.22518
ADNP	HNSC	0.0469198	0.829878	-0.0558287	-0.677574	-0.246735	-0.326712
ADNP	KICH	0.420038	0.645427	-1.15111	-0.251539	-0.403356	-0.602001
ADNP	KIRC	-0.0285943	0.929406	-0.102762	2.72691	-0.0374027	0.862247
ADNP	DLBC	-30.6114	0.999405	0.0505731	0.203533	0.68226	0.312122
ADNP	OV	0.241312	0.336251	0.313782	0.0733732	0.178016	0.18839
ADNP	PCPG	-0.678668	0.522149	0.0494485	-0.0824622	-0.112475	-0.0484961
ADNP	READ	0.644813	0.509082	-2.73255	-1.12082	-1.89136	-1.91491
ADNP	SKCM	0.0240372	0.918981	0.199158	0.494765	0.404066	0.365996
ADNP	TGCT	1.1369	0.519999	0.0130169	0.214125	-0.111893	0.0384163
ADNP	THYM	0.678376	0.587597	-0.848782	-1.2076	-2.34873	-1.46837
ADNP	UCEC	-0.147205	0.737231	-1.01305	-0.373194	-1.31424	-0.90016
ADNP	UVM	-0.330298	0.691022	-0.313846	0.736966	-0.752072	-0.109651
AFF4	BRCA	-0.523144	0.061824	-0.377309	-0.881895	-0.876552	-0.711919
AFF4	CHOL	0.410128	0.532139	1.29855	0.505235	1.152	0.985262
AFF4	GBM	-0.274978	0.334989	2.7904	1.95606	1.11334	1.95326
AFF4	LGG	-0.0729587	0.810298	-0.152618	-0.0724085	0.0729315	-0.0506985
AFF4	CESC	-1.05039	0.0070113	0.619023	0.297021	1.06404	0.660029
AFF4	COAD	0.555808	0.165255	0.185918	0.573707	0.414699	0.391441
AFF4	KIRP	0.261861	0.618676	-0.135647	-0.0571439	-0.199982	-0.130924
AFF4	LIHC	-0.139958	0.637291	-0.187256	0.0995357	-0.194074	-0.0939314
AFF4	LUAD	0.0334498	0.898582	-0.507221	-0.82834	-0.272641	-0.536067
AFF4	LUSC	-0.243456	0.283963	-0.0685036	-0.165969	-0.130907	-0.121793
AFF4	MESO	0.105935	0.792714	0.222951	0.133267	-0.0347654	0.107151
AFF4	PAAD	-0.523383	0.175716	2.7856	0.68203	0.584963	1.35086
AFF4	PRAD	0.666671	0.537301	1.00009	0.221468	-0.336786	0.294926
AFF4	SARC	-0.391761	0.276555	-0.930791	0.627341	0.481635	0.0593952
AFF4	STAD	-0.278849	0.419608	-0.659197	-0.290061	-0.19662	-0.381959
AFF4	THCA	-1.6089	0.0912588	-0.319784	-2.93882	-0.868035	-1.37555
AFF4	UCS	-0.495679	0.348415	-0.462023	0.345135	0.159199	0.0141037
AFF4	LAML	0.606813	0.0839663	2.66417	3.23704	3.12711	3.00944
AFF4	ACC	0.364279	0.523404	0.573761	1.24793	1.16227	0.994653
AFF4	BLCA	-0.29822	0.283256	-0.352929	0.452512	-0.0383811	0.0204006
AFF4	ESCA	-0.0458897	0.910822	-0.0387854	0.0154852	-0.0990641	-0.0407881
AFF4	HNSC	-0.0930993	0.671558	-0.164191	0.633047	-0.475599	-0.0022479
AFF4	KICH	-0.619299	0.506764	0.163499	0.819428	-0.509014	0.157971
AFF4	KIRC	0.506678	0.117879	-0.186625	-2.9823	-0.171025	-1.11332
AFF4	DLBC	-29.9903	0.999442	0.268765	0.0443941	0.430634	0.247931
AFF4	OV	-0.426629	0.0886798	0.309556	-2.27243	0.0738112	-0.629689
AFF4	PCPG	-2.52949	0.105497	0.214675	0.36257	-0.162271	0.138325
AFF4	READ	2.42763	0.114779	1.11821	0.336525	1.37638	0.943703
AFF4	SKCM	-0.228986	0.338014	0.382229	-0.0901978	0.402689	0.231573
AFF4	TGCT	-0.925068	0.600642	0.0967041	0.83399	-0.0848889	0.281935
AFF4	THYM	0.0807547	0.946018	-0.622281	-1.01527	-2.09653	-1.24469
AFF4	UCEC	0.204407	0.642493	0.597331	0.221897	0.743183	0.520804
AFF4	UVM	-0.348691	0.672906	-0.312645	0.63743	-0.273018	0.0172555
AHCTF1	BRCA	0.189629	0.478681	0.235828	1.87043	0.598913	0.901725
AHCTF1	CHOL	0.149176	0.827336	1.30682	0.343954	1.09378	0.914851
AHCTF1	GBM	0.268539	0.344047	0.780428	1.81214	1.15612	1.24956
AHCTF1	LGG	-0.193345	0.515382	-1.74653	-1.99744	-0.450853	-1.39827
AHCTF1	CESC	-0.642635	0.100708	0.49941	1.35813	0.91217	0.923236
AHCTF1	COAD	0.270935	0.493798	0.06844	1.25722	0.0803433	0.468667
AHCTF1	KIRP	-0.634086	0.212903	-0.373454	-0.327575	-0.544875	-0.415301
AHCTF1	LIHC	0.246398	0.412176	0.142347	0.260236	0.220455	0.207679
AHCTF1	LUAD	-0.143511	0.561132	0.681266	0.626582	0.6113	0.639716
AHCTF1	LUSC	0.140651	0.529376	-0.0118313	-0.0357219	0.122723	0.0250565
AHCTF1	MESO	-0.967514	0.0218944	-0.00139593	-0.662965	-0.244419	-0.302927
AHCTF1	PAAD	-0.892638	0.0213276	2.97242	0.939458	0.620152	1.51068
AHCTF1	PRAD	0.182241	0.860481	1.20079	0.505575	0.0867373	0.597702
AHCTF1	SARC	-0.261525	0.467343	0.0188063	0.311359	0.718932	0.349699
AHCTF1	STAD	-0.443722	0.220843	0.614382	0.891583	0.629676	0.71188
AHCTF1	THCA	-0.621413	0.405662	-0.0742231	-1.93786	-0.532993	-0.848358
AHCTF1	UCS	0.0878213	0.866852	-1.67757	0.695994	2.19018	0.402871
AHCTF1	LAML	0.423622	0.230469	1.13492	1.34727	1.39119	1.29113
AHCTF1	ACC	-0.074335	0.897099	1.09268	1.2863	1	1.12633
AHCTF1	BLCA	-0.327337	0.2346	0.0949081	0.87578	0.2514	0.407363
AHCTF1	ESCA	0.183949	0.656797	-0.279015	0.0443941	0.0179665	-0.0722181
AHCTF1	HNSC	0.122038	0.571131	0.449341	-0.131478	0.166037	0.1613
AHCTF1	KICH	-2.32787	0.0442769	1.31386	0.334419	0.117357	0.588545
AHCTF1	KIRC	0.271756	0.398758	0.0781184	0.209453	0.23816	0.175244
AHCTF1	DLBC	-30.3197	0.999415	-0.300531	0	-0.273018	-0.191183
AHCTF1	OV	0.314836	0.203657	0.228657	-0.0560577	0.184679	0.119093
AHCTF1	PCPG	0.00670645	0.995462	0.167266	0	-0.269187	-0.0339737
AHCTF1	READ	-0.191626	0.852014	2.02585	0.515838	0.582795	1.04149
AHCTF1	SKCM	0.386276	0.102513	0.345131	-0.227759	0.23349	0.116954
AHCTF1	TGCT	1.12923	0.52303	0.165098	-0.175087	0.0874628	0.0258248
AHCTF1	THYM	0.511435	0.684978	-0.0280718	-0.357552	0.23816	-0.0491547
AHCTF1	UCEC	-0.0935759	0.830635	0.00148813	-0.234163	0.690912	0.152746
AHCTF1	UVM	-1.50907	0.113322	-0.238246	1.16993	-0.514573	0.139035
AHNAK	BRCA	-0.0923767	0.73479	-0.277649	-1.82488	-0.958105	-1.02021
AHNAK	CHOL	0.672781	0.311548	-0.0205369	-1.2854	-0.788496	-0.698145
AHNAK	GBM	-0.0964175	0.731552	-2.08195	0.356144	0.681318	-0.348164
AHNAK	LGG	0.0205599	0.945558	-1.89044	-1.3152	-0.71232	-1.30599
AHNAK	CESC	-0.276699	0.470599	-0.612285	0.358315	-0.840095	-0.364688
AHNAK	COAD	0.241314	0.541252	0.800022	1.17067	1.19672	1.0558
AHNAK	KIRP	0.0998347	0.841583	-0.15434	0.0555923	-0.17433	-0.091026
AHNAK	LIHC	0.238868	0.442346	-0.0406578	-0.344711	-0.406339	-0.263902
AHNAK	LUAD	-0.238832	0.351519	-0.513581	-0.699116	-0.481656	-0.564784
AHNAK	LUSC	-0.27664	0.228834	-0.2918	-0.731125	-0.371183	-0.464703
AHNAK	MESO	0.398472	0.328916	-0.0620003	-0.271302	0.112475	-0.0736092
AHNAK	PAAD	-1.23596	0.00257862	-0.0753324	0.165586	0.365649	0.151968
AHNAK	PRAD	-0.130251	0.906216	-1.43071	-0.683816	-0.805812	-0.973447
AHNAK	SARC	0.432862	0.226559	-0.306978	0.14274	-0.116767	-0.0936682
AHNAK	STAD	-0.482213	0.152083	-0.996297	-0.847566	-0.760368	-0.868077
AHNAK	THCA	-0.53273	0.504057	-0.11196	-1.40926	-0.78182	-0.767682
AHNAK	UCS	0.461751	0.39262	-0.879218	-1.40881	-2.41308	-1.56703
AHNAK	LAML	-0.439636	0.210115	0.10467	-0.189478	-0.38443	-0.156413
AHNAK	ACC	0.0888293	0.877975	0.547447	0.802554	0.822357	0.724119
AHNAK	BLCA	-0.542652	0.048946	-0.219386	0.160591	0.0821011	0.00776858
AHNAK	ESCA	0.655014	0.124294	0.187187	0.755662	1.83742	0.926755
AHNAK	HNSC	-0.0242447	0.911513	-0.197922	0.212661	-0.571215	-0.185492
AHNAK	KICH	0.391112	0.668301	-0.0751947	-0.415037	0.0465426	-0.147897
AHNAK	KIRC	0.982251	0.00369213	-0.264404	-0.0937821	-0.215423	-0.191203
AHNAK	DLBC	-30.2159	0.999421	-0.214071	-0.263034	0.430634	-0.0154902
AHNAK	OV	-0.656186	0.00888879	-0.17703	-0.958837	-0.0861566	-0.407341
AHNAK	PCPG	-0.395212	0.722098	-0.0450597	0.0824622	-0.415037	-0.125878
AHNAK	READ	1.55724	0.181682	-1.33798	-0.268489	0.497627	-0.369614
AHNAK	SKCM	-0.234174	0.320418	0.378618	0.0249176	-0.0289999	0.124845
AHNAK	TGCT	-29.1454	0.998855	-0.17992	0.199309	-0.270648	-0.0837529
AHNAK	THYM	0.635444	0.616046	1.19025	0.896907	0.563267	0.883475
AHNAK	UCEC	-0.0733042	0.865256	-0.222528	-0.266964	0.383144	-0.0354491
AHNAK	UVM	1.02595	0.237885	1.15899	-0.347923	-0.432959	0.126036
ALYREF	BRCA	0.166459	0.549297	0.189981	2.05105	1.43615	1.22573
ALYREF	CHOL	-0.687475	0.326421	-1.25076	-0.302563	-1.07138	-0.874904
ALYREF	GBM	0.0621109	0.827491	2.16844	-0.15078	0.0261523	0.681272
ALYREF	LGG	-0.399415	0.190286	1.78038	-0.297297	0.192217	0.558433
ALYREF	CESC	0.373987	0.323138	-0.20949	-1.06774	0.570396	-0.235613
ALYREF	COAD	0.312111	0.407031	0.939469	-0.611964	0.633268	0.320258
ALYREF	KIRP	-0.983875	0.0524968	0.0605883	-0.202105	-0.116351	-0.085956
ALYREF	LIHC	-0.155725	0.593353	0.124923	-0.188204	-0.142991	-0.0687572
ALYREF	LUAD	-0.429408	0.0939653	1.33467	0.804136	1.23986	1.12622
ALYREF	LUSC	0.203865	0.368524	-0.026096	0.960687	0.171488	0.368693
ALYREF	MESO	-1.31886	0.00171911	-0.159989	0.263034	-0.14439	-0.0137814
ALYREF	PAAD	0.178606	0.644748	-2.72588	-0.286881	0.0321804	-0.993526
ALYREF	PRAD	-0.669769	0.580987	1.58302	0.718714	1.02249	1.10808
ALYREF	SARC	0.253999	0.476622	1.13768	0.36257	0.935122	0.811791
ALYREF	STAD	0.256692	0.448612	1.48866	1.2053	1.61218	1.43538
ALYREF	THCA	0.287637	0.701373	0.370807	1.31192	0.584963	0.755895
ALYREF	UCS	0.141627	0.788267	-1.97646	-0.257798	0.119299	-0.704986
ALYREF	LAML	-0.148917	0.672957	-1.09176	-1	-1.07566	-1.05581
ALYREF	ACC	-1.29119	0.0372547	2.0447	2.26303	1.29834	1.86869
ALYREF	BLCA	-0.354771	0.209428	0.389518	0.246161	0.218055	0.284578
ALYREF	ESCA	-0.737338	0.0844192	-0.33437	-0.403687	-0.943499	-0.560518
ALYREF	HNSC	-0.369402	0.0863592	0.0375488	0.00990574	0.702475	0.249976
ALYREF	KICH	0.273109	0.778123	2.01635	-0.0588937	0.59309	0.850182
ALYREF	KIRC	-0.640313	0.0574526	0.313337	2.96362	0.457634	1.24486
ALYREF	DLBC	30.3197	0.999415	0.069981	0.454566	-0.163499	0.120349
ALYREF	OV	0.335527	0.17554	-0.149577	0.479227	0.114884	0.148178
ALYREF	PCPG	-2.40864	0.123078	-0.0323407	-0.152003	0	-0.0614479
ALYREF	READ	-1.06049	0.304116	1.21409	0.0586542	-1.22793	0.0149376
ALYREF	SKCM	-0.429422	0.067755	0.787712	0.515589	0.587569	0.63029
ALYREF	TGCT	-0.91192	0.605853	0.118486	-0.302563	-0.0437214	-0.0759327
ALYREF	THYM	0.392702	0.741379	-0.732086	-0.672425	-0.706953	-0.703821
ALYREF	UCEC	-0.570865	0.204718	1.12786	-0.160914	0.523164	0.496704
ALYREF	UVM	0.505489	0.532195	1.31052	0.321928	0.559427	0.730626
ANAPC1	BRCA	-0.462466	0.0916702	0.332877	0.720486	0.235127	0.429496
ANAPC1	CHOL	0.194369	0.770526	-1.16042	-0.203533	-0.980635	-0.78153
ANAPC1	GBM	0.0350039	0.901035	-2.04695	-1.39232	-0.664816	-1.36803
ANAPC1	LGG	-0.335737	0.284763	1.84074	1.45207	0.553598	1.28214
ANAPC1	CESC	-0.578291	0.1279	1.17341	1.63472	1.96	1.58937
ANAPC1	COAD	0.592695	0.122939	-0.588378	0.736606	-0.80443	-0.218734
ANAPC1	KIRP	-0.272119	0.590626	-0.28322	-0.201399	-0.376831	-0.28715
ANAPC1	LIHC	-0.173179	0.5606	0.126765	0.237969	0.220433	0.195056
ANAPC1	LUAD	-0.138211	0.582758	0.528098	0.593396	0.360973	0.494156
ANAPC1	LUSC	0.502335	0.0259055	-0.0179824	0.917823	0.115782	0.338541
ANAPC1	MESO	-0.907314	0.0329556	-0.274073	-0.509014	-0.314109	-0.365732
ANAPC1	PAAD	-0.813875	0.0368129	3.06087	1.16314	0.474442	1.56615
ANAPC1	PRAD	-0.215629	0.836775	1.09853	0.391281	-0.22609	0.421239
ANAPC1	SARC	-0.312023	0.384185	-0.454598	1.096	0.96799	0.536465
ANAPC1	STAD	-0.0212601	0.951691	0.0349872	0.0489364	0.0735967	0.0525067
ANAPC1	THCA	-1.0796	0.172876	-0.315776	-2.74029	-1.12832	-1.3948
ANAPC1	UCS	-0.34481	0.517065	-0.369234	-0.74366	-2.13289	-1.08193
ANAPC1	LAML	0.368804	0.290584	-0.114854	-0.176157	-0.0458037	-0.112271
ANAPC1	ACC	-1.51182	0.0149183	1.34772	1.04731	0.822118	1.07238
ANAPC1	BLCA	-0.268775	0.326318	-0.227448	-0.167877	0.412126	0.00560016
ANAPC1	ESCA	0.570172	0.167295	0.0280303	0.718454	1.56838	0.771621
ANAPC1	HNSC	-0.0401503	0.851816	0.281634	0.699977	0.0615643	0.347725
ANAPC1	KICH	-1.41767	0.165498	1.13065	0.0614005	-0.27208	0.306656
ANAPC1	KIRC	0.362532	0.273192	0.0983472	2.96083	0.229068	1.09608
ANAPC1	DLBC	-0.16695	0.935117	0.251793	0.472068	0.159199	0.294353
ANAPC1	OV	0.0577113	0.816649	0.106568	0.0468618	0.164649	0.106026
ANAPC1	PCPG	-1.41319	0.26038	0.0586691	0.584963	-0.104337	0.179765
ANAPC1	READ	1.46395	0.145444	0.0211856	-0.14439	-0.165711	-0.0963049
ANAPC1	SKCM	-0.115407	0.628692	0.352329	0.602665	0.555437	0.503477
ANAPC1	TGCT	-0.7405	0.675161	-0.061091	-0.695145	-0.254573	-0.336936
ANAPC1	THYM	0.820496	0.513314	-0.221356	-0.228269	-0.0634254	-0.171017
ANAPC1	UCEC	-0.83095	0.0612067	0.275963	-0.71018	-0.398545	-0.277587
ANAPC1	UVM	-0.989635	0.263858	1.21432	1	0	0.738106
ANAPC2	BRCA	0.0351461	0.898647	0.139102	-1.43583	-0.437405	-0.578043
ANAPC2	CHOL	-0.199751	0.772068	1.19915	0.0801703	1.43195	0.903756
ANAPC2	GBM	-0.29987	0.281816	-2.5628	-1.60145	-0.638205	-1.60082
ANAPC2	LGG	0.612643	0.0516026	-1.68115	-2.5765	-0.0250366	-1.42756
ANAPC2	CESC	0.442281	0.260175	0.298194	-0.873676	-0.13322	-0.236234
ANAPC2	COAD	-0.671026	0.0948918	0.636197	-1.01623	0.308947	-0.023695
ANAPC2	KIRP	0.263703	0.605571	0.43315	0.44151	0.628299	0.500986
ANAPC2	LIHC	0.366035	0.238664	0.283737	0.267863	0.707652	0.419751
ANAPC2	LUAD	0.225992	0.379975	0.0831555	0.409876	0.0253605	0.172797
ANAPC2	LUSC	0.167343	0.467502	-0.126629	-0.146094	0.0759933	-0.0655766
ANAPC2	MESO	0.28343	0.493814	0.0341017	0.321928	-0.115477	0.0801842
ANAPC2	PAAD	1.67721	6.71843e-05	-3.04574	-1.38773	-0.401741	-1.61174
ANAPC2	PRAD	-1.02962	0.384506	-1.37717	-0.642843	-0.823699	-0.947903
ANAPC2	SARC	0.320962	0.365098	0.343593	-0.118644	0.358454	0.194468
ANAPC2	STAD	0.611265	0.0698694	0.0743134	0.0297788	-0.194522	-0.0301433
ANAPC2	THCA	0.596624	0.445258	0.0187244	1.39357	0.418604	0.610298
ANAPC2	UCS	-0.488066	0.361491	1.71239	-0.540568	-1.9169	-0.248361
ANAPC2	LAML	-0.550909	0.118777	-3.43844	-3.59735	-3.67499	-3.57026
ANAPC2	ACC	-0.118967	0.837124	0.201774	0.0183785	0.448096	0.222749
ANAPC2	BLCA	0.257002	0.355117	0.568029	-0.638642	0.292324	0.0739038
ANAPC2	ESCA	0.998774	0.0185983	-0.104202	-0.0207586	0.0535219	-0.023813
ANAPC2	HNSC	0.161548	0.463707	-0.0601004	-0.864207	-0.573687	-0.499332
ANAPC2	KICH	0.989122	0.257832	-0.0843535	-0.337035	-0.308122	-0.24317
ANAPC2	KIRC	0.436171	0.190786	-0.084837	2.74416	-0.169271	0.830018
ANAPC2	DLBC	30.5893	0.999405	0.0978062	0.0430687	0.125531	0.0888019
ANAPC2	OV	-0.102588	0.680215	-0.16976	1.96975	-0.0239381	0.592018
ANAPC2	PCPG	0.467666	0.722596	-0.153509	-0.691878	0.270089	-0.191766
ANAPC2	READ	-0.685233	0.507244	-0.364962	0.104494	-0.642106	-0.300858
ANAPC2	SKCM	-0.107894	0.652619	-0.152876	-0.515838	-0.0374747	-0.235396
ANAPC2	TGCT	0.733517	0.678218	0.0439433	-0.163499	0.654503	0.178316
ANAPC2	THYM	0.387307	0.733555	-0.92049	-0.814444	-0.939627	-0.89152
ANAPC2	UCEC	0.371803	0.395747	0.827044	1.2152	0.22693	0.756393
ANAPC2	UVM	1.57208	0.0705661	1.34738	-0.807355	-0.283793	0.0854119
ANLN	BRCA	-0.151093	0.561993	0.34758	2.00771	1.31108	1.22212
ANLN	CHOL	-0.780089	0.271678	0.133856	0.526069	0.247928	0.302617
ANLN	GBM	-0.452786	0.110032	-1.78385	-0.814444	-0.16665	-0.921649
ANLN	LGG	-0.29081	0.329903	1.61864	2.07948	0.0102928	1.23614
ANLN	CESC	-0.498898	0.191904	-0.563204	-0.708537	-1.61019	-0.960642
ANLN	COAD	0.404961	0.28861	0.739	0.64785	0.614908	0.667253
ANLN	KIRP	-1.23554	0.0135811	0.0651816	0.200913	0.0108338	0.0923094
ANLN	LIHC	-0.333571	0.265338	0.293622	0.364852	0.461827	0.373433
ANLN	LUAD	-0.770694	0.0020763	1.30317	0.614379	1.18313	1.03356
ANLN	LUSC	0.287866	0.197569	0.0285321	0.706888	0.290096	0.341839
ANLN	MESO	-2.27141	6.98647e-07	0.635918	0.229482	0.214125	0.359842
ANLN	PAAD	-1.35468	0.00090516	0.887351	1.25154	0.635236	0.924709
ANLN	PRAD	-2.83439	0.0716735	1.64197	1.16247	1.21508	1.33984
ANLN	SARC	-0.074077	0.835589	0.102318	0.969626	1.15655	0.742831
ANLN	STAD	-0.190638	0.58836	1.33343	1.37621	1.55035	1.42
ANLN	THCA	-0.76918	0.33078	0.128324	-0.805504	-0.335749	-0.337643
ANLN	UCS	0.488735	0.359604	2.18646	1.02237	0.0766213	1.09515
ANLN	LAML	0.709348	0.0453157	3.27506	3.224	3.45943	3.3195
ANLN	ACC	-2.01144	0.00118404	2.35886	1.80735	2.32193	2.16271
ANLN	BLCA	-0.405211	0.141363	0.086883	-0.458506	0.452512	0.0269632
ANLN	ESCA	-0.421166	0.313895	-0.0592986	0.118916	0.0431679	0.0342619
ANLN	HNSC	0.115685	0.588554	-0.0231104	-0.0279858	-0.577373	-0.20949
ANLN	KICH	-0.844708	0.396478	0.143909	0.211504	-0.625152	-0.0899127
ANLN	KIRC	-0.400538	0.206722	0.19055	2.81616	0.17997	1.06223
ANLN	DLBC	0.138767	0.945775	-0.167718	0.229482	-0.0554951	0.00208966
ANLN	OV	0.0971894	0.696418	0.327501	0.136988	0.363517	0.276002
ANLN	PCPG	-1.94037	0.22906	0.382761	0.893085	0	0.425282
ANLN	READ	0.0767024	0.931392	0.10738	-0.46347	-0.824386	-0.393492
ANLN	SKCM	-0.306095	0.197307	0.864196	0.6829	0.605721	0.717606
ANLN	TGCT	1.23243	0.485546	0.242857	0.157541	-0.0400774	0.120107
ANLN	THYM	2.76842	0.0830348	-1.04738	-0.367732	-0.654004	-0.689706
ANLN	UCEC	-0.549515	0.200725	0.975925	-0.470386	0.942462	0.482667
ANLN	UVM	-2.88303	0.0098835	-0.0740006	2.07039	0.273018	0.756469
ANXA2	BRCA	-0.0378473	0.889974	0.726495	0.573085	0.266272	0.52195
ANXA2	CHOL	0.481461	0.474413	-1.25774	0	-1.07241	-0.776715
ANXA2	GBM	-0.162025	0.570583	0.457117	0.771181	0.46828	0.565526
ANXA2	LGG	-1.2957	4.46421e-05	1.80188	0.852618	-0.0703893	0.861368
ANXA2	CESC	-0.612782	0.109377	-1.129	0.844279	-1.05354	-0.446089
ANXA2	COAD	0.0933676	0.805653	1.04407	1.95441	1.35796	1.45215
ANXA2	KIRP	-0.856843	0.0989525	0.184358	0.0402171	0.30205	0.175542
ANXA2	LIHC	-0.368189	0.213847	-0.0226592	-0.109624	0.00306305	-0.0430735
ANXA2	LUAD	-0.539672	0.0344677	-0.311665	-0.439962	-0.320582	-0.357403
ANXA2	LUSC	-0.0880546	0.699671	-0.315296	-0.449803	-0.192751	-0.319283
ANXA2	MESO	-1.39528	0.000856059	0.175689	1.08246	0.154034	0.470728
ANXA2	PAAD	-1.19528	0.00254635	0.685038	0.972519	0.634206	0.763921
ANXA2	PRAD	0.454034	0.669735	-0.159315	-0.333044	0.0239599	-0.156133
ANXA2	SARC	-0.0454721	0.898411	1.18301	1.2854	0.83399	1.1008
ANXA2	STAD	-0.0624327	0.855978	1.41206	1.42666	2.28298	1.70723
ANXA2	THCA	0.250259	0.750004	0.363126	0.304081	0.146592	0.271266
ANXA2	UCS	-0.837379	0.119317	2.44205	0	-0.130061	0.770664
ANXA2	LAML	-0.301281	0.388351	0.0423444	-0.215268	-0.343954	-0.172293
ANXA2	ACC	0.364653	0.528336	0.889399	0.474909	-0.0558532	0.436152
ANXA2	BLCA	-0.220298	0.424743	0.056159	-0.0241737	-0.0609466	-0.00965374
ANXA2	ESCA	0.0490035	0.905677	0.4792	1.1909	2.31869	1.3296
ANXA2	HNSC	-0.532937	0.0144391	-0.0414088	-0.585641	0.494221	-0.044276
ANXA2	KICH	0.080177	0.93008	1.29567	0	0.566347	0.620674
ANXA2	KIRC	-0.730793	0.0286115	0.192193	2.80295	0.270052	1.0884
ANXA2	DLBC	30.4704	0.999408	-0.226628	0.440573	-0.243271	-0.0097755
ANXA2	OV	-0.566212	0.0228367	-0.0435648	0.805952	-0.167877	0.19817
ANXA2	PCPG	0.401055	0.718831	-0.0510586	0	-0.793549	-0.281536
ANXA2	READ	1.16274	0.258138	-0.146809	0.118105	0.608641	0.193312
ANXA2	SKCM	-0.242513	0.304973	0.410257	0.235973	0.206607	0.284279
ANXA2	TGCT	-0.912671	0.605914	-0.328463	-0.103093	0.232173	-0.0664611
ANXA2	THYM	-0.654112	0.601055	-0.482002	-1.38391	-2.31034	-1.39209
ANXA2	UCEC	0.733361	0.0971211	0.336797	0.693949	1.13583	0.722193
ANXA2	UVM	-1.59383	0.056898	1.36279	-1	0.465664	0.276152
ANXA5	BRCA	0.038045	0.885849	0.426609	-1.06506	0.244396	-0.13135
ANXA5	CHOL	-0.30882	0.675924	-1.25941	-0.356144	-1.59418	-1.06991
ANXA5	GBM	0.237257	0.406476	-2.09439	-0.300395	-0.194912	-0.863233
ANXA5	LGG	-1.50565	3.003e-06	1.84939	0.977974	-0.0621565	0.921736
ANXA5	CESC	-0.383439	0.311459	-0.948322	0.107439	0.252959	-0.195974
ANXA5	COAD	0.0932027	0.811069	1.2396	-0.289254	1.03664	0.662331
ANXA5	KIRP	-0.434475	0.378986	-0.0128839	-0.0149503	0.166553	0.0462395
ANXA5	LIHC	-0.866585	0.00542644	-0.0415824	-0.299846	-0.0213473	-0.120925
ANXA5	LUAD	-0.359434	0.160257	-0.3054	-1.05645	-0.233443	-0.531766
ANXA5	LUSC	-0.410591	0.0764773	-0.0615421	-0.456421	-0.108799	-0.208921
ANXA5	MESO	-0.992026	0.0164395	0.230087	0.428843	-0.0703893	0.19618
ANXA5	PAAD	-0.519769	0.173751	3.03034	1.30378	0.446608	1.59358
ANXA5	PRAD	0.154097	0.881869	1.38785	0.348486	0.221857	0.65273
ANXA5	SARC	0.424489	0.235837	1.0988	0.945034	0.548699	0.864177
ANXA5	STAD	-0.649467	0.0555859	0.483936	0.282342	0.573976	0.446751
ANXA5	THCA	0.815344	0.321661	0.208965	2.22153	0.471451	0.967314
ANXA5	UCS	-0.573951	0.272148	-0.553344	-1.20511	-2.24655	-1.335
ANXA5	LAML	-0.20439	0.559389	1.22544	1.16993	1.0902	1.16185
ANXA5	ACC	0.550669	0.348517	-1.1531	-0.694374	-1.02672	-0.958063
ANXA5	BLCA	-0.404085	0.145283	-0.137876	-0.170179	0.00641912	-0.100545
ANXA5	ESCA	0.583087	0.165581	0.0784146	-0.091469	0.626505	0.204483
ANXA5	HNSC	-0.357879	0.0996803	-0.305299	-0.454081	-0.14129	-0.300223
ANXA5	KICH	-0.715452	0.459802	0.253075	0.50696	-0.146841	0.204398
ANXA5	KIRC	-0.276473	0.385735	-0.124192	-0.350281	-0.235862	-0.236778
ANXA5	DLBC	-31.0635	0.999407	-0.238079	0.321928	-0.189034	-0.0350616
ANXA5	OV	0.265086	0.286267	0.367369	0.957614	0.0329564	0.452647
ANXA5	PCPG	1.31496	0.29536	-0.149533	-0.392317	-0.0951572	-0.212336
ANXA5	READ	-0.10819	0.91131	1.82272	0.196801	0.446095	0.821874
ANXA5	SKCM	-0.292324	0.211377	-0.000329864	0.578744	-0.24912	0.109765
ANXA5	TGCT	-0.898967	0.611205	-0.232977	0.283793	-0.142019	-0.0304011
ANXA5	THYM	0.24371	0.83659	0.435796	1.16993	0.306661	0.637461
ANXA5	UCEC	0.869752	0.0503076	0.944167	0.832022	1.00572	0.927304
ANXA5	UVM	0.0190341	0.981153	1.23916	-0.63743	0.0524674	0.218067
ANXA6	BRCA	0.309296	0.250384	-0.236705	-1.44187	-0.697291	-0.791956
ANXA6	CHOL	0.659283	0.360869	-1.0871	-0.696608	-0.939458	-0.907722
ANXA6	GBM	-0.0441328	0.876602	1.76603	0.555519	-0.365284	0.652089
ANXA6	LGG	0.0475486	0.873359	1.57897	1.03372	0.348454	0.98705
ANXA6	CESC	0.308105	0.422607	-0.150675	-0.800728	1.11548	0.0546914
ANXA6	COAD	-0.00867655	0.981598	-0.116905	-1.47358	-0.504499	-0.698329
ANXA6	KIRP	-0.765736	0.140271	-0.171292	-0.168175	-0.0782848	-0.139251
ANXA6	LIHC	-0.24175	0.424644	0.0428237	-0.00773565	0.00517405	0.0134207
ANXA6	LUAD	0.0145318	0.954359	-0.551115	-1.13196	-0.554295	-0.74579
ANXA6	LUSC	-0.400619	0.0807018	-0.00344047	-0.734202	-0.190815	-0.309486
ANXA6	MESO	-0.77952	0.0537129	-0.441089	-1.078	-0.577767	-0.698953
ANXA6	PAAD	1.02682	0.0092758	-0.686367	-0.86755	-0.548204	-0.700707
ANXA6	PRAD	2.20806	0.156783	-0.297896	-0.554589	-0.192645	-0.348377
ANXA6	SARC	0.31087	0.380566	-0.536053	0.365794	0.928075	0.252605
ANXA6	STAD	0.0131337	0.970982	-1.04266	-1.62096	-1.63975	-1.43446
ANXA6	THCA	0.134627	0.8597	0.0226669	0.180736	-0.0131754	0.0634093
ANXA6	UCS	0.312512	0.563175	-2.54574	-1.32193	-2.39378	-2.08715
ANXA6	LAML	0.0233872	0.946492	0.602972	0.597902	0.425764	0.542213
ANXA6	ACC	1.06628	0.0853246	-1.03666	-1.38565	-1.96829	-1.46353
ANXA6	BLCA	-0.617224	0.0283759	-0.0712383	-1.02035	-0.190632	-0.427406
ANXA6	ESCA	0.310308	0.453235	-0.246114	-0.741467	-1.72366	-0.903747
ANXA6	HNSC	0.159208	0.458911	-0.342187	-0.404949	-0.151727	-0.299621
ANXA6	KICH	0.671425	0.471199	0.974881	0.415037	0.209453	0.533124
ANXA6	KIRC	0.230058	0.456074	-0.169014	-2.84216	-0.285682	-1.09895
ANXA6	DLBC	0.0132361	0.99483	-0.254523	-0.443607	0.267933	-0.143399
ANXA6	OV	-0.345619	0.163928	0.49131	-1.78775	0.311202	-0.328413
ANXA6	PCPG	0.620709	0.637583	0.176157	-0.160465	0.295456	0.103716
ANXA6	READ	0.820263	0.423062	-0.0909843	-0.701033	-1.47607	-0.756028
ANXA6	SKCM	-0.341147	0.14858	0.0641124	0.462627	0.382113	0.302951
ANXA6	TGCT	-1.11974	0.52637	-0.319142	-0.641546	-0.172181	-0.377623
ANXA6	THYM	2.00174	0.123629	-1.73943	-1.91617	-2.97797	-2.21119
ANXA6	UCEC	-0.253	0.556788	0.363479	0.032098	-0.0438683	0.117236
ANXA6	UVM	1.11537	0.200459	1.36061	0.125531	0.283793	0.589977
AP2M1	BRCA	0.183408	0.498374	0.820534	0.551964	0.718119	0.696872
AP2M1	CHOL	0.262787	0.694619	1.19183	1.05445	1.25298	1.16642
AP2M1	GBM	-0.493411	0.0823276	0.0167757	-0.0565835	0.370368	0.110187
AP2M1	LGG	0.0916254	0.759406	-1.59912	-0.938089	0.109856	-0.809118
AP2M1	CESC	0.347005	0.361756	-0.810358	-1.81532	-1.34792	-1.32453
AP2M1	COAD	-0.444701	0.24257	0.896508	0.334318	0.74941	0.660079
AP2M1	KIRP	-0.620135	0.204259	0.318622	0.250626	0.406875	0.325374
AP2M1	LIHC	0.00266023	0.992711	0.32142	-0.0724358	0.343663	0.197549
AP2M1	LUAD	-0.559044	0.0316071	0.432556	-0.312826	0.297249	0.138993
AP2M1	LUSC	0.447918	0.0504016	-0.16646	-0.118891	-0.0379887	-0.10778
AP2M1	MESO	-0.0274147	0.9451	-0.213548	0.710493	-0.214125	0.0942734
AP2M1	PAAD	-0.315178	0.413048	-2.74943	-0.444481	-0.0210616	-1.07166
AP2M1	PRAD	-0.120599	0.907383	-1.16295	-0.300448	-0.502136	-0.655178
AP2M1	SARC	0.143501	0.687775	1.00355	-0.118941	0.268489	0.384367
AP2M1	STAD	0.256892	0.449914	0.224187	-0.100574	0.587291	0.236968
AP2M1	THCA	0.505634	0.506807	0.140602	-1.08462	-0.244622	-0.396214
AP2M1	UCS	-0.337096	0.518732	0.0737564	-0.366782	-0.159199	-0.150741
AP2M1	LAML	-1.07471	0.00285405	-3.68837	-4.29768	-3.7761	-3.92072
AP2M1	ACC	-0.403752	0.494069	-1.50691	-0.595158	-1.72514	-1.27573
AP2M1	BLCA	-0.437308	0.114892	-0.080671	0.0946369	0.0277293	0.0138984
AP2M1	ESCA	0.0973537	0.821153	-0.597204	-0.997553	-1.61932	-1.07136
AP2M1	HNSC	-0.162829	0.455078	0.222345	-0.242673	0.0773851	0.0190188
AP2M1	KICH	0.338492	0.726603	-1.56264	0.176878	-0.100929	-0.495563
AP2M1	KIRC	-0.852401	0.00983197	0.139997	0.154633	0.132504	0.142378
AP2M1	DLBC	30.6114	0.999405	-0.250344	-0.374396	-0.74366	-0.456133
AP2M1	OV	-0.202567	0.413646	-0.0721913	1.24158	-0.138605	0.343593
AP2M1	PCPG	-1.06469	0.379984	0.110889	-0.36257	0.292782	0.0137002
AP2M1	READ	-0.138137	0.887211	-0.324088	-0.807355	-1.87134	-1.00093
AP2M1	SKCM	-0.108472	0.644478	0.527458	0.029344	0.335551	0.297451
AP2M1	TGCT	-1.03477	0.558141	0.0884688	0.400538	0	0.163002
AP2M1	THYM	-1.98907	0.209353	0.919934	1.43857	2.40629	1.58826
AP2M1	UCEC	-0.484411	0.273703	-0.0482369	-0.662541	-1.91906	-0.876614
AP2M1	UVM	1.30162	0.134945	0.346495	-0.378512	0.447459	0.138481
API5	BRCA	-0.279231	0.306819	0.0238701	-0.192645	0.230532	0.0205856
API5	CHOL	-0.299982	0.672696	0.116627	-0.0443941	0.222392	0.0982084
API5	GBM	0.133837	0.63905	-0.283907	0.321928	-0.182377	-0.0481185
API5	LGG	0.403539	0.182649	-0.176314	0.0192362	-0.0587526	-0.0719436
API5	CESC	-0.393192	0.303415	-0.606481	-1.1221	-0.18737	-0.63865
API5	COAD	0.333635	0.380922	0.637175	1.41773	0.534913	0.863273
API5	KIRP	0.15302	0.755068	-0.2458	-0.128986	-0.251539	-0.208775
API5	LIHC	-0.0818462	0.782652	0.10469	0.663991	0.230509	0.333063
API5	LUAD	-0.127228	0.605425	-0.143185	-0.645581	-0.0377197	-0.275495
API5	LUSC	0.297426	0.193818	-0.0481471	0.208434	-0.229087	-0.0229334
API5	MESO	-0.0680408	0.868362	-0.295653	-0.237039	-0.112475	-0.215056
API5	PAAD	-0.251318	0.507653	2.9407	1.23133	0.437209	1.53641
API5	PRAD	-0.158347	0.879325	1.1537	0.478834	0.068306	0.566946
API5	SARC	0.0570257	0.872921	-0.445118	-0.470142	-0.362134	-0.425798
API5	STAD	0.176233	0.601059	1.30306	1.29519	1.87678	1.49168
API5	THCA	-0.729048	0.365759	0.0176539	-1.21983	-0.507886	-0.570022
API5	UCS	0.421758	0.421157	2.51797	-0.173332	-0.334419	0.670073
API5	LAML	0.716871	0.0422554	3.38562	4.06711	3.51833	3.65702
API5	ACC	0.401743	0.490558	-0.377051	-0.304855	-0.0233325	-0.235079
API5	BLCA	0.154038	0.577911	-0.100341	0.322437	0.223609	0.148568
API5	ESCA	-0.279663	0.495884	0.22231	1.17056	2.28334	1.2254
API5	HNSC	-0.0487856	0.81838	-0.013494	-0.285091	-0.230006	-0.176197
API5	KICH	-0.279187	0.764377	-0.126708	-0.211504	-0.198546	-0.178919
API5	KIRC	0.228896	0.47933	-0.162308	-2.91786	-0.230684	-1.10362
API5	DLBC	-30.7696	0.999403	0.50001	0.584963	0.374396	0.486456
API5	OV	0.160139	0.518817	-0.252684	-0.933554	-0.134386	-0.440208
API5	PCPG	-0.821916	0.513176	0.0518611	0.652077	-0.0331669	0.22359
API5	READ	1.43154	0.152362	1.62653	0.303069	1.13796	1.02252
API5	SKCM	-0.0542763	0.820134	-0.0080919	1.09382	0.538246	0.541325
API5	TGCT	-0.805552	0.648487	0.208587	0.736966	0.100929	0.348827
API5	THYM	2.61332	0.102343	-1.82746	-1.76296	-2.82977	-2.14006
API5	UCEC	0.340939	0.444311	1.53123	0.477644	1.82247	1.27711
API5	UVM	-0.60371	0.440198	-0.231173	0	-0.415037	-0.215404
ARID1A	BRCA	0.0556777	0.835334	-0.129125	0.660885	-0.795762	-0.0880007
ARID1A	CHOL	-0.0482969	0.942622	1.27821	0	1.14166	0.806624
ARID1A	GBM	-0.143544	0.611157	-2.07321	0.150243	0.678072	-0.414966
ARID1A	LGG	-0.700391	0.0244743	0.285811	0.382944	-0.185379	0.161125
ARID1A	CESC	0.244719	0.522997	0.891254	0.709099	0.425306	0.67522
ARID1A	COAD	0.971663	0.0120933	0.656784	-0.447385	0.764356	0.324585
ARID1A	KIRP	-0.380629	0.449967	-0.210182	-0.177483	-0.278772	-0.222146
ARID1A	LIHC	-0.0481486	0.873334	0.25426	0.229264	0.00144197	0.161655
ARID1A	LUAD	-0.145857	0.55677	0.200034	-0.00653544	0.115825	0.103108
ARID1A	LUSC	-0.166385	0.463027	-0.23052	0.45226	0.00227614	0.0746719
ARID1A	MESO	0.258437	0.525883	-0.418082	-0.825971	-0.516576	-0.586876
ARID1A	PAAD	0.375648	0.344942	-3.19403	-1.10912	-0.584963	-1.62937
ARID1A	PRAD	-0.829287	0.438856	-0.158775	-0.0828569	-0.530755	-0.257463
ARID1A	SARC	-0.54999	0.128332	-0.34308	-0.614916	-0.837827	-0.598608
ARID1A	STAD	0.0459634	0.892122	-0.464814	-0.549071	-0.887145	-0.633677
ARID1A	THCA	0.0166266	0.982259	-0.555004	-2.59865	-1.08684	-1.4135
ARID1A	UCS	0.122317	0.81866	-2.558	-0.919382	-2.0889	-1.85543
ARID1A	LAML	0.43477	0.211775	0.915124	0.828047	1.04307	0.928747
ARID1A	ACC	-0.734353	0.202141	1.20107	1.09433	1.24917	1.18152
ARID1A	BLCA	0.132557	0.627198	-0.24712	-0.521739	-0.0779147	-0.282258
ARID1A	ESCA	-0.0740518	0.858712	-0.468192	-1.0988	-2.37516	-1.31405
ARID1A	HNSC	0.163841	0.447197	-0.212892	0.678308	-0.37786	0.0291856
ARID1A	KICH	0.440764	0.676139	1.59713	-0.231326	0.20482	0.523541
ARID1A	KIRC	0.318715	0.322883	-0.0818747	-2.79345	-0.0117055	-0.962344
ARID1A	DLBC	0.265257	0.896637	-0.178426	-0.415037	0.258312	-0.111717
ARID1A	OV	-0.170205	0.495483	0.224717	0.578465	-0.0253282	0.259284
ARID1A	PCPG	-0.401089	0.718224	0.069348	0.823122	0.0687128	0.320394
ARID1A	READ	-0.0386884	0.973955	2.22099	1.176	2.06721	1.8214
ARID1A	SKCM	-0.440382	0.0661684	0.0416292	0.780301	0.520656	0.447529
ARID1A	TGCT	29.3394	0.998851	0.0449474	0.750022	-0.177787	0.205727
ARID1A	THYM	2.48178	0.118979	-1.46684	-1.50479	-2.65167	-1.87443
ARID1A	UCEC	-0.743117	0.0995188	0.114435	-0.143991	-0.474083	-0.16788
ARID1A	UVM	-0.0172283	0.982939	1.06204	0.765535	0.63743	0.821669
ARIH2	BRCA	-0.12873	0.634301	-0.128148	0.658434	-0.551947	-0.00722051
ARIH2	CHOL	-0.210079	0.755218	-0.085987	-0.956931	0.0671142	-0.325268
ARIH2	GBM	0.135495	0.627068	-2.58804	-1.48875	-1.29016	-1.78898
ARIH2	LGG	-0.327631	0.276403	0.230358	-1.12152	-0.176721	-0.35596
ARIH2	CESC	-0.0782586	0.836892	1.19236	1.67671	0.67624	1.18177
ARIH2	COAD	0.234121	0.543627	0.401456	-0.909724	0.168515	-0.113251
ARIH2	KIRP	0.626424	0.228339	0.0574283	0.297864	0.0984626	0.151252
ARIH2	LIHC	0.0636632	0.830117	0.510792	-0.092364	0.629513	0.349314
ARIH2	LUAD	0.213479	0.395196	0.0610679	0.141513	-0.00140888	0.0670573
ARIH2	LUSC	0.146532	0.515137	-0.0208739	0.036013	0.0299106	0.0150166
ARIH2	MESO	-0.600609	0.13705	-0.0872149	-0.332575	0.0565835	-0.121069
ARIH2	PAAD	0.99713	0.0126967	-0.468743	-1.14505	-0.367057	-0.660284
ARIH2	PRAD	-2.58076	0.0943973	1.37118	0.487794	0.31774	0.725573
ARIH2	SARC	-0.0574606	0.870866	0.615267	-0.272372	-0.170607	0.0574291
ARIH2	STAD	0.418282	0.214807	0.163329	0.134669	0.413277	0.237091
ARIH2	THCA	-0.705643	0.347158	-0.203519	1.26727	0.207044	0.423599
ARIH2	UCS	-0.183678	0.719834	1.23428	1.18442	2.5518	1.65683
ARIH2	LAML	-0.215618	0.536796	-0.510353	-0.203284	-0.092364	-0.268667
ARIH2	ACC	-0.31848	0.590016	-0.984756	-0.91983	-0.649313	-0.8513
ARIH2	BLCA	0.15054	0.582516	-0.0319667	0.805337	-0.2173	0.185357
ARIH2	ESCA	0.215094	0.615648	0.318429	0.623526	0.7592	0.567052
ARIH2	HNSC	0.150498	0.48858	0.301678	0.823318	0.384823	0.503273
ARIH2	KICH	-0.790617	0.418343	0.00407196	0.616671	-0.63743	-0.0055622
ARIH2	KIRC	-0.0280752	0.926589	-0.11933	2.71546	-0.200782	0.798449
ARIH2	DLBC	30.6114	0.999405	-0.368946	-0.798366	-0.237039	-0.468117
ARIH2	OV	-0.106085	0.66774	-0.247097	0.385692	-0.170581	-0.0106621
ARIH2	PCPG	0.287115	0.795956	-0.120739	-0.691878	0.0339473	-0.259556
ARIH2	READ	-0.013791	0.988712	2.80438	1.49615	2.04705	2.11586
ARIH2	SKCM	-0.085759	0.71412	0.57946	1.13482	0.700001	0.804762
ARIH2	TGCT	29.2788	0.998851	-0.138898	0.106915	0.0450879	0.00436833
ARIH2	THYM	1.35824	0.302071	-1.61467	-1.46297	-2.8679	-1.98185
ARIH2	UCEC	0.132173	0.759557	1.42776	-0.462791	-0.432788	0.177394
ARIH2	UVM	1.08177	0.189037	-1.0929	0.830075	-0.334419	-0.19908
ASH2L	BRCA	0.00125124	0.996317	-0.484042	-0.455731	-0.126306	-0.35536
ASH2L	CHOL	0.147847	0.831084	-0.0223102	0.321928	0	0.0998726
ASH2L	GBM	0.216251	0.442185	2.52535	1.1635	0.531447	1.40677
ASH2L	LGG	-0.0280207	0.926909	-1.57302	0.309894	0.141821	-0.373769
ASH2L	CESC	0.756575	0.0577756	-0.356913	-1.36694	-1.7643	-1.16272
ASH2L	COAD	0.390477	0.305078	1.12716	-0.135883	1.33477	0.775349
ASH2L	KIRP	1.18706	0.0231228	0.127742	-0.00974798	0.125673	0.0812224
ASH2L	LIHC	0.0546199	0.852912	-0.154223	0.184918	-0.0197113	0.0036612
ASH2L	LUAD	-0.024541	0.923019	-0.208162	-0.897902	-0.251119	-0.452394
ASH2L	LUSC	0.478368	0.0353171	-0.100604	-0.380775	-0.144076	-0.208485
ASH2L	MESO	-0.211573	0.603476	-0.257049	0.0458037	-0.450166	-0.220471
ASH2L	PAAD	-0.543751	0.155076	2.95426	1.15003	0.181838	1.42871
ASH2L	PRAD	1.64715	0.172513	1.22199	0.560016	0.356376	0.712793
ASH2L	SARC	-0.174099	0.627128	-0.824015	-0.236761	0.341207	-0.239856
ASH2L	STAD	0.271771	0.437736	0.892189	1.15267	1.62334	1.22273
ASH2L	THCA	0.424554	0.569322	-0.00432448	-0.856772	-0.340229	-0.400442
ASH2L	UCS	0.196781	0.709882	-1.72991	0.547488	2.28403	0.367203
ASH2L	LAML	0.489057	0.161986	3.46997	3.49399	3.29068	3.41821
ASH2L	ACC	0.042247	0.940684	-1.43115	-1.41063	-1.88016	-1.57398
ASH2L	BLCA	-0.0297143	0.913559	-0.551325	-0.78031	-0.358454	-0.563363
ASH2L	ESCA	-0.389697	0.357595	0.315841	0.568568	1.45424	0.779548
ASH2L	HNSC	0.361708	0.0942834	0.381583	-0.168849	0.496162	0.236299
ASH2L	KICH	-0.664796	0.476509	1.02018	0.120294	-0.408465	0.244002
ASH2L	KIRC	0.526042	0.105003	-0.180592	-2.88109	-0.143846	-1.06851
ASH2L	DLBC	1.65233	0.349721	0.0881461	0.228269	-0.135352	0.0603544
ASH2L	OV	0.450244	0.0695342	-0.0473021	-1.41558	-0.196019	-0.552967
ASH2L	PCPG	1.33539	0.273475	-0.0729958	1	-0.10188	0.275042
ASH2L	READ	0.57785	0.553401	-1.1071	-0.180992	0.981384	-0.102237
ASH2L	SKCM	-0.035628	0.879817	-0.242613	0.389212	0.0815028	0.0760337
ASH2L	TGCT	-0.586611	0.740078	-0.273521	-0.624491	-0.514573	-0.470862
ASH2L	THYM	2.56327	0.106274	-1.4295	-1.6939	-2.8357	-1.98636
ASH2L	UCEC	-1.13186	0.0124159	0.158946	-0.432116	0.563303	0.0967108
ASH2L	UVM	2.52763	0.00818748	0.200952	-0.469485	-0.115477	-0.128004
ATAD3A	BRCA	0.534671	0.0576589	0.475176	1.73217	1.15546	1.12094
ATAD3A	CHOL	0.646905	0.388936	1.29911	0.657112	1.3806	1.11228
ATAD3A	GBM	0.240971	0.39383	0.248254	-0.440573	0.104337	-0.0293271
ATAD3A	LGG	-0.505736	0.0964961	1.96506	-0.275634	-0.104731	0.528232
ATAD3A	CESC	0.223021	0.559696	0.294471	0.0643504	0.640149	0.33299
ATAD3A	COAD	0.205638	0.595503	0.607817	-1.01468	0.121169	-0.0952303
ATAD3A	KIRP	0.407101	0.421518	0.416473	0	0.453226	0.2899
ATAD3A	LIHC	-0.403609	0.192515	0.381592	0.0848889	0.477027	0.314503
ATAD3A	LUAD	-0.379632	0.135464	0.720078	1.63428	0.730065	1.02814
ATAD3A	LUSC	0.0668406	0.769738	-0.0756298	0.575829	0.290243	0.263481
ATAD3A	MESO	-0.612339	0.137831	-0.182153	0.415037	0.263034	0.165306
ATAD3A	PAAD	0.0865614	0.818917	-2.68377	-0.61891	-0.102362	-1.13501
ATAD3A	PRAD	-1.08816	0.357323	1.42717	0.434546	0.740995	0.867572
ATAD3A	SARC	-0.760511	0.0358722	1.18958	0.220769	0.325576	0.578641
ATAD3A	STAD	-0.212097	0.533527	1.24332	1.14873	1.13994	1.17733
ATAD3A	THCA	-0.550653	0.450487	0.298329	0.897675	0.4441	0.546701
ATAD3A	UCS	-0.603216	0.257768	-1.51319	0.271302	1.79277	0.183625
ATAD3A	LAML	-0.603668	0.0868721	-3.31561	-3.34104	-3.63472	-3.43045
ATAD3A	ACC	-1.74139	0.0103374	2.11638	1.29546	1.81139	1.74108
ATAD3A	BLCA	-0.199503	0.471301	0.299897	0.0251456	0.571429	0.298824
ATAD3A	ESCA	0.123818	0.767815	0.0156489	0.189034	0.021113	0.0752652
ATAD3A	HNSC	-0.293353	0.177994	-0.0814587	1.12011	0.397415	0.47869
ATAD3A	KICH	0.41634	0.648484	1.12745	0	0.384143	0.503866
ATAD3A	KIRC	-0.911438	0.00683767	0.134031	0.168682	0.114712	0.139141
ATAD3A	DLBC	30.4558	0.999408	0.195044	0.192645	-0.352302	0.0117956
ATAD3A	OV	-0.169321	0.49446	0.233606	1.35005	0.097337	0.56033
ATAD3A	PCPG	1.35929	0.263489	0.0851674	0	0.366782	0.15065
ATAD3A	READ	-2.40023	0.0385971	1.33203	0.0357711	-1.32959	0.0127391
ATAD3A	SKCM	-0.182389	0.439595	0.155181	-0.018859	-0.0222987	0.0380078
ATAD3A	TGCT	-0.996491	0.5728	0.322919	0.273018	0.442005	0.345981
ATAD3A	THYM	-0.76608	0.540877	0.654964	1.14585	2.19094	1.33059
ATAD3A	UCEC	-0.209146	0.631431	1.32662	0.277971	0.479801	0.694798
ATAD3A	UVM	0.534437	0.517379	1.39062	0.678072	0.887525	0.985407
ATP1A1	BRCA	-0.172999	0.525975	0.391759	0.624015	0.248437	0.421404
ATP1A1	CHOL	0.422057	0.558227	-1.14808	0.389947	-1.28421	-0.68078
ATP1A1	GBM	0.0213826	0.940364	0.366216	0.465664	0.185556	0.339145
ATP1A1	LGG	-0.745044	0.0148426	0.370713	1.42011	0.0729315	0.621251
ATP1A1	CESC	0.164871	0.665893	0.91105	0.146008	0.0850279	0.380695
ATP1A1	COAD	0.534223	0.158556	-0.985727	-1.96806	-1.51804	-1.49061
ATP1A1	KIRP	0.138784	0.777422	-0.0518818	-0.243454	-0.100251	-0.131862
ATP1A1	LIHC	-0.0458287	0.877915	-0.142442	-0.32288	-0.31789	-0.261071
ATP1A1	LUAD	-0.00428884	0.986226	-0.969974	-0.505772	-0.686716	-0.720821
ATP1A1	LUSC	-0.141752	0.538581	-0.393117	0.0420854	-0.0625063	-0.137846
ATP1A1	MESO	0.692872	0.0873594	0.0174874	-0.29956	0.120294	-0.0539262
ATP1A1	PAAD	-0.407932	0.288889	-0.0231885	0.113956	0.157101	0.0826229
ATP1A1	PRAD	0.505914	0.631619	-1.5165	-1.12632	-1.04884	-1.23055
ATP1A1	SARC	-0.484214	0.17484	0.38935	-0.053638	0.166103	0.167272
ATP1A1	STAD	-0.0246988	0.942424	-0.592187	-0.712931	-1.16418	-0.8231
ATP1A1	THCA	-0.584184	0.437057	-0.0254332	0.277627	0	0.0840646
ATP1A1	UCS	-0.062727	0.905309	1.6003	-0.667425	-2.30039	-0.455839
ATP1A1	LAML	-0.428362	0.224851	-0.550744	-0.829014	-0.894818	-0.758192
ATP1A1	ACC	0.910404	0.132116	-0.045136	-0.199938	-0.736966	-0.327346
ATP1A1	BLCA	-0.401029	0.149769	-0.00299274	-0.0956078	-0.0281663	-0.0422556
ATP1A1	ESCA	-0.396111	0.338829	-0.279011	-0.057551	-0.483194	-0.273252
ATP1A1	HNSC	-0.134911	0.539332	-0.0217606	-1.49957	-0.536647	-0.685993
ATP1A1	KICH	0.479217	0.606938	-1.13287	0.295456	-0.351472	-0.396294
ATP1A1	KIRC	0.703229	0.0328549	-0.152127	-0.173648	-0.288754	-0.204843
ATP1A1	DLBC	0.326038	0.873837	0.251975	0.392317	-0.0931094	0.183728
ATP1A1	OV	-0.495858	0.0489776	-0.2396	1.97551	-0.216959	0.506317
ATP1A1	PCPG	-1.03406	0.408179	0.00557384	0.758992	-0.137504	0.209021
ATP1A1	READ	0.0719557	0.944399	0.549471	-0.432959	-1.56294	-0.482141
ATP1A1	SKCM	-0.189131	0.417127	0.458557	0.413749	0.524267	0.465524
ATP1A1	TGCT	29.1998	0.998853	0.328949	1.37851	-0.121991	0.52849
ATP1A1	THYM	1.9674	0.22129	-0.313158	-1.18845	-2.23236	-1.24466
ATP1A1	UCEC	-0.549572	0.211966	-0.27514	-0.0912566	-0.503186	-0.289861
ATP1A1	UVM	1.18873	0.211335	1.27879	-0.241008	0.563901	0.533895
ATP1A2	BRCA	0.209785	0.440081	-0.640246	-2.02027	-1.2872	-1.31591
ATP1A2	CHOL	-0.997882	0.144125	-0.918212	-1.10962	-1.03103	-1.01962
ATP1A2	GBM	0.217869	0.44477	-2.60021	-1.08517	-0.658566	-1.44798
ATP1A2	LGG	0.0625318	0.834149	-1.66384	1.2003	-0.0794345	-0.180991
ATP1A2	CESC	0.464227	0.228808	0.283915	-0.455178	-0.649621	-0.273628
ATP1A2	COAD	0.322027	0.435479	-0.717444	0.265206	-0.992905	-0.481715
ATP1A2	KIRP	0.19494	0.694241	-0.17341	-0.100227	-0.386549	-0.220062
ATP1A2	LIHC	0.334044	0.261779	-0.0702922	-0.179225	0.0577763	-0.0639135
ATP1A2	LUAD	0.182686	0.467562	-0.885573	-0.440317	-0.818952	-0.714948
ATP1A2	LUSC	-0.345576	0.131181	-0.250441	-0.915885	-0.345728	-0.504018
ATP1A2	MESO	0.0939603	0.815376	-0.496352	-0.641546	-0.325986	-0.487962
ATP1A2	PAAD	1.28006	0.00186757	-0.717895	-0.584963	-0.639824	-0.647561
ATP1A2	PRAD	0.970284	0.421933	-1.61783	-1.01886	-0.991803	-1.2095
ATP1A2	SARC	0.144557	0.682759	-0.686543	0.230954	0.274407	-0.0603938
ATP1A2	STAD	-0.594067	0.085109	-1.14359	-0.966691	-1.13555	-1.08194
ATP1A2	THCA	-0.387522	0.594182	-0.0934446	-1.17576	-0.243729	-0.504312
ATP1A2	UCS	0.467278	0.38241	-2.59873	-1.44057	-2.53605	-2.19178
ATP1A2	LAML	0.884464	0.0145079	2.97085	3.41895	4.12553	3.50511
ATP1A2	ACC	0.554688	0.341665	0.414413	0.303781	-0.0806185	0.212525
ATP1A2	BLCA	-0.609367	0.0267808	-0.589669	-0.529858	-0.453718	-0.524415
ATP1A2	ESCA	0.29438	0.475204	-0.328134	-1.35982	-2.30939	-1.33245
ATP1A2	HNSC	-0.138711	0.521579	-0.43491	0.576963	-0.384519	-0.0808219
ATP1A2	KICH	0.218189	0.802851	1.0887	0.115477	0.461904	0.555362
ATP1A2	KIRC	0.151695	0.630381	-0.141295	-0.14439	-0.187292	-0.157659
ATP1A2	DLBC	30.4471	0.99941	-0.704583	-0.49304	-0.485427	-0.561017
ATP1A2	OV	0.0259477	0.917902	0.144951	-0.625219	-0.123837	-0.201368
ATP1A2	PCPG	-0.329645	0.780874	-0.189478	-0.152003	-0.405256	-0.248912
ATP1A2	READ	-0.832324	0.392313	-2.27895	-1.69697	-2.11751	-2.03114
ATP1A2	SKCM	-0.613745	0.0108119	-0.163267	-0.816995	-0.453531	-0.477931
ATP1A2	TGCT	-1.16082	0.511776	-0.0830453	0.893085	-0.0210616	0.262993
ATP1A2	THYM	1.24735	0.3219	-0.976592	-1.31487	-2.53842	-1.60996
ATP1A2	UCEC	-0.332855	0.45061	0.26833	0.269251	-0.677174	-0.0465308
ATP1A2	UVM	0.469444	0.571907	-1.28611	-0.106915	-0.283793	-0.558939
ATP2A2	BRCA	-0.231852	0.38274	0.0805053	0.168763	0.36771	0.205659
ATP2A2	CHOL	-0.438817	0.54067	1.1755	0.874469	0.958777	1.00292
ATP2A2	GBM	-0.0404529	0.885148	0.963791	1.09163	0.673594	0.909672
ATP2A2	LGG	-0.0201964	0.947171	1.5532	2.05217	0.473114	1.35949
ATP2A2	CESC	-0.397027	0.306374	-0.87991	-0.710978	-0.560468	-0.717119
ATP2A2	COAD	0.491585	0.212572	0.930912	1.92592	1.09115	1.31599
ATP2A2	KIRP	-0.56126	0.254475	0.0202547	0.0142607	-0.05758	-0.00768821
ATP2A2	LIHC	0.188587	0.516607	0.00157861	-0.00408118	-0.123561	-0.0420212
ATP2A2	LUAD	-0.395311	0.11274	0.730888	0.167264	0.751321	0.549824
ATP2A2	LUSC	0.34139	0.129452	-0.277211	0.117836	0.136062	-0.00777082
ATP2A2	MESO	-0.424974	0.295463	-0.368884	-0.691878	-0.440573	-0.500445
ATP2A2	PAAD	-0.220511	0.567225	3.08706	1.1913	0.768053	1.68214
ATP2A2	PRAD	1.21352	0.306596	0.887802	-0.0445902	-0.395409	0.149268
ATP2A2	SARC	-0.132813	0.710652	-0.134144	0.433349	0.83063	0.376612
ATP2A2	STAD	0.231095	0.496235	-0.125008	-0.32356	-0.552997	-0.333855
ATP2A2	THCA	-0.895325	0.267612	-0.335005	-1.91561	-0.492516	-0.914376
ATP2A2	UCS	0.645731	0.230797	2.11057	1.24511	-0.0242475	1.11048
ATP2A2	LAML	0.598474	0.0898078	1.0296	0.880418	1.26946	1.05983
ATP2A2	ACC	-0.919869	0.119744	0.947024	0.408806	0.168754	0.508195
ATP2A2	BLCA	-0.147734	0.590617	-0.24429	0.0744499	0.0764741	-0.0311221
ATP2A2	ESCA	-0.189434	0.646369	-0.328183	-0.438121	-1.03819	-0.601498
ATP2A2	HNSC	-0.611306	0.00568387	0.0692851	0.405505	-0.246264	0.0761753
ATP2A2	KICH	-0.560826	0.582814	-1.05531	-0.337035	-0.263034	-0.551793
ATP2A2	KIRC	-0.405111	0.213931	0.0529669	-0.0212948	0.138629	0.056767
ATP2A2	DLBC	-30.4558	0.999408	0.257637	0.118644	0.139725	0.172002
ATP2A2	OV	-0.125041	0.613788	-0.210266	-1.61731	-0.231769	-0.686449
ATP2A2	PCPG	0.505871	0.649401	0.205647	0.304855	0.0951572	0.201886
ATP2A2	READ	0.582411	0.622577	1.99091	1.48127	2.08021	1.8508
ATP2A2	SKCM	-0.209277	0.370936	0.0234884	0.048363	-0.254205	-0.0607845
ATP2A2	TGCT	0.502824	0.727469	0.0770762	0.206451	0.0223678	0.101965
ATP2A2	THYM	-1.47138	0.244807	1.00626	1	0.85561	0.953956
ATP2A2	UCEC	0.0530764	0.903334	0.178359	0.0600746	-0.161311	0.0257076
ATP2A2	UVM	-2.26278	0.0436831	1.19839	1	0.176878	0.791757
ATXN10	BRCA	0.0388834	0.884879	0.703485	-0.665754	0.285316	0.107683
ATXN10	CHOL	0.219287	0.740406	0.157183	0.215729	-0.159199	0.0712378
ATXN10	GBM	0.29656	0.303308	-0.620369	-1.25634	-0.824913	-0.900541
ATXN10	LGG	1.02726	0.00101785	-0.089204	-1.34792	0.230046	-0.40236
ATXN10	CESC	0.323528	0.403359	0.360096	0.191275	0.515725	0.355699
ATXN10	COAD	-0.172522	0.653375	1.37062	1.58564	1.01806	1.32478
ATXN10	KIRP	0.685238	0.16846	0.103703	-0.118786	0.0136588	-0.000474758
ATXN10	LIHC	-0.152671	0.62102	-0.0280802	0.0111406	0.291231	0.0914305
ATXN10	LUAD	-0.0289791	0.907962	-0.303767	-0.193016	-0.246988	-0.247924
ATXN10	LUSC	0.238517	0.299515	0.00535907	0.653517	-0.0643906	0.198162
ATXN10	MESO	0.438865	0.272265	0.0669196	0.253757	0.076962	0.132546
ATXN10	PAAD	0.431005	0.262069	-3.14397	-0.86507	-0.31946	-1.44283
ATXN10	PRAD	1.14273	0.344365	0.304674	0.0858607	0.0275858	0.139373
ATXN10	SARC	-0.966857	0.0080394	0.539363	0.47478	0.490391	0.501511
ATXN10	STAD	-0.272947	0.41441	1.4223	1.18138	1.61699	1.40689
ATXN10	THCA	-0.49041	0.529433	-0.058579	-0.166906	-0.261775	-0.16242
ATXN10	UCS	0.142576	0.788323	-2.10716	-0.625604	-0.16711	-0.966626
ATXN10	LAML	0.33973	0.332291	3.28171	3.30299	3.6009	3.3952
ATXN10	ACC	-0.616149	0.291852	-0.199249	0.257158	0.0331669	0.0303586
ATXN10	BLCA	0.125738	0.645402	-0.3787	0.397235	-0.46475	-0.148738
ATXN10	ESCA	0.106319	0.802161	-0.745035	-0.890502	-1.55249	-1.06268
ATXN10	HNSC	-0.472283	0.0329904	0.246713	-0.693897	0.652667	0.0684944
ATXN10	KICH	-0.639303	0.464855	0.180256	-0.337035	0.275634	0.0396183
ATXN10	KIRC	-0.221477	0.494152	0.0775452	-2.71378	0.157907	-0.826111
ATXN10	DLBC	31.1973	0.999411	-0.0654063	0.530515	-0.476438	-0.00377653
ATXN10	OV	-0.141432	0.568688	-0.10842	-0.337488	-0.104935	-0.183614
ATXN10	PCPG	2.61453	0.0997109	-0.150118	0	0.286304	0.0453952
ATXN10	READ	-0.3694	0.695883	1.91204	0.517607	1.49763	1.30909
ATXN10	SKCM	-0.322638	0.170542	-0.345851	0.372371	-0.269637	-0.0810392
ATXN10	TGCT	1.09582	0.535171	-0.181229	-0.369234	-0.125531	-0.225331
ATXN10	THYM	2.56911	0.106033	-0.793011	0.0740006	-0.606336	-0.441782
ATXN10	UCEC	0.313196	0.470269	0.817944	0.502939	1.68984	1.00357
ATXN10	UVM	-2.72067	0.0151128	-0.169509	0.777608	0.263034	0.290378
BAG2	BRCA	-0.00774124	0.977092	-0.139879	0.650124	-0.21792	0.0974418
BAG2	CHOL	0.353879	0.61057	-1.12333	-0.841302	-1.08246	-1.0157
BAG2	GBM	0.0910985	0.749849	-1.81972	0.0519946	-0.256565	-0.674765
BAG2	LGG	0.732685	0.0158514	-1.91133	-1.54176	-0.509536	-1.32088
BAG2	CESC	-0.144032	0.707029	0.524592	-0.0336143	1.20135	0.564109
BAG2	COAD	-0.468026	0.224406	1.84257	3.25672	3.07489	2.72473
BAG2	KIRP	0.494783	0.31969	0.0242189	-0.247348	-0.0265026	-0.0832105
BAG2	LIHC	-0.39459	0.184349	0.137345	-0.131083	-0.328025	-0.107254
BAG2	LUAD	-0.566045	0.0267644	0.290828	-0.0830159	0.130733	0.112848
BAG2	LUSC	0.293776	0.197405	0.212933	0.223684	0.0604063	0.165674
BAG2	MESO	-1.05135	0.0113205	-0.247928	-0.280108	-0.561116	-0.36305
BAG2	PAAD	0.677284	0.0848992	-0.518283	-0.333737	-0.139725	-0.330582
BAG2	PRAD	1.07694	0.313681	-1.24969	-0.390673	-0.695446	-0.778604
BAG2	SARC	0.189301	0.595186	-0.0869047	-0.477159	-0.590511	-0.384858
BAG2	STAD	-0.493156	0.148555	-0.0662527	-0.000838045	0.213034	0.0486479
BAG2	THCA	-0.492273	0.544709	0.357331	1.45251	0.631461	0.813768
BAG2	UCS	0.0407598	0.938169	-1.47818	0.415037	1.73306	0.223307
BAG2	LAML	-0.268903	0.44126	0.408924	-0.184425	-0.211504	0.0043319
BAG2	ACC	0.127575	0.82489	-0.622329	-0.969626	-1.65567	-1.08254
BAG2	BLCA	-0.382478	0.173179	-0.250096	-0.16711	0.137192	-0.093338
BAG2	ESCA	-0.560943	0.17864	-0.0866296	0.421329	1.27302	0.535906
BAG2	HNSC	-0.0293341	0.891492	-0.2491	-0.84864	-0.0733222	-0.390354
BAG2	KICH	-1.16091	0.270803	1.34827	-0.184425	0.137504	0.433784
BAG2	KIRC	-0.621345	0.0549854	0.08413	2.75378	0.0703893	0.969434
BAG2	DLBC	-31.0635	0.999407	-0.286997	0.552541	-0.275634	-0.0033635
BAG2	OV	0.498718	0.0475208	0.606874	0.493989	0.468456	0.523106
BAG2	PCPG	-2.19018	0.165934	-0.13388	0.289507	-0.131245	0.00812745
BAG2	READ	-1.53553	0.123754	1.82677	0.309911	1.24879	1.12849
BAG2	SKCM	-0.0279896	0.905659	-0.197508	0.515498	0.0852852	0.134425
BAG2	TGCT	0.989614	0.5755	-0.275431	-0.961526	-0.629632	-0.622196
BAG2	THYM	0.489513	0.681086	-1.92663	-1.82597	-2.97008	-2.24089
BAG2	UCEC	0.243665	0.568964	1.93737	0.581287	0.537018	1.01856
BAG2	UVM	-29.6851	0.997712	-0.194973	0.678072	0.540568	0.341222
BAP1	BRCA	0.597594	0.0308414	-0.326609	-0.695462	-0.894291	-0.638787
BAP1	CHOL	-0.264395	0.69119	1.21283	0	1.06711	0.75998
BAP1	GBM	0.0839793	0.7661	-1.86593	-0.921997	-0.185215	-0.991047
BAP1	LGG	0.84429	0.00652661	1.63208	2.6512	0.823122	1.70213
BAP1	CESC	0.0900711	0.813221	-0.0647858	-2.1288	-0.539899	-0.911162
BAP1	COAD	0.33561	0.381627	-0.459709	-1.62136	-0.445789	-0.842286
BAP1	KIRP	0.319274	0.52036	0.0586686	-0.0838726	0.200228	0.0583414
BAP1	LIHC	0.327142	0.265023	0.336245	0.222997	0.41959	0.326277
BAP1	LUAD	0.208297	0.40001	0.0551921	-0.0986476	-0.0487931	-0.0307495
BAP1	LUSC	0.259767	0.259239	0.109216	0.175036	-0.115172	0.0563602
BAP1	MESO	0.222427	0.576267	0.198527	0.402098	0.273018	0.291215
BAP1	PAAD	0.405577	0.293	2.83347	-0.037153	-0.321928	0.824798
BAP1	PRAD	-2.14951	0.167885	1.12547	0.264132	-0.558824	0.276927
BAP1	SARC	-0.435096	0.226329	0.759872	-0.70044	-0.565485	-0.168684
BAP1	STAD	0.246307	0.464087	0.524635	0.150048	0.396752	0.357145
BAP1	THCA	0.234786	0.757674	-0.0297905	-0.519681	-0.0302146	-0.193229
BAP1	UCS	-0.343154	0.511109	-2.33198	-0.131245	0.352302	-0.703642
BAP1	LAML	-0.610839	0.0852445	-3.42452	-3.82375	-3.70571	-3.65133
BAP1	ACC	-0.286297	0.628524	-1.09946	-1.33184	-1.25154	-1.22761
BAP1	BLCA	0.0423705	0.8777	-0.118424	0.0753333	-0.343903	-0.128998
BAP1	ESCA	0.0664527	0.871149	-0.251765	-0.0194305	-0.76033	-0.343842
BAP1	HNSC	0.400739	0.0642187	0.199134	0.0599318	-0.324782	-0.0219054
BAP1	KICH	0.448015	0.608306	-1.15235	0.0614005	-0.567685	-0.552878
BAP1	KIRC	-0.0220504	0.94428	-0.0238386	-2.68789	-0.158204	-0.956645
BAP1	DLBC	30.4704	0.999408	-0.149696	-0.624491	-0.146841	-0.30701
BAP1	OV	-0.0479609	0.846842	-0.485374	1.19515	-0.40572	0.101351
BAP1	PCPG	0.338565	0.797285	-0.338358	-0.440573	-0.104337	-0.294423
BAP1	READ	-1.18486	0.24981	1.04879	-0.273618	-1.61656	-0.280463
BAP1	SKCM	-0.272347	0.250485	0.598253	0.512335	0.695323	0.60197
BAP1	TGCT	0.957987	0.587841	0.367653	0.685891	0.95109	0.668212
BAP1	THYM	1.49754	0.236444	-1.82699	-1.87447	-3.1867	-2.29605
BAP1	UCEC	0.0822617	0.84881	1.13013	-0.063304	-0.0799193	0.32897
BAP1	UVM	3.83487	0.0111087	-0.916061	-0.125531	-0.125531	-0.389041
BAZ1A	BRCA	0.47586	0.0747069	0.346911	1.11859	0.477636	0.647713
BAZ1A	CHOL	0.778893	0.290301	-0.435515	-0.624491	-0.159199	-0.406402
BAZ1A	GBM	-0.129356	0.656614	1.04201	1.93707	0.938013	1.3057
BAZ1A	LGG	-0.315927	0.306298	0.0663451	-2.22559	-0.217805	-0.79235
BAZ1A	CESC	0.0191269	0.96019	-0.540123	1.31237	-0.425501	0.115583
BAZ1A	COAD	0.413031	0.277468	-0.0906914	1.39798	0.245957	0.517748
BAZ1A	KIRP	-0.543113	0.271182	0.124466	0.258403	0.137168	0.173346
BAZ1A	LIHC	-0.555399	0.0801963	-0.152604	-0.251894	-0.329184	-0.244561
BAZ1A	LUAD	-0.13706	0.587255	0.636275	0.581333	0.705398	0.641002
BAZ1A	LUSC	0.0800589	0.725154	-0.0289608	0.114028	-0.0482283	0.0122795
BAZ1A	MESO	-0.140605	0.726258	-0.469408	-0.685891	-0.584963	-0.580087
BAZ1A	PAAD	-1.19272	0.00217619	0.144777	0.294743	0.0458037	0.161775
BAZ1A	PRAD	-1.23619	0.298103	1.43319	0.845198	0.689914	0.989435
BAZ1A	SARC	-0.194627	0.585735	0.293503	0.619896	1.04052	0.651305
BAZ1A	STAD	0.26554	0.434735	0.22519	0.321169	0.305117	0.283825
BAZ1A	THCA	-0.52678	0.506773	0.014164	-0.381844	-0.0276122	-0.131764
BAZ1A	UCS	0.339551	0.516292	2.63835	0.807355	1.76209	1.73593
BAZ1A	LAML	0.704694	0.0449423	3.39389	3.62727	3.8606	3.62725
BAZ1A	ACC	-0.748706	0.207558	1.85975	1.51658	1.98832	1.78821
BAZ1A	BLCA	0.220665	0.421121	0.0476477	1.28339	-0.117771	0.404423
BAZ1A	ESCA	-0.187106	0.654753	-0.102646	-0.397171	-0.995681	-0.498499
BAZ1A	HNSC	-0.0971589	0.655977	0.241249	0.56195	-0.120596	0.227534
BAZ1A	KICH	-0.669316	0.472415	1.76661	0.308122	0.537028	0.870586
BAZ1A	KIRC	-0.256188	0.414655	-0.0634346	2.79033	-0.0443941	0.894165
BAZ1A	DLBC	-30.2143	0.999422	0.0114217	-0.0848889	-0.0995357	-0.0576676
BAZ1A	OV	0.0743021	0.76453	0.339673	1.20965	0.288	0.61244
BAZ1A	PCPG	-2.40763	0.12321	-0.216996	0.0874628	-0.0671142	-0.0655491
BAZ1A	READ	1.66374	0.0920898	1.99696	0.261946	0.901266	1.05339
BAZ1A	SKCM	0.255068	0.278696	0.470848	0.863295	0.401473	0.578538
BAZ1A	TGCT	-29.1147	0.998856	0.12479	0.902703	0.0430687	0.356854
BAZ1A	THYM	0.294567	0.80504	0.737247	1.20309	2.44313	1.46116
BAZ1A	UCEC	0.603469	0.18122	0.0886968	0.264668	0.642649	0.332005
BAZ1A	UVM	-1.83367	0.0516957	-1.43325	0.63743	-0.369234	-0.388352
BAZ1B	BRCA	-0.113867	0.663658	-0.104411	1.50888	0.179794	0.528087
BAZ1B	CHOL	0.171738	0.788174	-1.35601	-0.0780025	-1.14336	-0.859124
BAZ1B	GBM	-0.0611717	0.826302	-1.4625	0.703018	0.73434	-0.00837897
BAZ1B	LGG	-1.03307	0.00156575	2.01999	0.963678	0.163247	1.04897
BAZ1B	CESC	-0.396979	0.30683	1.03636	0.90723	1.65226	1.19862
BAZ1B	COAD	0.207146	0.585338	0.0657071	1.12767	0.206876	0.46675
BAZ1B	KIRP	0.495409	0.337588	0.0973103	0.335823	0.0356658	0.156266
BAZ1B	LIHC	0.104436	0.722288	0.151191	0.217754	0.26039	0.209778
BAZ1B	LUAD	-0.259107	0.29621	0.433039	-0.0122783	0.444093	0.288285
BAZ1B	LUSC	0.438429	0.0525682	-0.134475	0.711279	-0.0451007	0.177234
BAZ1B	MESO	-0.499502	0.229788	0.604355	0.567041	0.569856	0.580417
BAZ1B	PAAD	-0.571916	0.139444	2.95796	1	0.415037	1.45766
BAZ1B	PRAD	0.280704	0.791726	0.893057	-0.0307623	-0.471204	0.130364
BAZ1B	SARC	-0.106231	0.764579	-0.704663	0.753982	0.729075	0.259464
BAZ1B	STAD	0.367492	0.276224	0.632684	0.771199	0.477031	0.626972
BAZ1B	THCA	-0.712762	0.361309	-0.558076	-4.63722	-1.34289	-2.17939
BAZ1B	UCS	0.957486	0.0734609	0.731612	1.60266	2.20053	1.5116
BAZ1B	LAML	0.697079	0.0472367	3.45265	3.75275	3.8606	3.68867
BAZ1B	ACC	0.08262	0.886789	0.458106	0.838719	0.834941	0.710589
BAZ1B	BLCA	0.0399683	0.885462	-0.196001	-0.82567	-0.112805	-0.378159
BAZ1B	ESCA	0.0269484	0.949261	-0.412266	-0.736966	-1.65931	-0.93618
BAZ1B	HNSC	-0.0456507	0.829957	0.310985	0.197692	0.0432996	0.183992
BAZ1B	KICH	-0.94189	0.344193	0.0378241	-0.176878	-0.160465	-0.0998395
BAZ1B	KIRC	0.141119	0.651727	0.0615902	-2.70635	0.0931992	-0.850519
BAZ1B	DLBC	0.223729	0.912732	0.0157889	0.203533	-0.146841	0.0241603
BAZ1B	OV	0.164359	0.508425	-0.0647591	0.237797	-0.0436662	0.0431239
BAZ1B	PCPG	0.592827	0.593138	0.353821	0.662965	0.0356239	0.350803
BAZ1B	READ	0.956658	0.291491	1.98891	-0.153351	-0.826132	0.336475
BAZ1B	SKCM	-0.370465	0.121795	-0.0313045	-0.0921574	0.249241	0.0419262
BAZ1B	TGCT	1.06747	0.546062	-0.081761	-0.788496	-0.671377	-0.513878
BAZ1B	THYM	1.07065	0.401384	-1.41551	-1.71823	-2.66391	-1.93255
BAZ1B	UCEC	-0.919905	0.0400466	1.03773	-0.179674	0.703681	0.520579
BAZ1B	UVM	-1.14414	0.187141	1.12199	0	0.430634	0.517542
BAZ2A	BRCA	-0.552884	0.0422955	-0.0411228	-0.133871	-0.482545	-0.21918
BAZ2A	CHOL	0.343896	0.628304	-0.0936216	0.389947	-0.0437214	0.0842012
BAZ2A	GBM	0.0804443	0.774101	-0.0806737	0.793549	0.823749	0.512208
BAZ2A	LGG	0.240149	0.4216	-1.73739	-2.25226	-0.0897967	-1.35981
BAZ2A	CESC	-0.425003	0.274824	0.449881	1.26953	0.307742	0.675717
BAZ2A	COAD	0.0683592	0.859544	0.215864	0.837047	0.944602	0.665838
BAZ2A	KIRP	-0.413512	0.40996	-0.156986	0.217286	-0.192209	-0.0439699
BAZ2A	LIHC	-0.0784842	0.793595	0.106843	0.196397	-0.0281753	0.0916884
BAZ2A	LUAD	-0.268374	0.285978	0.541233	0.45895	0.592946	0.531043
BAZ2A	LUSC	-0.0709855	0.754009	-0.0263954	-0.0105692	0.245112	0.0693826
BAZ2A	MESO	-0.296796	0.456865	-0.336925	-0.392317	-0.564498	-0.431247
BAZ2A	PAAD	-0.346541	0.357206	2.9603	0.791413	0.636493	1.46273
BAZ2A	PRAD	-0.86673	0.418157	1.0393	0.207727	-0.351031	0.298665
BAZ2A	SARC	-0.234084	0.513599	-0.0428518	0.76356	0.968684	0.563131
BAZ2A	STAD	-0.294804	0.39186	0.0683978	0.447948	0.412165	0.309504
BAZ2A	THCA	-0.0571373	0.939087	-0.286039	-1.04561	-0.640104	-0.657251
BAZ2A	UCS	0.293219	0.579682	1.63625	-0.177787	-2.03025	-0.190595
BAZ2A	LAML	-0.07762	0.826085	-3.24314	-3.41785	-3.22948	-3.29682
BAZ2A	ACC	0.393226	0.493347	0.601471	1.25939	1.48113	1.11399
BAZ2A	BLCA	0.0409128	0.881708	-0.0845304	0.321236	0.147391	0.128032
BAZ2A	ESCA	-0.200964	0.627658	0.512999	1.2903	2.53051	1.4446
BAZ2A	HNSC	-0.354422	0.104266	-0.0579492	0.455812	-0.212509	0.0617846
BAZ2A	KICH	0.979156	0.29313	0.13622	-0.14439	0	-0.00272321
BAZ2A	KIRC	0.399733	0.225153	0.0151138	2.95124	0.0479731	1.00478
BAZ2A	DLBC	-30.6114	0.999405	0.0994347	0.121991	0.217591	0.146339
BAZ2A	OV	-0.268297	0.280012	0.122931	-2.0983	0.0148733	-0.653499
BAZ2A	PCPG	-1.7312	0.153197	0.46828	0.459432	0.211504	0.379738
BAZ2A	READ	2.6506	0.0238309	1.54963	1.18948	2.38773	1.70894
BAZ2A	SKCM	-0.13361	0.572552	0.19847	0.366038	-0.253286	0.10374
BAZ2A	TGCT	-0.918625	0.603298	-0.084717	0.0614005	-0.459432	-0.160916
BAZ2A	THYM	0.832084	0.505991	-0.0637256	0.121991	0.146841	0.0683688
BAZ2A	UCEC	-0.541971	0.213516	0.155118	-0.319738	-0.0516823	-0.0721008
BAZ2A	UVM	1.93852	0.0419701	1.31131	-0.192645	-0.295456	0.274404
BCL7A	BRCA	0.214206	0.423178	-0.399489	-0.330707	0.225674	-0.168174
BCL7A	CHOL	0.10741	0.878746	-0.136079	-0.0962153	-0.152003	-0.128099
BCL7A	GBM	-0.00633077	0.982112	2.25874	0.0264722	-0.192645	0.697522
BCL7A	LGG	1.43316	4.57249e-06	1.50676	-0.866733	0.621703	0.420578
BCL7A	CESC	0.0707755	0.851246	0.219734	-0.325748	0.874469	0.256152
BCL7A	COAD	0.0377772	0.921693	0.0403636	0.979646	0.150075	0.390028
BCL7A	KIRP	0.733037	0.17398	0.097108	-0.0336084	0.135455	0.0663183
BCL7A	LIHC	0.246308	0.417922	-0.0679084	-0.522983	-0.306128	-0.299006
BCL7A	LUAD	0.181355	0.472172	0.0625042	0.558101	0.0728084	0.231138
BCL7A	LUSC	0.487566	0.0318868	0.0574948	-0.177496	0.0766353	-0.0144553
BCL7A	MESO	-0.433363	0.282561	0.634393	-0.263034	0.332575	0.234645
BCL7A	PAAD	0.147338	0.700546	-3.35783	-1.19265	-0.599176	-1.71655
BCL7A	PRAD	-0.0385578	0.969994	1.1873	0.654311	-0.145788	0.565273
BCL7A	SARC	-0.778296	0.0316412	-0.627806	0.344911	0.83321	0.183439
BCL7A	STAD	0.589432	0.0852826	0.706372	0.519324	0.574604	0.6001
BCL7A	THCA	1.16296	0.173574	-0.435377	-4.54179	-1.36396	-2.11371
BCL7A	UCS	0.908708	0.0881013	-2.33305	-0.169925	0.237039	-0.755313
BCL7A	LAML	-0.226433	0.515299	-3.06327	-3.44689	-3.6845	-3.39822
BCL7A	ACC	-1.57408	0.0114693	0.997179	1.56937	1.00799	1.19151
BCL7A	BLCA	0.15648	0.56165	-0.0472859	-0.432227	0.0933285	-0.128728
BCL7A	ESCA	-0.04574	0.914266	-0.636071	-0.866144	-1.68732	-1.06318
BCL7A	HNSC	0.155709	0.465568	0.38382	-0.476618	-0.107732	-0.0668436
BCL7A	KICH	29.2941	0.998124	-2.0058	-0.36257	-0.317482	-0.895283
BCL7A	KIRC	0.283164	0.368525	0.221841	-2.507	0.259968	-0.675063
BCL7A	DLBC	1.65233	0.349721	0.648669	0.469485	0.339486	0.48588
BCL7A	OV	0.562138	0.0244098	0.0358073	0.478802	-0.0140361	0.166858
BCL7A	PCPG	-0.682405	0.604978	0.158315	0	-0.0687128	0.0298674
BCL7A	READ	-0.894865	0.443832	2.26615	0.390584	-0.445458	0.737092
BCL7A	SKCM	-0.518404	0.0282055	-0.0150758	-0.392111	0.480972	0.0245949
BCL7A	TGCT	0.982182	0.578495	-0.0606264	-0.280108	-0.426815	-0.25585
BCL7A	THYM	2.8427	0.0746535	-1.30099	-0.660514	-0.889442	-0.950314
BCL7A	UCEC	-0.231332	0.598861	0.639859	-0.106178	1.0236	0.519093
BCL7A	UVM	-0.614305	0.488489	1.33304	0.378512	0.356144	0.689233
BCL7C	BRCA	0.599419	0.0313776	-0.289764	-1.18982	0.220894	-0.419565
BCL7C	CHOL	-0.191442	0.771642	-1.31558	-0.381871	-1.22239	-0.973281
BCL7C	GBM	-0.0724409	0.797961	1.65262	-0.284729	-0.160992	0.402301
BCL7C	LGG	-0.184523	0.53615	1.94965	-0.283454	0.212342	0.626181
BCL7C	CESC	0.317634	0.402729	0.594304	-0.0705533	-0.0313023	0.164149
BCL7C	COAD	-0.415376	0.275615	-0.400977	0.569062	-0.528234	-0.120049
BCL7C	KIRP	-0.60434	0.246129	-0.0478515	-0.176878	-0.025966	-0.0835651
BCL7C	LIHC	-0.16201	0.587686	0.130963	-0.214898	-0.0304699	-0.0381348
BCL7C	LUAD	0.203827	0.425714	0.0888937	0.510649	0.0668722	0.222138
BCL7C	LUSC	0.332984	0.150813	0.286973	0.242267	0.356591	0.295277
BCL7C	MESO	-0.66444	0.10174	0.137774	0.607683	0.338802	0.36142
BCL7C	PAAD	0.292849	0.437806	-2.84914	-0.63005	-0.209792	-1.22966
BCL7C	PRAD	2.10618	0.0772751	1.48826	0.652805	0.822038	0.987701
BCL7C	SARC	0.146344	0.68065	-0.363492	-0.90837	-1.04831	-0.773392
BCL7C	STAD	0.0744067	0.832659	0.532123	0.146039	0.0803621	0.252841
BCL7C	THCA	0.500321	0.51217	0.297418	1.87278	0.425306	0.865168
BCL7C	UCS	-0.209339	0.692534	-2.31663	-0.462972	0.449307	-0.776764
BCL7C	LAML	0.084147	0.810502	-0.932664	-1.1745	-1.04809	-1.05175
BCL7C	ACC	0.222806	0.694637	-0.240282	-1.1635	-1.52356	-0.975781
BCL7C	BLCA	-0.104541	0.704181	0.202843	0.451469	0.0393129	0.231208
BCL7C	ESCA	0.0606406	0.88359	-0.296838	-0.624072	-0.636073	-0.518994
BCL7C	HNSC	0.0703707	0.745911	0.171041	0.297336	0.516179	0.328185
BCL7C	KICH	-0.0517984	0.957328	0.200622	-0.0614005	0.793549	0.310923
BCL7C	KIRC	-0.496412	0.130369	0.249557	0.275146	0.293814	0.272839
BCL7C	DLBC	30.4558	0.999408	-0.177599	-0.106915	-0.297681	-0.194065
BCL7C	OV	0.405918	0.100829	-0.175502	0.456598	0.0124755	0.0978573
BCL7C	PCPG	2.57966	0.0990649	-0.197788	-0.0931094	0.0310269	-0.0866236
BCL7C	READ	-2.96516	0.0119074	-1.71531	-1.02106	-2.25669	-1.66436
BCL7C	SKCM	-0.539686	0.0225589	-0.690393	-0.512951	-0.564674	-0.589339
BCL7C	TGCT	-1.18692	0.50181	0.0802473	0.137504	0.213404	0.143718
BCL7C	THYM	0.0517416	0.965435	0.0338749	-0.040642	-0.185867	-0.0642112
BCL7C	UCEC	0.184083	0.669122	0.0502005	0.0104624	0.096988	0.0525503
BCL7C	UVM	0.462862	0.555701	0.255151	0	0.447459	0.234203
BCLAF1	BRCA	-1.05449	0.000342868	0.217309	0.794681	0.0480054	0.353332
BCLAF1	CHOL	-0.27379	0.701036	1.10901	0	1.14166	0.750223
BCLAF1	GBM	0.627402	0.0288001	-1.97	0.590356	0.345597	-0.344683
BCLAF1	LGG	0.140695	0.643279	-1.63447	-0.0242475	-0.244073	-0.634264
BCLAF1	CESC	0.0213609	0.955567	1.0077	2.60486	1.52865	1.71373
BCLAF1	COAD	0.80494	0.0422686	-0.278879	-0.663978	0.148772	-0.264695
BCLAF1	KIRP	-0.621015	0.199673	-0.101171	-0.0542616	-0.265283	-0.140238
BCLAF1	LIHC	0.0194791	0.947455	-0.416064	-0.494616	-0.792859	-0.567846
BCLAF1	LUAD	-0.413606	0.10914	-0.389087	-0.621122	-0.217012	-0.409074
BCLAF1	LUSC	0.369071	0.110079	-0.187318	-0.531381	-0.0417969	-0.253499
BCLAF1	MESO	-0.12362	0.763353	-0.37331	-1.03562	-0.266515	-0.558483
BCLAF1	PAAD	0.0129768	0.972732	-0.385184	-0.104337	-0.220599	-0.236706
BCLAF1	PRAD	0.570218	0.598757	1.33056	0.687758	0.280522	0.76628
BCLAF1	SARC	-0.176183	0.622084	-1.12671	-0.16665	-0.572813	-0.622059
BCLAF1	STAD	-0.469864	0.187751	0.670414	0.999396	0.932218	0.867343
BCLAF1	THCA	0.391328	0.601363	-0.470703	-0.52532	-0.507604	-0.501209
BCLAF1	UCS	0.134741	0.799113	0.255109	1.11548	2.02926	1.13328
BCLAF1	LAML	0.871871	0.0137215	1.71977	1.90314	1.8807	1.83454
BCLAF1	ACC	-1.00952	0.0908252	0.719395	1.50696	1.26039	1.16225
BCLAF1	BLCA	0.198795	0.472885	-0.086996	0.279926	-0.0443436	0.0495289
BCLAF1	ESCA	-0.664488	0.115576	0.0273769	0.545236	1.23095	0.601189
BCLAF1	HNSC	-0.0478794	0.826556	0.412189	0.978126	0.695191	0.695169
BCLAF1	KICH	-0.492299	0.590102	-1.13136	-0.120294	-0.105353	-0.452337
BCLAF1	KIRC	0.217021	0.498284	0.00256337	-2.78492	0.0471692	-0.911729
BCLAF1	DLBC	-0.138767	0.945775	0.25663	0.624491	0.668794	0.516638
BCLAF1	OV	-0.305215	0.218279	0.0629558	0.619351	-0.0277272	0.218193
BCLAF1	PCPG	-0.183458	0.877255	0.12749	0.621488	0.321928	0.356969
BCLAF1	READ	1.95316	0.0468905	0.473164	0.0999188	1.40952	0.660868
BCLAF1	SKCM	-0.0822192	0.733444	0.212107	0.896406	0.273761	0.460758
BCLAF1	TGCT	1.02773	0.560894	-0.138303	-0.0506261	-0.311944	-0.166958
BCLAF1	THYM	2.42784	0.125068	-1.18384	-1.45251	-2.32481	-1.65372
BCLAF1	UCEC	0.65682	0.162354	0.442635	0.646877	1.00067	0.696728
BCLAF1	UVM	-0.413561	0.618297	1.03145	0.378512	-0.465664	0.314767
BPTF	BRCA	-0.469275	0.0943523	-0.460507	-0.661801	-0.419885	-0.514065
BPTF	CHOL	0.397415	0.561384	-1.23242	-0.180572	-1.33184	-0.914944
BPTF	GBM	0.527205	0.0624237	-2.38594	-1.00934	-0.379287	-1.25819
BPTF	LGG	0.407459	0.177676	-1.59953	-2.56926	0.104265	-1.35484
BPTF	CESC	-0.601075	0.121793	-0.0917718	-1.20113	1.27698	-0.00530767
BPTF	COAD	0.523641	0.168731	-0.506855	0.970474	-0.316408	0.0490699
BPTF	KIRP	0.0946928	0.854662	-0.130905	0.0142607	-0.135724	-0.0841227
BPTF	LIHC	0.162843	0.594531	-0.0431769	0.0764279	-0.330193	-0.0989808
BPTF	LUAD	-0.104038	0.683984	0.131087	0.161913	0.151716	0.148239
BPTF	LUSC	-0.0348704	0.878053	-0.12022	0.45593	-0.098915	0.0789315
BPTF	MESO	0.615359	0.132742	-0.260528	-1.20163	-0.415037	-0.625733
BPTF	PAAD	0.0388332	0.92005	-0.322387	-0.159478	-0.0584167	-0.180094
BPTF	PRAD	0.435956	0.689244	1.02547	0.216079	-0.293946	0.315868
BPTF	SARC	-0.445498	0.21399	-0.743462	-0.029344	-0.442687	-0.405164
BPTF	STAD	-0.175069	0.610016	-0.919138	-0.963157	-1.09341	-0.991901
BPTF	THCA	-0.969048	0.221206	-0.454422	-2.37941	-1.0907	-1.30818
BPTF	UCS	0.370816	0.469118	-1.00646	-0.527932	-2.11736	-1.21725
BPTF	LAML	0.461055	0.188045	-0.0837992	-0.205114	0.169925	-0.0396629
BPTF	ACC	0.851127	0.153153	-0.285402	0.560715	0.0848889	0.120067
BPTF	BLCA	-0.25574	0.357313	-0.293658	-0.859702	-0.173265	-0.442208
BPTF	ESCA	-0.0872269	0.833207	-0.296763	-0.528639	-1.90514	-0.910181
BPTF	HNSC	-0.0190981	0.929812	0.194482	0.338256	0.0122159	0.181651
BPTF	KICH	-0.866119	0.372368	1.03133	0.473931	-0.271302	0.411319
BPTF	KIRC	0.664477	0.047176	-0.13641	2.83066	-0.0318757	0.887456
BPTF	DLBC	0.265257	0.896637	-0.265876	0.186413	0.122857	0.0144645
BPTF	OV	-0.111311	0.653634	0.292418	-1.00656	0.309254	-0.134962
BPTF	PCPG	-1.21247	0.332332	0.16005	0.584963	0	0.248338
BPTF	READ	1.25525	0.185397	0.0387148	0.325703	1.58914	0.651185
BPTF	SKCM	-0.231909	0.332654	0.0786678	0.440573	0.154256	0.224499
BPTF	TGCT	-0.832649	0.637581	-0.0240205	-0.0565835	-0.311944	-0.130849
BPTF	THYM	0.970356	0.437664	-1.07617	-1.57075	-2.38793	-1.67828
BPTF	UCEC	-0.742699	0.0887171	0.18168	-0.278006	-0.115359	-0.0705618
BPTF	UVM	-0.777394	0.371154	-0.106915	0.893085	-0.473931	0.104079
BRD4	BRCA	1.01672	0.000336918	0.113904	1.53453	0.281648	0.643362
BRD4	CHOL	-0.237064	0.726949	-0.195324	0	0.39486	0.0665118
BRD4	GBM	-0.0542136	0.849652	1.19685	1.66297	1.32793	1.39591
BRD4	LGG	-0.748787	0.0166728	1.81855	-0.645263	0.0419136	0.405068
BRD4	CESC	0.183868	0.629908	0.88533	0.891234	1.59519	1.12392
BRD4	COAD	0.178901	0.635737	0.288014	-0.672277	0.54575	0.053829
BRD4	KIRP	-0.786632	0.126121	-0.239877	-0.106199	-0.39585	-0.247309
BRD4	LIHC	0.241218	0.420065	0.151399	0.125531	-0.162778	0.0380506
BRD4	LUAD	-0.0953832	0.703576	0.369825	0.192856	0.447179	0.33662
BRD4	LUSC	0.330285	0.143345	-0.211452	-0.127379	-0.11148	-0.150104
BRD4	MESO	-1.07399	0.0130333	-0.0972162	-0.36257	0.104337	-0.118483
BRD4	PAAD	0.314375	0.416134	-3.01065	-1.26112	0	-1.42393
BRD4	PRAD	-1.77373	0.14018	0.976109	-0.0919225	-0.690672	0.0645049
BRD4	SARC	-0.378041	0.290331	-0.0977617	-0.835116	-0.671377	-0.534752
BRD4	STAD	0.308178	0.363023	-0.390251	-0.489789	-0.620314	-0.500118
BRD4	THCA	-0.541441	0.468601	-0.221483	-2.57429	-0.798097	-1.19796
BRD4	UCS	-0.029473	0.95473	-2.43814	-0.893085	-0.152003	-1.16107
BRD4	LAML	-0.293494	0.404131	-3.57993	-3.9752	-3.34314	-3.63276
BRD4	ACC	0.041407	0.943771	1.30372	1.75132	2.19187	1.74897
BRD4	BLCA	-0.225683	0.406838	0.231272	-0.13514	0.0220504	0.0393939
BRD4	ESCA	-0.31219	0.457031	-0.446208	-0.662672	-1.68172	-0.930199
BRD4	HNSC	0.123269	0.561721	0.151505	-0.534188	-0.149131	-0.177271
BRD4	KICH	-0.379345	0.675022	0.116984	0.0588937	0.111031	0.0956364
BRD4	KIRC	-0.693862	0.0431967	-0.00741504	2.83996	0	0.944182
BRD4	DLBC	31.0635	0.999407	-0.101256	0.0901978	0.341037	0.109993
BRD4	OV	-0.191159	0.441132	-0.235744	1.09821	-0.392651	0.156605
BRD4	PCPG	-1.67705	0.299942	0.210391	-0.0824622	-0.14439	-0.00548715
BRD4	READ	-0.970527	0.301524	1.23133	0.731183	0.399717	0.78741
BRD4	SKCM	-0.458718	0.0507114	-0.211755	-0.303024	0.0949315	-0.139949
BRD4	TGCT	1.26411	0.474522	-0.0443486	-0.963474	-0.22556	-0.411127
BRD4	THYM	1.80381	0.256968	-1.18248	-1.55639	-2.60486	-1.78124
BRD4	UCEC	-0.804862	0.0853194	0.322949	-0.645767	-0.494908	-0.272575
BRD4	UVM	1.18902	0.17176	1.39964	-0.540568	0.280108	0.379726
C18orf25	BRCA	-0.506677	0.0717852	-0.744259	1.27255	-0.20382	0.108158
C18orf25	CHOL	-0.451746	0.526058	1.10127	-0.584963	1.05795	0.524751
C18orf25	GBM	0.366793	0.194831	0.568049	1.33758	0.726982	0.877537
C18orf25	LGG	-0.706142	0.0197859	-0.0244288	0.577014	-0.21332	0.113088
C18orf25	CESC	-0.0845117	0.826603	-0.804569	1.60294	-0.596668	0.0672354
C18orf25	COAD	0.195387	0.61019	3.08944	0.787689	4.80964	2.89559
C18orf25	KIRP	0.260794	0.599404	-0.253396	-0.202817	-0.2858	-0.247338
C18orf25	LIHC	-0.367945	0.220671	0.0972404	0.221821	0.129818	0.149627
C18orf25	LUAD	-0.192493	0.450905	0.0937774	-0.524476	0.137037	-0.0978871
C18orf25	LUSC	0.116616	0.608309	-0.0608399	-0.158492	-0.13009	-0.116474
C18orf25	MESO	-0.858496	0.0410929	-0.169925	-0.605721	-0.61891	-0.464852
C18orf25	PAAD	-0.0118403	0.97568	2.76142	0.377367	-0.191048	0.982581
C18orf25	PRAD	0.614286	0.560602	0.374212	0.604071	0.961526	0.646603
C18orf25	SARC	0.339787	0.342041	-0.696435	0.326104	0.352722	-0.00586975
C18orf25	STAD	0.0708846	0.835941	1.10892	1.06647	1.78515	1.32018
C18orf25	THCA	-0.174508	0.832664	-0.098085	0.883649	-0.0175941	0.25599
C18orf25	UCS	-0.507678	0.335282	2.36802	1.4975	2.26303	2.04285
C18orf25	LAML	1.07545	0.00224603	0.892213	1.12964	1.17169	1.06451
C18orf25	ACC	0.60706	0.297361	1.30682	1.36457	2.36026	1.67722
C18orf25	BLCA	-0.119527	0.665812	0.379527	0.628684	0.316175	0.441462
C18orf25	ESCA	-0.707356	0.0880955	-0.180424	-0.244935	-0.305559	-0.243639
C18orf25	HNSC	0.156138	0.471259	0.209775	-0.272055	-0.310788	-0.124356
C18orf25	KICH	-0.107422	0.908206	-1.26541	-0.214125	-0.667425	-0.715652
C18orf25	KIRC	0.107851	0.731364	-0.14335	2.648	0.0171411	0.840597
C18orf25	DLBC	-30.6114	0.999405	0.131177	0.0458037	0.0766213	0.0845339
C18orf25	OV	0.312366	0.208637	0.227461	1.25345	0.145605	0.542172
C18orf25	PCPG	-0.570847	0.607196	0.377004	0.263034	0.104337	0.248125
C18orf25	READ	0.820204	0.426663	2.53179	0.749106	1.99243	1.75778
C18orf25	SKCM	-0.18363	0.434639	0.197393	-0.270282	0.50327	0.14346
C18orf25	TGCT	1.21085	0.493196	-0.0251396	0.469485	-0.065095	0.126417
C18orf25	THYM	2.23952	0.15734	-0.267127	0	0.0853915	-0.0605786
C18orf25	UCEC	-0.350785	0.416285	1.19405	0.453277	0.0776417	0.574989
C18orf25	UVM	-0.895319	0.305297	-0.157829	0.485427	-0.612977	-0.0951263
CACYBP	BRCA	-0.165024	0.534062	0.10842	1.3515	1.19558	0.885168
CACYBP	CHOL	-0.18798	0.779778	-0.10559	0.137504	0.195551	0.0758213
CACYBP	GBM	0.0647223	0.818421	2.3801	0.640919	-0.180572	0.946816
CACYBP	LGG	0.528595	0.0803694	-1.89105	-1.04651	-0.513451	-1.15034
CACYBP	CESC	-0.492517	0.193585	-0.414889	0.617675	1.03417	0.412319
CACYBP	COAD	0.190437	0.621734	0.752773	0.638079	0.707498	0.69945
CACYBP	KIRP	-0.452343	0.37184	0.149069	-0.0971879	0.0591698	0.0370171
CACYBP	LIHC	0.226021	0.446936	0.261533	0.077243	-0.153283	0.0618307
CACYBP	LUAD	-0.461914	0.0700293	0.593892	0.176427	0.570259	0.446859
CACYBP	LUSC	0.431474	0.05789	0.309587	0.391376	0.319191	0.340051
CACYBP	MESO	-0.489667	0.234294	-0.228368	0.302563	-0.305808	-0.0772045
CACYBP	PAAD	-0.454748	0.235032	3.40222	1.78136	0.736966	1.97351
CACYBP	PRAD	0.536256	0.614847	1.50962	0.908078	0.958917	1.12554
CACYBP	SARC	-0.205114	0.565714	0.644463	0.487266	0.562767	0.564832
CACYBP	STAD	0.61498	0.0776104	1.64789	1.66297	2.01208	1.77431
CACYBP	THCA	-0.0198358	0.978109	0.56643	1.66034	0.712863	0.979879
CACYBP	UCS	-0.37277	0.485383	0.92469	0.938599	2.08453	1.31594
CACYBP	LAML	0.144686	0.681483	2.51817	2.64211	3.09192	2.75073
CACYBP	ACC	-0.293436	0.604788	0.620391	0.125531	-0.30355	0.147457
CACYBP	BLCA	-0.174573	0.526232	0.554489	0.22272	0.587662	0.454957
CACYBP	ESCA	-0.666103	0.113972	-0.230943	-0.455679	-1.00188	-0.562833
CACYBP	HNSC	-0.0205786	0.923546	0.264728	-0.305335	0.75495	0.238114
CACYBP	KICH	0.175409	0.856184	1.38353	0.241008	0.707218	0.777253
CACYBP	KIRC	0.0373736	0.909138	0.203106	0.0731959	0.275278	0.18386
CACYBP	DLBC	30.92	0.999404	-0.13069	0.547488	0	0.138932
CACYBP	OV	0.65167	0.00874284	-0.200274	2.00678	-0.0941824	0.570773
CACYBP	PCPG	-0.623701	0.635987	0.0161799	-0.131245	0.217591	0.0341756
CACYBP	READ	-2.24543	0.0363199	0.268716	-0.225713	-0.547292	-0.168096
CACYBP	SKCM	0.256113	0.276894	0.539622	-0.0786743	0.338468	0.266472
CACYBP	TGCT	1.10619	0.531629	0.0406011	-0.669851	-0.164387	-0.264546
CACYBP	THYM	-1.79874	0.257318	0.786456	1.19068	2.32193	1.43302
CACYBP	UCEC	-0.339461	0.432453	0.890995	-0.0728513	1.08156	0.633233
CACYBP	UVM	-1.55271	0.0793378	-0.0223102	0.765535	0.0588937	0.267373
CALM1	BRCA	-0.490524	0.0695026	0.334157	-1.21842	-0.110162	-0.331476
CALM1	CHOL	-0.0339077	0.961646	-1.12305	-0.874469	-1.07241	-1.02331
CALM1	GBM	0.0756404	0.792022	-2.57467	-1.39635	-0.871102	-1.61404
CALM1	LGG	0.381843	0.208987	-0.0567764	-0.530515	0.146728	-0.146854
CALM1	CESC	0.104458	0.783691	0.725777	-0.968877	-0.612323	-0.285141
CALM1	COAD	0.216972	0.571456	1.35514	1.78628	1.06437	1.40193
CALM1	KIRP	0.0557941	0.909537	0.158276	0.22393	0.107176	0.163127
CALM1	LIHC	-0.266316	0.370896	-0.52062	-0.406475	-0.55977	-0.495622
CALM1	LUAD	0.127561	0.61094	-0.522749	-0.612203	-0.531279	-0.55541
CALM1	LUSC	-0.0204203	0.929404	-0.220024	0.122233	-0.18776	-0.0951834
CALM1	MESO	0.0221642	0.955633	-0.072083	-0.214125	-0.403897	-0.230035
CALM1	PAAD	0.586854	0.129268	2.89037	0.633872	0.171112	1.23178
CALM1	PRAD	-0.0240733	0.982614	-0.222775	-0.179706	-0.34507	-0.249184
CALM1	SARC	0.68733	0.0566028	0.0951803	-0.570535	-0.442904	-0.306086
CALM1	STAD	-0.610128	0.0721473	1.10374	1.10928	1.52065	1.24456
CALM1	THCA	-0.891482	0.231868	0.537792	2.17654	0.881638	1.19866
CALM1	UCS	-0.452558	0.386579	2.2104	0.777608	2.18133	1.72311
CALM1	LAML	-0.442776	0.214394	1.82954	1.88753	1.96285	1.8933
CALM1	ACC	-0.257169	0.661552	0.342106	-0.703607	-0.688641	-0.350047
CALM1	BLCA	-0.664147	0.0168534	-0.0663723	0.224953	-0.182397	-0.00793892
CALM1	ESCA	-0.0621446	0.879534	0.499689	1.1281	2.21997	1.28259
CALM1	HNSC	-0.422268	0.0516565	-0.31785	0.627911	-0.314842	-0.00159363
CALM1	KICH	-0.685966	0.461497	0.149194	-0.234465	0.440573	0.118434
CALM1	KIRC	0.720447	0.0266085	-0.293693	-3.04856	-0.221317	-1.18786
CALM1	DLBC	-0.292481	0.886017	-0.60815	0.0365259	-0.237039	-0.269555
CALM1	OV	0.177751	0.472125	-0.00108306	0.236175	0.103686	0.112926
CALM1	PCPG	-0.00810478	0.994514	0.0818242	-0.436099	0	-0.118092
CALM1	READ	-1.46939	0.123931	0.611614	0.716207	1.49701	0.941612
CALM1	SKCM	0.0446078	0.849338	-0.185525	0.520257	0.0196883	0.11814
CALM1	TGCT	-1.12462	0.525023	0.196251	0	0.172181	0.122811
CALM1	THYM	2.37042	0.134307	-0.861907	-1.45606	-2.31333	-1.54377
CALM1	UCEC	0.739116	0.0916503	0.491694	-0.272234	0.0531225	0.0908606
CALM1	UVM	-3.98374	0.00841274	-0.110884	-0.628031	-0.447459	-0.395458
CANX	BRCA	-0.13378	0.600253	0.475658	1.17182	0.245727	0.631069
CANX	CHOL	0.0662015	0.925006	1.15881	1.14886	0.900464	1.06938
CANX	GBM	0.340505	0.229894	2.78061	1.66742	0.351165	1.59973
CANX	LGG	-0.817852	0.00818606	0.045723	0.514967	-0.192169	0.12284
CANX	CESC	-0.794361	0.0439293	0.782678	0.76643	1.07483	0.874646
CANX	COAD	1.27712	0.0027305	0.460337	1.46605	0.668656	0.865013
CANX	KIRP	-0.904363	0.0835984	-0.151757	-0.0244117	-0.273018	-0.149729
CANX	LIHC	-0.0742245	0.798984	0.116482	-0.0810716	0.268714	0.101375
CANX	LUAD	-0.339328	0.168823	-0.406779	-1.10928	-0.31579	-0.610617
CANX	LUSC	-0.316902	0.168761	0.166446	0.128691	0.245215	0.180117
CANX	MESO	0.269359	0.50271	0.605721	0.929611	0.155651	0.563661
CANX	PAAD	-1.04666	0.009636	3.04002	1.11991	0.628817	1.59625
CANX	PRAD	1.39595	0.238367	1.04597	0.0254226	-0.285636	0.26192
CANX	SARC	-0.108435	0.762264	-0.189981	0.924205	0.954744	0.562989
CANX	STAD	0.42708	0.210057	0.607234	0.883049	1.44059	0.976959
CANX	THCA	-1.22945	0.1208	-0.334235	-0.222227	-0.166778	-0.24108
CANX	UCS	-0.529758	0.32116	2.61657	1.34395	2.20945	2.05666
CANX	LAML	1.10041	0.00221313	3.02115	3.59495	3.33442	3.31684
CANX	ACC	1.27394	0.0396725	-0.763076	-0.947533	-1.41063	-1.04041
CANX	BLCA	-0.379042	0.173946	-0.241191	0.266515	0.0112148	0.0121797
CANX	ESCA	-0.520536	0.22355	0.199708	0.736966	1.55306	0.82991
CANX	HNSC	-0.504489	0.0199473	0.166023	0.812168	-0.0364549	0.313912
CANX	KICH	-1.61763	0.162386	1.34248	0.0565835	-0.14543	0.417877
CANX	KIRC	0.453719	0.149584	-0.103822	-2.9352	-0.144817	-1.06128
CANX	DLBC	-30.4558	0.999408	0.220465	0.0901978	0.0740006	0.128221
CANX	OV	0.408869	0.100571	0.221257	-2.3895	0.238623	-0.643206
CANX	PCPG	0.641671	0.626183	0.00916	1.12553	-0.29956	0.278377
CANX	READ	0.873239	0.456288	2.20658	0.0722889	-0.255928	0.674314
CANX	SKCM	0.00846102	0.971553	-0.145392	0.610229	-0.164423	0.100138
CANX	TGCT	-28.8954	0.998872	0.188572	0.750022	0.306103	0.414899
CANX	THYM	0.998043	0.425053	-0.509046	-0.970253	-2.10947	-1.19625
CANX	UCEC	0.255131	0.555874	0.055283	0.445566	0.163867	0.221572
CANX	UVM	-2.31047	0.0156758	-1.43993	1.078	-0.465664	-0.275862
CAPRIN1	BRCA	0.0399678	0.877549	0.327449	-0.158142	0.0565244	0.075277
CAPRIN1	CHOL	0.22665	0.741763	0.0266556	0.509014	0.346176	0.293948
CAPRIN1	GBM	0.262946	0.350646	2.19715	0.447459	-0.22542	0.806397
CAPRIN1	LGG	0.0456331	0.880715	1.57851	0.931191	0.417707	0.975802
CAPRIN1	CESC	-0.826795	0.0326528	0.643608	0.813533	1.98938	1.14884
CAPRIN1	COAD	0.428815	0.271642	0.253886	1.03679	0.03609	0.442255
CAPRIN1	KIRP	-0.425687	0.406957	-0.168721	-0.0145483	-0.24464	-0.142636
CAPRIN1	LIHC	-0.0394829	0.896904	0.363373	0.1752	0.283172	0.273915
CAPRIN1	LUAD	-0.102187	0.678087	-0.0805753	-0.499625	0.0708555	-0.169782
CAPRIN1	LUSC	0.0304068	0.893583	0.0394534	0.357174	-0.205499	0.0637094
CAPRIN1	MESO	-0.539386	0.197731	-0.196044	-0.29956	-0.398549	-0.298051
CAPRIN1	PAAD	-0.945671	0.0174171	3.21509	1.71128	0.828234	1.9182
CAPRIN1	PRAD	-0.160362	0.878202	1.19505	0.521537	-0.096651	0.539978
CAPRIN1	SARC	-0.00990378	0.977824	-0.0779062	0.616157	0.85007	0.462774
CAPRIN1	STAD	-0.17553	0.602928	0.942243	1.59456	1.63487	1.39056
CAPRIN1	THCA	-0.318293	0.683386	-0.214688	-4.44198	-1.06687	-1.90785
CAPRIN1	UCS	0.305537	0.564667	-1.57398	0.356935	1.9098	0.23092
CAPRIN1	LAML	0.554466	0.114977	1.08204	1.34341	1.47294	1.29946
CAPRIN1	ACC	-1.55438	0.0135857	1.44112	1.70895	1.41504	1.5217
CAPRIN1	BLCA	-0.110591	0.687007	-0.0550184	0.202431	0.037273	0.0615617
CAPRIN1	ESCA	-0.657855	0.115705	0.178452	0.765878	1.6279	0.85741
CAPRIN1	HNSC	-0.170309	0.431068	-0.061845	-0.415472	-0.429449	-0.302255
CAPRIN1	KICH	-1.22793	0.244932	1.1349	-0.0614005	-0.129283	0.314738
CAPRIN1	KIRC	0.0640381	0.841414	0.0815685	0.127235	0.202105	0.13697
CAPRIN1	DLBC	-30.3197	0.999415	0.41914	0.584963	0.332575	0.445559
CAPRIN1	OV	0.459907	0.0633682	0.00526323	0.733026	0.117066	0.285118
CAPRIN1	PCPG	-2.44736	0.121511	0.236326	0.807355	-0.0317089	0.337324
CAPRIN1	READ	0.744203	0.458291	2.41175	0.812684	1.30587	1.5101
CAPRIN1	SKCM	-0.220096	0.355227	-0.101441	0.55826	0.178213	0.211677
CAPRIN1	TGCT	1.0331	0.558954	0.11137	0.0524674	0.0836579	0.0824984
CAPRIN1	THYM	-0.889896	0.482527	1.10873	1.58496	2.65249	1.78206
CAPRIN1	UCEC	0.15188	0.726548	0.894051	-0.17922	0.749374	0.488068
CAPRIN1	UVM	1.56457	0.105798	-1.2061	0.765535	-0.222392	-0.220985
CAPZB	BRCA	0.533033	0.0547442	0.464851	-0.155924	0.290143	0.19969
CAPZB	CHOL	-0.380389	0.5705	1.17637	0.402098	0.947533	0.841999
CAPZB	GBM	-0.0644792	0.820485	2.02446	1.26127	0.946061	1.4106
CAPZB	LGG	-0.212381	0.487573	0.0319025	0.451612	-0.507402	-0.00796231
CAPZB	CESC	-0.208423	0.586741	-0.257271	-0.336509	-0.609338	-0.401039
CAPZB	COAD	-0.240864	0.522971	1.40042	0.00871332	1.51589	0.975007
CAPZB	KIRP	-0.144244	0.776919	0.150982	-0.00494922	0.175245	0.107093
CAPZB	LIHC	-0.223342	0.456463	0.0936896	-0.328864	0.0972972	-0.0459591
CAPZB	LUAD	-0.341745	0.182017	0.408817	-0.0805018	0.310068	0.212795
CAPZB	LUSC	-0.263199	0.248745	0.0774161	0.126022	0.0398852	0.0811078
CAPZB	MESO	-0.887709	0.0305241	-0.496975	-1.03747	-0.457473	-0.663974
CAPZB	PAAD	-0.360216	0.355467	-3.00381	-0.990219	-0.57586	-1.5233
CAPZB	PRAD	0.424325	0.690105	-1.35872	-0.722993	-0.246438	-0.776051
CAPZB	SARC	0.156862	0.66101	0.739226	0.0191088	-0.508087	0.0834158
CAPZB	STAD	-0.265834	0.436107	-0.0655236	-0.608174	-0.387365	-0.353688
CAPZB	THCA	0.258398	0.7296	0.213404	2.06228	0.26154	0.845743
CAPZB	UCS	0.135286	0.799422	0.362703	-0.716207	-0.296393	-0.216632
CAPZB	LAML	-0.894938	0.0113321	0.0834006	-0.201996	-0.301656	-0.140084
CAPZB	ACC	-0.431308	0.462427	1.25382	0.61193	0.972255	0.946003
CAPZB	BLCA	-0.177669	0.516221	0.0349135	-0.392785	0.115098	-0.0809243
CAPZB	ESCA	0.847065	0.045221	-0.0736247	-0.783724	-1.5302	-0.795848
CAPZB	HNSC	-0.19275	0.383907	-0.335189	-0.548568	0.130061	-0.251232
CAPZB	KICH	-0.0058784	0.995406	1.82114	-0.347923	0.259387	0.577533
CAPZB	KIRC	-0.68148	0.0406257	-0.134327	-2.92308	-0.332394	-1.12993
CAPZB	DLBC	30.3197	0.999415	0.234351	0.530515	0.575115	0.44666
CAPZB	OV	-0.198152	0.424719	0.204118	1.34239	-0.0116035	0.511635
CAPZB	PCPG	0.912503	0.468728	-0.144195	0.440573	0.187627	0.161335
CAPZB	READ	-1.54506	0.147355	0.321247	-0.310021	0.0534393	0.0215548
CAPZB	SKCM	-0.0758408	0.744628	0.0362733	-0.0249176	-0.247787	-0.0788103
CAPZB	TGCT	1.28595	0.467167	0.00580562	-0.175087	0.0198996	-0.0497938
CAPZB	THYM	1.27932	0.308458	-1.84979	-1.85042	-2.90689	-2.20237
CAPZB	UCEC	0.42369	0.332339	1.51517	0.379961	0.672213	0.855783
CAPZB	UVM	1.13948	0.191539	1.33041	-0.807355	1	0.507686
CBX3	BRCA	-0.0451875	0.86516	-0.237643	1.43606	0.14888	0.449097
CBX3	CHOL	0.281235	0.67127	-1.3439	0.285402	-0.939458	-0.665986
CBX3	GBM	0.124887	0.656463	2.43582	0.204014	-0.645083	0.664915
CBX3	LGG	-0.320686	0.295059	2.04272	0.961847	0.44326	1.14928
CBX3	CESC	-0.59835	0.115676	1.28016	2.99673	1.72948	2.00212
CBX3	COAD	0.254988	0.513213	-1.06063	0.0815262	-1.71123	-0.896779
CBX3	KIRP	-0.040951	0.936655	0.34328	0.340459	0.229539	0.304426
CBX3	LIHC	-0.524355	0.0800324	0.286936	0.007268	-0.111454	0.0609164
CBX3	LUAD	-0.276493	0.266754	0.457456	-0.43617	0.321393	0.114226
CBX3	LUSC	0.473824	0.0381695	0.348352	0.361083	0.0146799	0.241372
CBX3	MESO	-0.712061	0.0828961	0.608536	1.35755	0.330645	0.765578
CBX3	PAAD	-1.32334	0.00106057	-2.57537	0.121991	0.137504	-0.771958
CBX3	PRAD	1.49136	0.162409	1.70768	1.06496	1.04252	1.27172
CBX3	SARC	-1.43576	0.000142423	1.03968	0.88922	0.863637	0.930845
CBX3	STAD	0.525223	0.116993	0.868579	0.713614	1.06244	0.881544
CBX3	THCA	0.0759393	0.919143	0.183335	-0.4335	-0.0995357	-0.116567
CBX3	UCS	-0.0105031	0.98389	-1.47209	0.356935	1.78099	0.221945
CBX3	LAML	0.268256	0.446121	1.36895	1.57827	1.41213	1.45312
CBX3	ACC	-2.32928	0.000697925	0.704591	1.27009	2.08246	1.35238
CBX3	BLCA	0.0427542	0.875085	0.482374	0.71117	0.606501	0.600015
CBX3	ESCA	-0.902888	0.0352275	-0.265345	-0.457727	-0.949522	-0.557531
CBX3	HNSC	-0.363098	0.0965607	0.205738	-0.2464	0.47312	0.144153
CBX3	KICH	-0.885851	0.373652	1.3405	-0.0588937	-0.129283	0.384108
CBX3	KIRC	-0.404368	0.205558	0.16154	2.7119	0.178677	1.01737
CBX3	DLBC	30.4704	0.999408	-0.234307	0.263034	-0.771731	-0.247668
CBX3	OV	0.7113	0.00490127	0.351399	0.912319	0.323605	0.529108
CBX3	PCPG	-2.12375	0.180495	-0.0401281	-0.275634	0.490986	0.0584079
CBX3	READ	-0.888959	0.377246	-2.1866	-1.26777	-2.21283	-1.88907
CBX3	SKCM	0.181142	0.439225	0.0572118	0.546802	-0.267801	0.112071
CBX3	TGCT	1.15099	0.51498	0.00428736	-0.839535	-0.452512	-0.429253
CBX3	THYM	1.91509	0.143086	-1.49234	-0.684498	-0.870365	-1.01573
CBX3	UCEC	-0.0533969	0.901594	-0.777106	-0.692965	0.294645	-0.391809
CBX3	UVM	-2.42467	0.0291109	-1.44057	0.321928	-0.443607	-0.52075
CBX5	BRCA	-0.650625	0.0195302	-0.0950746	-1.17473	-0.510933	-0.593578
CBX5	CHOL	-1.04077	0.150502	-0.0997691	0.245112	-0.347923	-0.0675266
CBX5	GBM	0.28482	0.314835	2.61753	1.26559	0.78136	1.55483
CBX5	LGG	-0.403626	0.200236	1.6902	-0.266907	0.524896	0.649398
CBX5	CESC	0.624093	0.106844	-0.495976	-1.16993	0.882945	-0.260985
CBX5	COAD	0.382466	0.340041	0.244355	-0.897514	0.0336659	-0.206498
CBX5	KIRP	-0.0760285	0.877405	0.0100345	0.144874	-0.0205126	0.0447985
CBX5	LIHC	0.406191	0.176642	0.0561674	0.189998	0.123948	0.123371
CBX5	LUAD	-0.593122	0.018119	-0.0261153	-0.750691	-0.0228212	-0.266542
CBX5	LUSC	0.234661	0.297621	-0.0837722	-0.0334911	-0.148468	-0.088577
CBX5	MESO	0.492268	0.233123	-0.0541368	-0.710493	-0.0703893	-0.27834
CBX5	PAAD	0.166207	0.662439	-3.23904	-1.23133	-0.623437	-1.69793
CBX5	PRAD	1.15372	0.328701	-1.36063	-0.229697	-0.313075	-0.634467
CBX5	SARC	-0.765138	0.039371	-0.82931	0.417727	0.68127	0.0898953
CBX5	STAD	-0.0572552	0.86336	-0.582607	-0.635191	-0.84512	-0.68764
CBX5	THCA	-0.510452	0.513727	-0.463947	-4.28775	-1.17643	-1.97604
CBX5	UCS	2.67797	5.90751e-05	-0.424727	0.584963	0.08092	0.0803853
CBX5	LAML	0.396396	0.258465	1.06086	1.26006	1.36773	1.22955
CBX5	ACC	0.607048	0.303889	-0.48254	-1.27462	-1.18107	-0.979409
CBX5	BLCA	-0.319392	0.245137	-0.245889	-0.53012	0.0431642	-0.244282
CBX5	ESCA	-0.040621	0.924625	-0.536627	-0.769247	-1.97233	-1.09274
CBX5	HNSC	0.312378	0.149974	-0.258509	0.160122	-0.279828	-0.126072
CBX5	KICH	-0.368479	0.673422	1.01109	0.807355	-0.426265	0.464062
CBX5	KIRC	-0.434664	0.180777	0.119033	-2.65176	0.111141	-0.807194
CBX5	DLBC	31.7588	0.999438	0.437972	0.271302	0.19592	0.301731
CBX5	OV	-0.0864741	0.728436	-0.100377	-1.0313	-0.211043	-0.447574
CBX5	PCPG	1.58727	0.197394	0.436194	-0.160465	0.756729	0.344153
CBX5	READ	-0.00335063	0.997435	1.84432	0.075551	-0.28127	0.546201
CBX5	SKCM	-0.452003	0.0631162	-0.49368	0.138744	-0.522146	-0.292361
CBX5	TGCT	-29.1571	0.998855	0.0763509	1.16227	0.14543	0.461351
CBX5	THYM	1.22007	0.331586	-1.67807	-1.93411	-2.60742	-2.0732
CBX5	UCEC	-0.844961	0.0617296	0.738355	0.00114484	0.424957	0.388152
CBX5	UVM	-0.264805	0.745356	1.14174	0.106915	0.447459	0.565371
CCAR1	BRCA	0.130105	0.620647	-0.348817	1.05845	0.0436332	0.251087
CCAR1	CHOL	0.129943	0.84915	-1.39608	-0.247928	-1.0614	-0.901801
CCAR1	GBM	0.685704	0.0162023	2.69554	2.31431	1.02086	2.01024
CCAR1	LGG	-0.189558	0.528485	-1.75376	-1.73248	-0.444481	-1.31024
CCAR1	CESC	-0.10965	0.77368	0.676167	0.416605	1.3255	0.80609
CCAR1	COAD	0.660121	0.0897935	-0.281701	0.0394473	-0.332049	-0.191434
CCAR1	KIRP	-0.0515399	0.917339	0.0348279	0.162595	-0.0531707	0.0480839
CCAR1	LIHC	-0.222037	0.46302	-0.0990073	-0.132836	-0.359081	-0.196975
CCAR1	LUAD	-0.181302	0.467692	0.35013	-0.16487	0.138751	0.108004
CCAR1	LUSC	0.450719	0.0500123	0.075984	0.592876	0.240273	0.303044
CCAR1	MESO	0.0323449	0.937469	-0.304855	-0.245112	-0.741932	-0.430633
CCAR1	PAAD	-1.17154	0.0027684	2.96155	0.65355	0.271302	1.29547
CCAR1	PRAD	-0.582012	0.585161	1.36144	0.815575	0.553278	0.910097
CCAR1	SARC	-0.86506	0.0175764	-0.185918	0.864186	0.834576	0.504282
CCAR1	STAD	0.251786	0.46291	0.20644	0.27819	0.0749494	0.186526
CCAR1	THCA	0.934041	0.238263	0.130874	3.64461	0.974909	1.58346
CCAR1	UCS	0.669399	0.21401	2.2018	1.71187	2.41308	2.10892
CCAR1	LAML	0.392885	0.260886	3.42735	3.49923	3.76429	3.56362
CCAR1	ACC	-1.8572	0.00397013	-0.317142	-0.0995357	0.702095	0.0951392
CCAR1	BLCA	0.538903	0.0512413	0.190602	1.44855	0.0934269	0.577528
CCAR1	ESCA	0.160529	0.698211	-0.231672	-0.635897	-1.60403	-0.823865
CCAR1	HNSC	-0.219208	0.309472	0.341861	0.594623	0.549262	0.495248
CCAR1	KICH	-0.396478	0.650592	1.11241	0	0.117357	0.409921
CCAR1	KIRC	-0.210978	0.504904	0.0556463	2.79566	0.183761	1.01169
CCAR1	DLBC	-30.6114	0.999405	-0.227028	-0.311944	0.200299	-0.112891
CCAR1	OV	0.356783	0.150898	0.43729	-0.338802	0.318764	0.139084
CCAR1	PCPG	-1.03065	0.416046	-0.0298242	0.710493	0	0.22689
CCAR1	READ	0.0973937	0.924156	1.88106	0.244622	0.467825	0.864502
CCAR1	SKCM	0.515972	0.0302244	0.813611	0.494765	0.617186	0.641854
CCAR1	TGCT	1.11938	0.526607	0.0751343	0	0.147557	0.0742305
CCAR1	THYM	1.45732	0.249392	-0.668156	-0.584963	-0.33787	-0.53033
CCAR1	UCEC	-0.30561	0.48154	-0.16494	-0.260831	0.419992	-0.00192638
CCAR1	UVM	-1.57491	0.0980391	-0.267863	0.584963	-0.222392	0.031569
CCT6A	BRCA	-0.390492	0.14731	0.497673	1.89326	1.0186	1.13651
CCT6A	CHOL	-0.34098	0.619942	-0.00323112	0.621488	0.250543	0.2896
CCT6A	GBM	0.363035	0.195434	1.0002	0.879706	0.360402	0.74677
CCT6A	LGG	-0.799128	0.0184874	2.09034	1.01436	0.597825	1.23417
CCT6A	CESC	-0.417222	0.276056	1.31942	0.809827	0.953029	1.02742
CCT6A	COAD	-0.182314	0.635165	-0.418867	0.254788	-1.44149	-0.53519
CCT6A	KIRP	-0.330285	0.499524	0.220332	0.107641	0.185032	0.171001
CCT6A	LIHC	0.121381	0.680282	0.320731	0.0345987	-0.07268	0.0942164
CCT6A	LUAD	-0.647388	0.0096046	0.70528	0.69275	0.578219	0.65875
CCT6A	LUSC	0.431074	0.0569386	0.00595513	0.13852	0.0944193	0.0796314
CCT6A	MESO	-1.11067	0.00977228	0.527101	0.550197	0.341037	0.472778
CCT6A	PAAD	-0.880788	0.0274994	3.35544	1.64829	0.712019	1.90525
CCT6A	PRAD	-0.10829	0.91873	1.40203	0.826401	0.645845	0.95809
CCT6A	SARC	-0.889702	0.014373	0.674625	0.979822	0.956931	0.87046
CCT6A	STAD	0.42087	0.212511	1.23318	1.39915	1.50994	1.38076
CCT6A	THCA	0.306952	0.681062	0.211744	-1.19526	-0.157791	-0.380435
CCT6A	UCS	-0.388243	0.464317	1.15305	1.16046	2.08746	1.46699
CCT6A	LAML	0.4413	0.211313	3.45241	3.76553	3.70044	3.63946
CCT6A	ACC	-1.25356	0.0517737	1.2713	1.16559	1.32847	1.25512
CCT6A	BLCA	-0.441047	0.112533	0.0552139	0.199609	0.342145	0.198989
CCT6A	ESCA	-0.408321	0.324827	-0.00963585	-0.316735	-0.836344	-0.387572
CCT6A	HNSC	-0.2473	0.252161	0.207673	-0.133731	0.625241	0.233061
CCT6A	KICH	-0.411893	0.658381	0.116843	-1	-0.139403	-0.340853
CCT6A	KIRC	-0.629849	0.0657678	0.196048	0.00560271	0.203707	0.135119
CCT6A	DLBC	30.3484	0.999413	0.227544	0.415037	0.0506261	0.231069
CCT6A	OV	0.416128	0.0947337	0.145126	1.42501	0.132651	0.567596
CCT6A	PCPG	-0.00556335	0.996274	0.117142	0.440573	0.345135	0.30095
CCT6A	READ	0.630249	0.521962	-0.633314	-0.905296	-1.96253	-1.16704
CCT6A	SKCM	-0.19067	0.413272	-0.283844	0.118905	-0.180572	-0.11517
CCT6A	TGCT	1.1903	0.500758	0.110979	-0.847997	-0.0622843	-0.266434
CCT6A	THYM	-2.21661	0.162121	0.735952	1.26849	2.34845	1.45097
CCT6A	UCEC	0.0406837	0.92481	0.801036	-0.1637	0.400572	0.345969
CCT6A	UVM	-1.46783	0.0918473	1.16183	-0.206451	0.443607	0.466328
CCT8	BRCA	-0.286267	0.276614	0.315729	1.44028	0.89042	0.882144
CCT8	CHOL	0.510392	0.460113	-1.39567	0.156119	-1.44478	-0.894778
CCT8	GBM	-0.0145685	0.959108	1.99068	1.07215	0.440042	1.16763
CCT8	LGG	0.0828515	0.789517	1.64982	-1.32567	0.185215	0.169788
CCT8	CESC	-0.591029	0.12579	1.50494	0.879515	1.23243	1.20563
CCT8	COAD	-0.158746	0.690771	0.460067	0.830882	-0.275482	0.338489
CCT8	KIRP	-0.567922	0.271605	-0.0501688	-0.344116	-0.163815	-0.186033
CCT8	LIHC	-0.262038	0.37486	-0.117104	-0.144793	0.0458037	-0.0720311
CCT8	LUAD	-0.50465	0.0434253	0.295066	0.0940355	0.230622	0.206575
CCT8	LUSC	0.650541	0.00428226	0.0965811	0.289507	0.219082	0.201723
CCT8	MESO	-0.49131	0.226514	0.0432771	-0.0473057	-0.0374747	-0.0138344
CCT8	PAAD	-0.811053	0.0413368	2.98771	0.908078	0.188445	1.36141
CCT8	PRAD	0.332674	0.747352	-1.02832	-0.0249824	0.298844	-0.251486
CCT8	SARC	-0.504441	0.163351	1.0829	0.504792	0.961296	0.849664
CCT8	STAD	0.245948	0.466643	1.552	1.72108	1.81783	1.69697
CCT8	THCA	0.0310864	0.966847	0.293063	-0.942911	-0.254573	-0.301473
CCT8	UCS	-0.309247	0.559048	0.873483	0.904422	2.01792	1.26528
CCT8	LAML	0.332688	0.345749	0.924027	1.07635	1.49075	1.16371
CCT8	ACC	-0.256198	0.658066	-0.776576	0.252766	-0.411978	-0.311929
CCT8	BLCA	0.218212	0.426599	0.341818	1.05824	0.14274	0.514265
CCT8	ESCA	0.0590875	0.885593	0.0683737	0.373217	0.618667	0.353419
CCT8	HNSC	-0.387126	0.0747419	0.267405	0.558873	0.707615	0.511298
CCT8	KICH	0.0696802	0.939136	-0.925999	0.241008	-0.255257	-0.313416
CCT8	KIRC	-0.0515806	0.873275	0.000163692	-0.0668748	0.0919603	0.00841638
CCT8	DLBC	-0.131517	0.948657	0.37151	0.678072	0.222392	0.423991
CCT8	OV	-0.131788	0.594387	-0.355774	-0.16572	-0.300579	-0.274024
CCT8	PCPG	-2.40697	0.123363	-0.163926	-0.884523	0.375509	-0.224313
CCT8	READ	1.19215	0.307903	2.56804	0.113341	-0.849378	0.610667
CCT8	SKCM	-0.312153	0.186109	-0.237381	-0.58332	0.280108	-0.180198
CCT8	TGCT	29.2843	0.998852	0.108436	-1	-0.24664	-0.379401
CCT8	THYM	1.21439	0.333111	0.316456	1.23195	2.14728	1.23189
CCT8	UCEC	-0.386853	0.375708	1.13022	0.217268	0.907121	0.751537
CCT8	UVM	0.0173847	0.982791	1.14605	0.222392	0.652077	0.673507
CDC23	BRCA	-0.3789	0.165129	-0.685778	1.36377	0.0445871	0.240859
CDC23	CHOL	0.124641	0.865016	1.285	0.725825	0.90414	0.971656
CDC23	GBM	0.0793121	0.778834	-2.4512	-1.2854	-0.681318	-1.47264
CDC23	LGG	-0.367921	0.233097	1.84067	0.993959	0.318055	1.0509
CDC23	CESC	0.388631	0.31331	-0.165333	0.727997	0.893346	0.485337
CDC23	COAD	0.286852	0.452994	0.251036	0.954579	-0.283395	0.307407
CDC23	KIRP	-0.00294308	0.995303	0.00742224	0.0978473	-0.0210144	0.028085
CDC23	LIHC	0.130224	0.657428	0.268268	0.361066	0.507176	0.378837
CDC23	LUAD	-0.457247	0.069584	-0.149786	-1.03433	-0.204962	-0.463025
CDC23	LUSC	0.107679	0.63599	0.263576	0.381128	0.311453	0.318719
CDC23	MESO	-1.30092	0.002742	0.649426	0	0	0.216475
CDC23	PAAD	-0.606429	0.130139	3.09208	1.01027	0.460634	1.52099
CDC23	PRAD	-0.718611	0.515831	1.25021	0.475473	0.41593	0.713871
CDC23	SARC	0.307853	0.386711	-0.347365	0.756506	0.952267	0.453803
CDC23	STAD	0.302898	0.375982	1.38829	1.66687	1.76793	1.6077
CDC23	THCA	0.65132	0.403596	-0.154705	0.0482552	0.00642627	-0.0333412
CDC23	UCS	-0.618284	0.236768	1.70391	-0.195551	-1.80735	-0.0996668
CDC23	LAML	0.50211	0.152487	2.36038	2.62323	2.85345	2.61235
CDC23	ACC	-0.0669619	0.906181	0.745902	1.0199	1.13171	0.965836
CDC23	BLCA	0.0748991	0.784882	0.0290768	0.254293	0.407382	0.230251
CDC23	ESCA	-0.816175	0.0503376	-0.08461	0.447113	1.30373	0.555413
CDC23	HNSC	-0.386455	0.0742914	0.197013	0.64101	-0.197251	0.213591
CDC23	KICH	-0.99451	0.317868	0.111748	0.241008	-0.311944	0.0136042
CDC23	KIRC	0.639683	0.0514948	-0.00801817	-2.79107	0.0098	-0.929763
CDC23	DLBC	-30.7696	0.999403	0.797156	0.537657	0.7176	0.684138
CDC23	OV	-0.238118	0.339077	0.323097	-0.65625	0.213069	-0.0400279
CDC23	PCPG	-0.956089	0.444281	0.286182	0.36257	0.68966	0.446137
CDC23	READ	-0.272036	0.792005	2.42993	0.354496	0.616453	1.13363
CDC23	SKCM	-0.124816	0.593218	0.385313	-0.0184727	0.348486	0.238442
CDC23	TGCT	-0.67529	0.702365	0.173275	0.374396	-0.201634	0.115345
CDC23	THYM	1.45802	0.252825	-0.196569	-0.115477	0.205319	-0.0355757
CDC23	UCEC	-0.514646	0.239146	1.27702	0.131684	0.534056	0.647585
CDC23	UVM	-0.971987	0.266314	-1.40691	0.678072	-0.784271	-0.50437
CEBPB	BRCA	0.114957	0.665521	-0.0385644	1.28254	0.739428	0.661133
CEBPB	CHOL	-0.954578	0.153695	1.20482	0.0418202	1.28728	0.844641
CEBPB	GBM	-0.373644	0.18885	-2.20682	-0.0274807	0.652077	-0.527408
CEBPB	LGG	-0.449082	0.137679	-0.0320189	1.72757	-0.478463	0.405695
CEBPB	CESC	0.497634	0.196055	-0.845257	-0.36628	-1.25005	-0.820528
CEBPB	COAD	-0.849316	0.0294857	-1.06711	-1.38034	-1.2499	-1.23245
CEBPB	KIRP	-0.876583	0.0832341	-0.00394881	-0.17585	0.0105435	-0.0564184
CEBPB	LIHC	0.167923	0.573999	-0.0541381	-0.380662	-0.252447	-0.229082
CEBPB	LUAD	-0.476044	0.0644522	0.340199	0.477182	0.372487	0.396623
CEBPB	LUSC	-0.250799	0.276684	0.146468	-0.300814	0.113856	-0.0134966
CEBPB	MESO	-0.138287	0.731225	0.369627	0.624491	0.516791	0.503636
CEBPB	PAAD	-0.527679	0.171559	-2.86403	-0.624961	-0.0861566	-1.19171
CEBPB	PRAD	0.876207	0.406155	-1.19078	-0.597902	0.157347	-0.543778
CEBPB	SARC	0.331612	0.357477	0.772739	0.701404	0.384034	0.619392
CEBPB	STAD	-0.161379	0.633921	-1.16532	-1.63227	-1.76896	-1.52218
CEBPB	THCA	-0.682124	0.433133	0.418695	1.75922	0.415037	0.864317
CEBPB	UCS	-1.0615	0.0546583	0.802524	0.17585	1.94251	0.973629
CEBPB	LAML	-0.467196	0.185914	0.0981507	-0.138976	-0.308549	-0.116458
CEBPB	ACC	1.42471	0.0216001	0.583926	0.421827	1.09516	0.700303
CEBPB	BLCA	0.0113788	0.966658	0.118722	0.243512	-0.246739	0.0384981
CEBPB	ESCA	0.15645	0.713818	-0.550197	-0.964994	-1.69149	-1.06889
CEBPB	HNSC	0.04134	0.852105	-0.414267	-1.37126	-0.715063	-0.833529
CEBPB	KICH	0.327601	0.735541	-1.14912	0.452512	-0.61193	-0.436179
CEBPB	KIRC	-0.83905	0.0103868	0.240097	2.82211	0.271214	1.11114
CEBPB	DLBC	-31.129	0.999409	0.285402	-0.332575	-0.214125	-0.0870993
CEBPB	OV	-0.134653	0.5869	-0.04244	-0.834653	-0.176878	-0.351323
CEBPB	PCPG	1.38976	0.253029	-0.10276	-0.415037	-0.162271	-0.22669
CEBPB	READ	-29.9677	0.998852	-1.26003	-0.406214	-1.71989	-1.12871
CEBPB	SKCM	0.309444	0.18769	0.350468	-0.883119	-0.106915	-0.213189
CEBPB	TGCT	-1.05255	0.551555	-0.0962647	-0.253757	0.118644	-0.0771256
CEBPB	THYM	-1.39252	0.275099	1.454	1.57075	2.6545	1.89309
CEBPB	UCEC	-0.106026	0.808384	-1.39841	-1.30534	-0.319153	-1.00763
CEBPB	UVM	-2.04489	0.0362345	0.0114048	-1.39232	0	-0.460304
CEBPZ	BRCA	-0.520476	0.0647098	0.246425	0.896377	0.316474	0.486425
CEBPZ	CHOL	0.489441	0.489073	-1.11742	-0.567041	-1.14166	-0.94204
CEBPZ	GBM	0.250233	0.384901	0.65781	1.40766	0.664251	0.909906
CEBPZ	LGG	0.437734	0.148194	-1.72773	-1.94984	0.00933786	-1.22274
CEBPZ	CESC	-0.442562	0.250027	0.220869	1.24497	-0.275928	0.396638
CEBPZ	COAD	0.646038	0.0926683	-0.532063	0.549965	-0.912263	-0.29812
CEBPZ	KIRP	0.589422	0.253082	-0.361568	-0.256596	-0.389537	-0.3359
CEBPZ	LIHC	-0.424375	0.163485	0.296236	0.204058	0.279713	0.260002
CEBPZ	LUAD	-0.218104	0.385251	0.666071	0.0815299	0.502657	0.416753
CEBPZ	LUSC	0.343428	0.127113	0.172154	0.0747678	0.142046	0.129656
CEBPZ	MESO	0.189829	0.647745	0.52101	0.881356	0.252387	0.551584
CEBPZ	PAAD	-1.11573	0.00384107	0.14221	0.959358	0.24591	0.449159
CEBPZ	PRAD	-1.09289	0.30071	1.15661	0.0671142	-0.123428	0.366766
CEBPZ	SARC	-0.356001	0.317466	-0.112753	0.395485	0.527805	0.270179
CEBPZ	STAD	0.717658	0.0336922	0.264393	0.367773	0.158621	0.263596
CEBPZ	THCA	-0.839285	0.28154	-0.440206	-2.82424	-1.04213	-1.43552
CEBPZ	UCS	0.341383	0.519393	0.268867	0.160465	-0.423211	0.00204003
CEBPZ	LAML	0.631561	0.0737749	3.05146	3.30518	3.59904	3.31856
CEBPZ	ACC	-1.22122	0.0465984	0.943991	1.64046	1.848	1.47748
CEBPZ	BLCA	-0.59191	0.0320477	0.243852	0.18621	0.427189	0.28575
CEBPZ	ESCA	-0.730732	0.0871718	-0.170295	0.126662	-0.00860029	-0.017411
CEBPZ	HNSC	-0.579314	0.00792471	0.623183	-0.663848	1.09474	0.35136
CEBPZ	KICH	-0.66314	0.516137	0.245348	-0.584963	0.0216951	-0.105973
CEBPZ	KIRC	0.3004	0.353018	0.116342	2.86738	0.354891	1.11287
CEBPZ	DLBC	-0.0294468	0.988544	0.388211	0.678072	0.263034	0.443106
CEBPZ	OV	-0.257146	0.302867	0.103142	-0.252744	0.203887	0.0180952
CEBPZ	PCPG	-0.870582	0.486359	-0.091028	0.206451	-0.0331669	0.0274187
CEBPZ	READ	1.58251	0.104867	-0.216894	-0.912537	-1.66425	-0.931228
CEBPZ	SKCM	0.0886651	0.708387	0.843062	0.855474	0.52459	0.741042
CEBPZ	TGCT	-0.728371	0.680188	-0.0416122	-0.807355	-0.143364	-0.330777
CEBPZ	THYM	-0.0287386	0.980602	-0.739856	-1.22239	-2.32481	-1.42902
CEBPZ	UCEC	-0.945527	0.0329236	1.11371	-0.387403	0.408893	0.378402
CEBPZ	UVM	-1.58973	0.0951617	-0.306224	0.736966	-0.334419	0.0321075
CENPF	BRCA	0.255324	0.327723	0.401389	2.04047	1.10028	1.18071
CENPF	CHOL	-0.31414	0.631518	1.24069	1.03242	1.33121	1.20144
CENPF	GBM	0.343123	0.225711	2.29471	0.319068	0.111031	0.908271
CENPF	LGG	-1.15488	0.000482912	2.12716	2.70044	0.633326	1.82031
CENPF	CESC	-0.211458	0.579405	-0.641028	-0.931918	-1.17542	-0.916123
CENPF	COAD	0.552638	0.156871	0.441451	0.225394	0.277193	0.314679
CENPF	KIRP	-1.51579	0.00416965	0.0223162	-0.0906454	-0.0446053	-0.0376448
CENPF	LIHC	-0.163898	0.58917	0.370482	0.375679	0.459776	0.401979
CENPF	LUAD	-0.410086	0.0997711	1.22564	0.830783	1.13513	1.06385
CENPF	LUSC	0.329799	0.146219	-0.112733	0.70688	-0.00927781	0.194956
CENPF	MESO	-2.10917	2.7036e-06	-0.0899282	-0.713696	-0.389412	-0.397679
CENPF	PAAD	-1.06363	0.00711918	0.800272	0.652077	0.551242	0.667864
CENPF	PRAD	-1.09017	0.357658	1.6125	1.11474	1.00552	1.24426
CENPF	SARC	-0.721575	0.0452486	0.605204	0.987927	1.18929	0.927474
CENPF	STAD	-0.0478928	0.892028	1.08795	1.34022	1.07596	1.16804
CENPF	THCA	-0.555628	0.456179	0.187228	-0.752951	-0.1682	-0.244641
CENPF	UCS	0.494302	0.342987	-2.33665	0.188445	-0.0515303	-0.733245
CENPF	LAML	0.725834	0.0395069	3.48122	3.5008	3.68806	3.55669
CENPF	ACC	-2.66721	0.000241072	2.28706	1.2578	1.71989	1.75492
CENPF	BLCA	-0.0045915	0.986683	0.173805	-0.376684	0.246196	0.0144392
CENPF	ESCA	-0.132523	0.748555	-0.12494	0.420788	1.0155	0.437116
CENPF	HNSC	0.248944	0.240839	0.35847	-1.11589	0.273018	-0.161465
CENPF	KICH	-0.697623	0.483758	0.124145	0	-0.584963	-0.153606
CENPF	KIRC	-0.226745	0.470773	0.21928	2.90182	0.298495	1.13986
CENPF	DLBC	-30.1488	0.999427	0.281664	0.602665	0.619728	0.501352
CENPF	OV	0.0496799	0.840784	-0.0298599	0.786271	-0.18277	0.191214
CENPF	PCPG	-28.967	0.998536	0.362342	0.736966	-0.0331669	0.35538
CENPF	READ	-0.813771	0.429222	1.5965	0.978626	1.66058	1.4119
CENPF	SKCM	-0.455788	0.0596087	0.859571	0.535868	0.463725	0.619722
CENPF	TGCT	1.26512	0.474006	0.356978	0.428843	0.118644	0.301488
CENPF	THYM	1.60312	0.206467	-1.98889	-1.79442	-2.86899	-2.21743
CENPF	UCEC	-0.0427285	0.921223	0.116554	-0.256964	0.841113	0.233568
CENPF	UVM	-1.87005	0.0500941	1.15377	1.80735	0.447459	1.13619
CFL1	BRCA	0.323965	0.232127	0.778812	-0.182765	0.777608	0.457885
CFL1	CHOL	0.141599	0.833928	-0.236483	0.430634	-0.402098	-0.0693157
CFL1	GBM	-0.129335	0.648338	2.30029	0.146221	0.107803	0.851439
CFL1	LGG	0.152091	0.613059	1.6312	-0.472305	-0.0502114	0.36956
CFL1	CESC	-0.296567	0.441375	1.2155	-1.8452	0.22355	-0.135384
CFL1	COAD	0.53005	0.158978	-0.409928	-1.23221	-0.446344	-0.696161
CFL1	KIRP	-0.554866	0.281631	0.208265	-0.0351282	0.147582	0.106906
CFL1	LIHC	-0.41823	0.160666	-0.0785393	-0.339358	-0.0369547	-0.151617
CFL1	LUAD	-0.343781	0.17311	0.691408	0.531004	0.705191	0.642534
CFL1	LUSC	-0.0733576	0.746426	0.12605	-0.260764	0.0501656	-0.0281829
CFL1	MESO	-1.28309	0.00215181	-0.326866	-0.125531	-0.289507	-0.247301
CFL1	PAAD	-1.00393	0.012885	-2.64061	-0.0515303	-0.0520885	-0.914742
CFL1	PRAD	1.05692	0.324709	1.42269	0.564785	0.746243	0.911239
CFL1	SARC	0.253051	0.477614	1.07947	0.592698	0.257725	0.643298
CFL1	STAD	0.386326	0.262304	0.287346	0.25778	0.18584	0.243655
CFL1	THCA	0.181857	0.813872	0.401232	1.77911	0.596504	0.925615
CFL1	UCS	0.0534219	0.919561	1.11882	0.979822	2.19018	1.42961
CFL1	LAML	-0.509254	0.14481	-1.12937	-1.37281	-1.52466	-1.34228
CFL1	ACC	-0.694277	0.234865	0.214706	-0.123382	-1.3505	-0.419724
CFL1	BLCA	0.249821	0.364834	0.245672	0.482307	0.366669	0.364883
CFL1	ESCA	0.0313528	0.939688	0.542166	0.649243	1.98089	1.05743
CFL1	HNSC	-0.244428	0.262318	-0.164913	-0.0107264	0.0493277	-0.0421038
CFL1	KICH	-0.00777031	0.993599	-1.02026	-0.111031	0.129283	-0.334004
CFL1	KIRC	-0.679738	0.040885	0.168	0.0365259	0.120476	0.108334
CFL1	DLBC	-0.265257	0.896637	-0.222092	-0.175087	-0.189478	-0.195552
CFL1	OV	0.0514315	0.836368	-0.139453	1.46839	0.037918	0.455617
CFL1	PCPG	-0.125063	0.910189	-0.00369922	0	0	-0.00123307
CFL1	READ	-1.65193	0.107717	-2.03102	-0.844722	-2.02844	-1.63473
CFL1	SKCM	-0.190681	0.415507	0.0173653	0.604351	-0.0882058	0.177837
CFL1	TGCT	-0.937585	0.595825	0.00887815	0.332575	0.147557	0.163004
CFL1	THYM	0.302785	0.799135	-0.928447	-0.68966	-0.810522	-0.809543
CFL1	UCEC	-0.387109	0.378484	0.270966	-0.896829	0.603608	-0.00741846
CFL1	UVM	0.488136	0.555098	0.225109	-0.847997	0.184425	-0.146154
CHD4	BRCA	-0.0475063	0.861051	-0.246105	-1.14796	-0.57243	-0.6555
CHD4	CHOL	0.132947	0.839871	-1.27563	-0.0395284	-1.27723	-0.86413
CHD4	GBM	0.285922	0.309405	-1.65573	0.257158	0.857488	-0.180362
CHD4	LGG	0.322126	0.305247	1.58716	-1.32384	0.222884	0.162069
CHD4	CESC	-0.203477	0.594005	0.0415152	-1.27583	0.560004	-0.224771
CHD4	COAD	0.963982	0.0115146	-0.0949184	-0.222947	-0.176002	-0.164622
CHD4	KIRP	-0.326348	0.510335	-0.2757	-0.291463	-0.458854	-0.342006
CHD4	LIHC	-0.0697241	0.811615	0.317967	-0.0214372	0.168628	0.155053
CHD4	LUAD	0.110602	0.657547	0.107259	-0.45173	0.193784	-0.0502287
CHD4	LUSC	-0.000169682	0.999404	-0.0839086	-0.144995	-0.108672	-0.112525
CHD4	MESO	-0.620213	0.144059	-0.113924	-0.520832	-0.122484	-0.252413
CHD4	PAAD	-0.134321	0.726356	-2.97023	-0.506353	-0.0305883	-1.16906
CHD4	PRAD	0.655988	0.544629	1.4893	0.774188	0.824217	1.02923
CHD4	SARC	-0.723942	0.0456517	-0.604712	-0.820591	-0.970579	-0.798627
CHD4	STAD	0.19784	0.55876	-0.882067	-1.03537	-1.27135	-1.06293
CHD4	THCA	0.270678	0.725744	-0.116883	-1.31364	-0.693573	-0.708033
CHD4	UCS	0.24748	0.640604	-2.29484	-1.27563	-2.09565	-1.88871
CHD4	LAML	0.90529	0.0100231	-0.144926	-0.0907655	-0.0715533	-0.102415
CHD4	ACC	1.10896	0.0654189	-1.14819	-2.18442	-2.28951	-1.87404
CHD4	BLCA	-0.629942	0.0237406	-0.202149	-1.11308	-0.0898403	-0.468356
CHD4	ESCA	-0.375102	0.361895	0.132207	0.71282	1.8621	0.902375
CHD4	HNSC	-0.184905	0.391225	0.291505	0.51231	0.747198	0.517004
CHD4	KICH	-0.440997	0.626011	0.00163478	-0.131245	-0.302563	-0.144058
CHD4	KIRC	-0.37715	0.242144	-0.129046	-2.79712	-0.344246	-1.09014
CHD4	DLBC	30.9079	0.999404	0.349216	0.77259	0	0.373935
CHD4	OV	-0.0837868	0.737817	-0.00242372	-1.09877	-0.114277	-0.405156
CHD4	PCPG	-1.97369	0.221233	0.467173	0.247928	-0.0317089	0.227797
CHD4	READ	-0.179849	0.85481	1.16519	0.133431	-0.376353	0.307422
CHD4	SKCM	-0.61289	0.0107685	-0.166182	0.248721	-0.192645	-0.0367019
CHD4	TGCT	1.19141	0.501007	0.264299	0.321928	0.0995357	0.228588
CHD4	THYM	0.723192	0.557658	-1.88666	-2.10692	-3.05982	-2.35113
CHD4	UCEC	-0.993745	0.0276404	-0.576726	-0.679145	-1.35065	-0.868841
CHD4	UVM	0.0692588	0.931677	1.30084	-0.387023	0.206451	0.373424
CHD8	BRCA	-0.238254	0.381086	-0.287786	-1.35214	-0.833084	-0.824338
CHD8	CHOL	0.663774	0.337276	-1.54619	-0.280108	-1.59474	-1.14035
CHD8	GBM	0.10087	0.722006	0.307683	-0.227069	-0.175087	-0.0314909
CHD8	LGG	0.59671	0.0500859	1.49848	-1.31155	0.326025	0.170986
CHD8	CESC	-0.459089	0.231769	-0.778097	0.267866	-0.321482	-0.277238
CHD8	COAD	0.348091	0.367722	0.511759	1.67341	0.879739	1.02164
CHD8	KIRP	0.518115	0.310528	-0.049182	0.00516171	-0.114617	-0.052879
CHD8	LIHC	0.375797	0.217172	0.247874	0.164076	-0.0724951	0.113152
CHD8	LUAD	-0.0931713	0.713299	0.353615	0.66862	0.357716	0.459984
CHD8	LUSC	-0.074316	0.742679	-0.0654622	0.485753	-0.0407856	0.126502
CHD8	MESO	0.276389	0.495417	0.074945	-0.321928	-0.200697	-0.149227
CHD8	PAAD	-0.109719	0.774729	2.87005	0.894507	0.2367	1.33375
CHD8	PRAD	0.436994	0.688268	-1.31785	-0.589963	-0.696952	-0.868256
CHD8	SARC	-0.131178	0.71141	-0.75357	-0.357813	-0.220088	-0.443823
CHD8	STAD	0.148483	0.662385	-1.00295	-0.793457	-0.70874	-0.835048
CHD8	THCA	0.158117	0.832622	-0.548518	-2.3018	-1.10093	-1.31708
CHD8	UCS	-0.318901	0.547034	1.55925	-0.21901	-2.04654	-0.235435
CHD8	LAML	0.0689382	0.844146	-0.00707855	-0.346651	-0.278859	-0.210863
CHD8	ACC	-0.413213	0.4731	1.02397	1.22707	1.16993	1.14032
CHD8	BLCA	-0.157208	0.570266	-0.393899	-0.753623	-0.163125	-0.436882
CHD8	ESCA	-0.182618	0.660905	-0.190046	-0.169925	-0.468833	-0.276268
CHD8	HNSC	0.0156759	0.942716	-0.0343328	-0.108024	-0.522064	-0.221474
CHD8	KICH	-0.622961	0.504053	1.06971	0.716207	0.0660892	0.617335
CHD8	KIRC	0.687206	0.0395005	-0.0674007	-2.67763	0.0399585	-0.90169
CHD8	DLBC	-30.5893	0.999405	0.191141	0.0780025	0.16665	0.145265
CHD8	OV	-0.0545278	0.825292	0.0169616	-1.54557	-0.0786953	-0.535768
CHD8	PCPG	-2.31291	0.15176	0.210822	0.36257	0.23816	0.270517
CHD8	READ	2.73336	0.0194358	2.21241	1.26849	2.37214	1.95101
CHD8	SKCM	-0.179842	0.444529	-0.191662	0.551751	0.333966	0.231352
CHD8	TGCT	1.11501	0.528156	0.0464957	-0.0506261	-0.235628	-0.0799195
CHD8	THYM	-0.234536	0.844322	-0.485678	-0.0801703	-0.23816	-0.268003
CHD8	UCEC	-0.269636	0.53772	-0.17892	-0.573008	-0.985935	-0.579288
CHD8	UVM	0.38456	0.635353	1.20811	0.106915	0.263034	0.526019
CHERP	BRCA	0.674251	0.0165768	-0.0787386	1.66247	0.490246	0.691324
CHERP	CHOL	-0.627524	0.332377	0.147359	0.791413	0.777608	0.572127
CHERP	GBM	0.210053	0.455484	0.838825	0.777608	0.739764	0.785399
CHERP	LGG	0.127028	0.673642	0.209171	-1.8227	0.0760359	-0.512496
CHERP	CESC	-0.123175	0.748623	1.13059	0.397175	1.43485	0.98754
CHERP	COAD	0.520843	0.164664	-0.531257	0.365341	-0.754287	-0.306734
CHERP	KIRP	-0.750947	0.135972	-0.151566	-0.152522	-0.273964	-0.192684
CHERP	LIHC	0.323181	0.284852	-0.133994	-0.286958	-0.328276	-0.249743
CHERP	LUAD	0.141158	0.578133	0.504656	1.1375	0.612741	0.751634
CHERP	LUSC	0.042853	0.849685	0.0309747	0.0526885	0.142046	0.0752366
CHERP	MESO	-0.382063	0.345871	0.0968134	-0.129283	-0.0506261	-0.0276986
CHERP	PAAD	0.0571038	0.881724	-2.89715	-1.00922	0.0305883	-1.29193
CHERP	PRAD	-29.0331	0.998166	0.947672	0.0177747	-0.593449	0.123999
CHERP	SARC	-0.493767	0.166127	-0.861837	-0.839535	-0.885389	-0.862254
CHERP	STAD	0.553942	0.105192	0.753066	0.813786	0.612169	0.726341
CHERP	THCA	-0.911512	0.232602	-0.187005	-1.34304	-0.500898	-0.676982
CHERP	UCS	0.267656	0.60776	-2.38891	-0.469485	-0.234465	-1.03095
CHERP	LAML	-0.318852	0.367151	-3.37899	-3.51096	-3.55325	-3.48107
CHERP	ACC	-0.323749	0.57049	0.786814	0.906891	1.82782	1.17384
CHERP	BLCA	-0.209196	0.440191	0.0763702	-0.422148	-0.137188	-0.160989
CHERP	ESCA	0.221862	0.593207	-0.393208	-0.40654	-1.61125	-0.803668
CHERP	HNSC	0.203535	0.346349	-0.0258721	0.169281	0.0319248	0.0584446
CHERP	KICH	-0.363873	0.687422	-0.0475004	-0.192645	-0.316857	-0.185668
CHERP	KIRC	0.0282233	0.931023	0.143841	3.0498	0.23393	1.14252
CHERP	DLBC	-0.292481	0.8862	0.506482	0.459432	0.690316	0.552076
CHERP	OV	-0.359263	0.149918	-0.26496	-0.934385	-0.355531	-0.518292
CHERP	PCPG	-1.37006	0.259396	-0.0284635	0.160465	-0.104337	0.00922152
CHERP	READ	0.521659	0.610455	1.21644	0.148392	-1.0616	0.101076
CHERP	SKCM	-0.39964	0.0880099	-0.259373	0.424091	0.300057	0.154925
CHERP	TGCT	1.06694	0.546001	-0.0157049	-0.722466	-0.481869	-0.40668
CHERP	THYM	-0.412177	0.726826	1.14804	2.078	2.6051	1.94371
CHERP	UCEC	-0.603361	0.169773	1.02324	-0.468284	0.00796094	0.187638
CHERP	UVM	1.9226	0.0437131	1.25329	-0.222392	0.347923	0.459606
CHTF18	BRCA	0.433772	0.122453	-0.53755	0.506037	0.274489	0.0809921
CHTF18	CHOL	0.22188	0.737791	-0.090935	0.443607	0.135352	0.162674
CHTF18	GBM	-0.218821	0.435454	-2.53587	-1.6222	-0.861024	-1.67303
CHTF18	LGG	-0.129285	0.667375	-1.56045	-2.23372	-0.14123	-1.3118
CHTF18	CESC	0.476446	0.210215	0.537389	-0.0237486	0.0672533	0.193631
CHTF18	COAD	0.0290557	0.940285	-0.0269483	-1.31319	-0.301125	-0.547086
CHTF18	KIRP	-0.589766	0.246834	0.257886	0.193344	0.171543	0.207591
CHTF18	LIHC	-0.0869526	0.774567	0.47206	0.038068	0.276384	0.262171
CHTF18	LUAD	-0.48554	0.0569396	0.65769	1.59336	0.718697	0.989915
CHTF18	LUSC	0.0875555	0.703919	0.209752	0.845792	0.198763	0.418102
CHTF18	MESO	-1.38214	0.00123758	-0.0934148	-0.192645	0	-0.0953533
CHTF18	PAAD	-0.0299016	0.93793	-2.65415	-0.972344	-0.0101242	-1.21221
CHTF18	PRAD	-1.87058	0.231522	1.50124	0.74514	0.736966	0.994448
CHTF18	SARC	-1.06689	0.00406761	0.698255	0.129635	0.337818	0.388569
CHTF18	STAD	0.406158	0.220912	0.803709	0.880654	0.453797	0.71272
CHTF18	THCA	0.737352	0.324908	0.470914	3.47889	0.726077	1.55863
CHTF18	UCS	-0.115734	0.828114	-1.52461	0.548893	2.47332	0.499202
CHTF18	LAML	-0.335276	0.340993	-3.50705	-3.70454	-3.9386	-3.71673
CHTF18	ACC	-2.42812	0.000333824	1.6474	0.786596	0.941448	1.12515
[truncated: 16,745 more rows]

## Sheet: DNA Repair Genes
Gene	Subtype	Survival.Association	Survival.Pvalue	Point.Mutation.Association	Insertion.Association	Deletion.Association	TMB.Association
ABL1	BRCA	0.0126874	0.961985	0.432357	-1.32946	-0.399744	-0.432283
ABL1	CHOL	0.0843592	0.90052	-0.333185	0.0931094	-0.24664	-0.162238
ABL1	GBM	0.557226	0.0517221	-1.89605	-0.325241	-0.0509839	-0.757425
ABL1	LGG	0.766201	0.0122441	-0.263785	-2.3876	-0.322666	-0.991352
ABL1	CESC	-0.483854	0.209912	0.798136	-0.383483	0.916194	0.443616
ABL1	COAD	-0.0373787	0.922387	-0.727537	-1.10114	-1.23839	-1.02236
ABL1	KIRP	-0.950952	0.0746729	-0.238328	-0.117437	0.00175831	-0.118002
ABL1	LIHC	0.0669115	0.82557	-0.0118622	0.144979	-0.0491972	0.0279731
ABL1	LUAD	-0.1899	0.447589	-0.116981	-0.252912	-0.129635	-0.166509
ABL1	LUSC	-0.27761	0.221516	-0.000289175	-0.472327	0.147968	-0.108216
ABL1	MESO	0.085287	0.830833	0.117951	-0.485427	0.0389941	-0.109494
ABL1	PAAD	0.417016	0.280109	-0.530849	-0.649814	-0.415037	-0.5319
ABL1	PRAD	-0.0795057	0.937891	-0.0864244	-0.292181	-0.412694	-0.263766
ABL1	SARC	0.203307	0.565685	-0.889167	-0.709221	-1.06228	-0.886891
ABL1	STAD	-0.795165	0.0183895	-0.863486	-1.31351	-1.58511	-1.25403
ABL1	THCA	0.532729	0.476475	-0.664301	-2.91454	-1.08017	-1.553
ABL1	UCS	-0.775038	0.148088	-0.942584	-0.847997	-1.86465	-1.21841
ABL1	LAML	-0.0124122	0.971564	-2.64562	-2.67646	-3.01057	-2.77755
ABL1	ACC	-0.76883	0.193033	2.23936	2.29418	2.04289	2.19214
ABL1	BLCA	-0.180563	0.51434	-0.0688668	-1.51851	0.0335136	-0.517953
ABL1	ESCA	0.445124	0.296923	-0.249534	-0.285958	-0.992282	-0.509258
ABL1	HNSC	0.234761	0.2715	-0.366787	-1.15691	-0.924488	-0.81606
ABL1	KICH	1.98483	0.0921103	-0.122147	0.632268	-0.154723	0.118466
ABL1	KIRC	0.533608	0.102669	-0.170687	-2.98471	-0.235607	-1.13033
ABL1	DLBC	-0.808075	0.647576	-0.447206	-0.351472	-0.536053	-0.44491
ABL1	OV	-0.269811	0.282162	0.183599	-0.230314	0.157403	0.036896
ABL1	PCPG	0.143334	0.903317	-0.0218319	0.234465	-0.314109	-0.0338251
ABL1	READ	1.24826	0.214677	-1.79122	-0.244237	-0.572758	-0.869406
ABL1	SKCM	-0.0688809	0.768067	-0.0488182	-0.522031	0.320333	-0.0835054
ABL1	TGCT	1.05769	0.549834	-0.061091	0.485427	0.0395284	0.154621
ABL1	THYM	0.738787	0.555229	-0.571019	-0.767023	-2.20462	-1.18089
ABL1	UCEC	-0.132495	0.759066	0.829132	0.7667	0.760686	0.785506
ABL1	UVM	1.15899	0.184068	1.32498	-1.39232	-0.0544478	-0.0405957
ABRAXAS1	BRCA	-0.500554	0.0715383	-0.508446	-1.89032	-1.07315	-1.1573
ABRAXAS1	CHOL	-0.423209	0.520206	-1.20411	-1.30485	-1.39941	-1.30279
ABRAXAS1	GBM	0.210237	0.454051	1.89595	-0.559958	-0.874469	0.15384
ABRAXAS1	LGG	0.195588	0.515945	-1.81702	-2.14274	-0.262442	-1.4074
ABRAXAS1	CESC	-0.172157	0.65644	0.0851932	-1.67377	-0.636589	-0.741723
ABRAXAS1	COAD	0.181223	0.639574	-0.483374	0.251405	0.204583	-0.00912848
ABRAXAS1	KIRP	0.103615	0.834723	-0.28856	-0.176878	-0.255548	-0.240328
ABRAXAS1	LIHC	0.164913	0.592907	0.0755347	0.208284	0.188777	0.157532
ABRAXAS1	LUAD	0.147382	0.565145	-0.258463	-0.37707	-0.306912	-0.314148
ABRAXAS1	LUSC	-0.170467	0.452281	0.17777	-0.132482	0.0729794	0.0394227
ABRAXAS1	MESO	0.332448	0.408845	-0.0272892	-0.807355	-0.0968615	-0.310502
ABRAXAS1	PAAD	-0.261299	0.492205	2.74935	0.563429	0.354182	1.22232
ABRAXAS1	PRAD	0.263028	0.803571	1.21616	0.532146	0.57586	0.774723
ABRAXAS1	SARC	-0.0454806	0.898553	-0.978197	-0.532348	-0.556948	-0.689164
ABRAXAS1	STAD	-0.663374	0.0490316	0.123087	0.257253	0.561932	0.314091
ABRAXAS1	THCA	-0.150855	0.835912	-0.406543	-3.10198	-1.05559	-1.52137
ABRAXAS1	UCS	0.379889	0.465455	-1.44844	0.847997	2.06362	0.487724
ABRAXAS1	LAML	1.02203	0.00413731	1.04659	1.03477	1.08881	1.05672
ABRAXAS1	ACC	0.297684	0.600496	0.367005	0.836501	1.29956	0.834355
ABRAXAS1	BLCA	-0.46155	0.0965177	-0.459746	-0.788045	-0.180775	-0.476188
ABRAXAS1	ESCA	0.248412	0.549632	0.218735	0.422532	1.52919	0.723487
ABRAXAS1	HNSC	0.0789429	0.71734	0.27175	0.551719	0.60036	0.47461
ABRAXAS1	KICH	0.579842	0.569936	0.148503	-0.63743	0.402098	-0.028943
ABRAXAS1	KIRC	1.25155	0.000501158	-0.165101	2.69819	-0.120895	0.804064
ABRAXAS1	DLBC	0.418972	0.837314	0.452214	0.103093	1.04064	0.531983
ABRAXAS1	OV	0.359654	0.147207	0.142236	-0.221051	0.219543	0.0469093
ABRAXAS1	PCPG	-0.0446995	0.969745	0	-0.0780025	0.178337	0.0334449
ABRAXAS1	READ	2.57128	0.0136165	1.00993	-0.00645502	0.855462	0.619646
ABRAXAS1	SKCM	0.220806	0.354336	0.088713	-0.0879965	-0.103351	-0.0342116
ABRAXAS1	TGCT	1.26104	0.475475	-0.188672	-0.50696	-0.186413	-0.294015
ABRAXAS1	THYM	1.25805	0.317376	-1.52601	-1.76818	-2.68206	-1.99209
ABRAXAS1	UCEC	-0.0285631	0.947444	0.251092	-0.446751	0.383338	0.0625597
ABRAXAS1	UVM	0.320156	0.692453	-1.26713	0.106915	-0.289507	-0.483241
ACTL6A	BRCA	0.0835853	0.751853	0.364052	0.708781	1.08466	0.719163
ACTL6A	CHOL	-0.42947	0.519701	1.06188	0.426265	1.21254	0.900229
ACTL6A	GBM	0.320405	0.265578	2.00089	0.083416	0.0811368	0.721813
ACTL6A	LGG	-0.969041	0.00202888	-1.3943	-0.0133214	-0.235628	-0.547748
ACTL6A	CESC	0.487572	0.196401	-0.775966	1.17797	-0.473931	-0.0239756
ACTL6A	COAD	-0.447448	0.248474	-0.342819	0.276807	-1.29903	-0.455014
ACTL6A	KIRP	-0.329299	0.498103	-0.00410273	-0.0948097	-0.146264	-0.0817254
ACTL6A	LIHC	-0.0445551	0.880631	0.20831	-0.217326	0.0786248	0.023203
ACTL6A	LUAD	-0.280168	0.26432	1.08197	0.118367	0.920043	0.706792
ACTL6A	LUSC	0.484841	0.033193	-0.0726969	0.0728329	-0.0187366	-0.00620018
ACTL6A	MESO	-1.18355	0.00580148	0.371828	-0.0489096	0	0.107639
ACTL6A	PAAD	-1.52441	0.000237372	3.58172	1.92785	0.87591	2.12849
ACTL6A	PRAD	-1.13114	0.340099	1.46587	0.934198	0.505838	0.968635
ACTL6A	SARC	-0.758196	0.0350811	0.996505	0.783189	1.24044	1.00671
ACTL6A	STAD	0.430481	0.200145	1.17413	0.826352	1.38888	1.12979
ACTL6A	THCA	1.11446	0.159176	0.199345	-0.430324	-0.252274	-0.161084
ACTL6A	UCS	-0.163469	0.756607	-2.27825	-0.584963	-0.24664	-1.03662
ACTL6A	LAML	0.140385	0.691252	3.55628	3.54019	3.7761	3.62419
ACTL6A	ACC	-0.607053	0.298378	1.19145	0.753839	0.61753	0.854273
ACTL6A	BLCA	0.137108	0.615537	0.256032	-0.156256	0.52247	0.207416
ACTL6A	ESCA	-0.608587	0.140998	-0.407985	-0.595304	-1.03425	-0.67918
ACTL6A	HNSC	-0.21502	0.320482	0.201316	-0.40741	0.0568555	-0.0497462
ACTL6A	KICH	-1.93102	0.10122	1.46411	0.111031	0.24664	0.60726
ACTL6A	KIRC	-0.270305	0.400354	0.033428	-0.156804	0.10659	-0.00559521
ACTL6A	DLBC	0.138767	0.945775	-0.0935706	-0.0848889	-0.339486	-0.172649
ACTL6A	OV	0.0299608	0.903495	0.158669	0.647742	0.149883	0.318765
ACTL6A	PCPG	-0.471777	0.720361	-0.0963973	-0.160465	0.599462	0.1142
ACTL6A	READ	0.59896	0.537885	-0.164237	-0.349584	-0.636362	-0.383394
ACTL6A	SKCM	-0.26267	0.264477	0.787955	0.504043	0.449849	0.580615
ACTL6A	TGCT	1.21867	0.490459	0.184304	0.214125	-0.215729	0.0608999
ACTL6A	THYM	1.55478	0.220712	0.23558	1.29956	2.19741	1.24418
ACTL6A	UCEC	0.0795346	0.855146	-0.0501398	-0.819953	-0.411118	-0.42707
ACTL6A	UVM	1.55127	0.0710943	-1.0668	0.222392	-0.343954	-0.396122
ACTR2	BRCA	0.210036	0.416235	0.652031	1.74363	0.55975	0.985138
ACTR2	CHOL	0.0130671	0.984498	-1.31448	-0.180572	-1.31719	-0.937413
ACTR2	GBM	0.120495	0.669891	-0.323257	0.539366	0.380905	0.199005
ACTR2	LGG	-0.273742	0.380573	1.63459	2.49972	-0.155418	1.3263
ACTR2	CESC	-0.928937	0.0183063	0.25262	2.8314	1.57595	1.55332
ACTR2	COAD	0.460817	0.229043	-0.403973	0.645289	-0.78701	-0.181898
ACTR2	KIRP	-0.608282	0.217845	-0.15046	-0.207488	-0.178296	-0.178748
ACTR2	LIHC	-0.0636725	0.835095	-0.592332	-0.436295	-0.764675	-0.597767
ACTR2	LUAD	-0.69344	0.00827365	0.193623	-0.174029	0.292316	0.10397
ACTR2	LUSC	0.262972	0.24888	0.129804	0.464314	0.030806	0.208308
ACTR2	MESO	-1.52539	0.000482138	-0.445887	-0.874469	-0.736966	-0.685774
ACTR2	PAAD	-0.96517	0.0129025	2.98479	1.37851	0.249172	1.53749
ACTR2	PRAD	-0.746758	0.478685	1.36569	0.752619	0.502732	0.873681
ACTR2	SARC	-0.205897	0.564173	1.03306	0.861803	0.36257	0.752479
ACTR2	STAD	0.24344	0.47836	0.0456094	0.058163	-0.153969	-0.0167322
ACTR2	THCA	-2.39456	0.0301446	-0.218343	-2.86436	-0.80128	-1.29466
ACTR2	UCS	0.47895	0.369195	-0.155418	0.947533	-0.0962153	0.231967
ACTR2	LAML	0.166038	0.637051	3.24191	3.38606	3.57973	3.40256
ACTR2	ACC	-1.07058	0.0676525	0.748591	0.561116	-0.176549	0.377719
ACTR2	BLCA	-0.0189083	0.94441	0.195087	0.44691	0.145605	0.262534
ACTR2	ESCA	-0.757093	0.0715274	-0.108973	-0.24581	-1.08759	-0.480792
ACTR2	HNSC	-0.396211	0.0687333	0.0222984	0.372038	-0.335814	0.0195077
ACTR2	KICH	-0.940323	0.282679	0.0644204	0	0.330645	0.131689
ACTR2	KIRC	0.224744	0.475516	-0.0336543	-3.15381	-0.00151783	-1.06299
ACTR2	DLBC	0.0627654	0.975464	0.388553	1.074	0.978626	0.813727
ACTR2	OV	-0.294129	0.236279	0.132243	-1.22559	0.169332	-0.308006
ACTR2	PCPG	-0.935051	0.454377	0.244188	0.777608	-0.22741	0.264795
ACTR2	READ	0.163104	0.866002	-2.35971	-0.841123	-0.468619	-1.22315
ACTR2	SKCM	0.0602719	0.800415	0.26032	0.285794	0.124258	0.223457
ACTR2	TGCT	-29.0518	0.99886	0.0482837	0.520832	0.174498	0.247871
ACTR2	THYM	30.973	0.99897	-1.03319	-0.514573	-0.563901	-0.703889
ACTR2	UCEC	0.171225	0.6996	0.750143	-0.0377901	0.860225	0.524193
ACTR2	UVM	-1.38259	0.105531	-0.186637	0.321928	-0.430634	-0.0984477
ACTR5	BRCA	0.260196	0.326568	-0.272301	0.951219	-0.103703	0.191738
ACTR5	CHOL	-0.44606	0.485222	-0.120151	-0.765535	-0.117357	-0.334348
ACTR5	GBM	0.0573901	0.839028	1.43115	-0.706269	-0.82362	-0.0329142
ACTR5	LGG	0.306418	0.305606	1.81971	-1.28951	0.631757	0.387322
ACTR5	CESC	0.140883	0.711739	0.227649	1.78155	-0.0385255	0.656892
ACTR5	COAD	0.202406	0.594397	-2.15887	-2.48781	-3.02275	-2.55648
ACTR5	KIRP	-0.0632637	0.902527	0.117949	0.229026	0.0371675	0.128047
ACTR5	LIHC	-0.204335	0.489693	0.896832	0.447753	0.755531	0.700039
ACTR5	LUAD	0.130571	0.608957	0.819271	1.49311	0.668106	0.993496
ACTR5	LUSC	-0.125884	0.579137	0.331986	0.263034	0.385247	0.326756
ACTR5	MESO	-0.132909	0.740387	0.611573	0.567041	0.459432	0.546015
ACTR5	PAAD	-0.36008	0.348654	3.09754	0.607683	-0.0641303	1.2137
ACTR5	PRAD	0.0884328	0.933572	1.15305	0.397592	0.415037	0.655225
ACTR5	SARC	-0.686138	0.05591	0.691724	-0.366322	-0.206182	0.0397398
ACTR5	STAD	0.511503	0.134106	0.158749	-0.062487	-0.449979	-0.117905
ACTR5	THCA	0.684194	0.396577	0.0200308	1.32942	0.481652	0.610368
ACTR5	UCS	0.0206784	0.968894	-1.53587	0.649503	2.15381	0.422479
ACTR5	LAML	-0.0682154	0.844883	-3.08635	-3.18923	-3.24489	-3.17349
ACTR5	ACC	-0.0137796	0.980702	-0.838537	-1.03747	-0.501749	-0.792587
ACTR5	BLCA	0.315856	0.25665	0.283054	-0.721625	0.0197633	-0.139603
ACTR5	ESCA	-0.938273	0.036325	0.606256	0.771266	2.19987	1.19246
ACTR5	HNSC	-0.0072954	0.973108	0.274183	0.340041	0.609846	0.408023
ACTR5	KICH	-0.076512	0.934588	-0.897447	-0.559427	0.141356	-0.438506
ACTR5	KIRC	0.108461	0.732947	0.156498	2.96551	0.263034	1.12835
ACTR5	DLBC	0.265257	0.896991	-0.208484	0	-0.189034	-0.132506
ACTR5	OV	-0.142098	0.566074	0.0842846	0.42274	0.0715533	0.192859
ACTR5	PCPG	-0.556613	0.616239	0.348689	-0.263034	0.350497	0.145384
ACTR5	READ	1.43185	0.203103	-1.38158	-0.421379	-1.53462	-1.11253
ACTR5	SKCM	-0.135401	0.564817	0.8037	0.517848	0.189124	0.503557
ACTR5	TGCT	1.10619	0.531629	-0.0747104	-1.152	-0.336049	-0.520921
ACTR5	THYM	0.311297	0.793648	0.453534	1	2.17441	1.20932
ACTR5	UCEC	-0.535346	0.223104	0.221803	0.599766	-0.327962	0.164536
ACTR5	UVM	1.46434	0.0959403	1.24598	0	-0.214125	0.343951
ACTR8	BRCA	0.179207	0.503956	-0.509015	0.501488	-1.17722	-0.394916
ACTR8	CHOL	0.168662	0.805767	-1.3274	-0.36257	-1.37011	-1.02003
ACTR8	GBM	0.164961	0.559427	0.0857236	-0.166358	-0.0473057	-0.0426468
ACTR8	LGG	-0.332861	0.281993	-1.74003	-2.0163	-0.24775	-1.33469
ACTR8	CESC	0.168995	0.655544	0.937259	0.798558	0.552363	0.762727
ACTR8	COAD	0.348824	0.368913	-0.550248	-1.41738	-0.377049	-0.781559
ACTR8	KIRP	1.96576	0.000792413	0.0901488	0.153623	0.166882	0.136885
ACTR8	LIHC	0.15214	0.611609	0.160866	0.315958	0.241716	0.239513
ACTR8	LUAD	0.324639	0.199065	-0.30305	-0.836066	-0.306798	-0.481971
ACTR8	LUSC	-0.264275	0.248248	0.0443425	-0.624175	-0.324896	-0.301576
ACTR8	MESO	-0.031284	0.937498	-0.466918	-0.192645	-0.404842	-0.354801
ACTR8	PAAD	0.37022	0.336735	2.86395	0.466176	0.300233	1.21012
ACTR8	PRAD	-0.845388	0.413708	0.0628626	0.105795	0.0713846	0.080014
ACTR8	SARC	-0.470132	0.187265	0.644539	-0.202044	-0.763438	-0.106981
ACTR8	STAD	-0.0182566	0.957259	1.14805	0.916117	1.51685	1.19367
ACTR8	THCA	-0.0366404	0.96216	-0.464335	-3.22768	-0.892324	-1.52811
ACTR8	UCS	-0.440421	0.406238	0.5641	0.211504	0.275634	0.350413
ACTR8	LAML	0.405884	0.24727	-0.713696	-1.08866	-0.862496	-0.888283
ACTR8	ACC	-0.682165	0.24226	-0.139632	0.584963	0.690316	0.378549
ACTR8	BLCA	0.11954	0.664323	-0.273668	-0.628761	-0.290602	-0.397677
ACTR8	ESCA	0.0794812	0.849599	0.292906	0.971986	1.62189	0.96226
ACTR8	HNSC	0.302381	0.159451	0.0785161	0.579327	0.471431	0.376425
ACTR8	KICH	0.184206	0.833222	0.953079	0.369234	-0.620152	0.234054
ACTR8	KIRC	0.117443	0.712703	-0.15678	-0.153079	-0.253175	-0.187678
ACTR8	DLBC	31.4673	0.999422	-0.0162742	-0.784271	-0.395929	-0.398825
ACTR8	OV	0.0168581	0.945813	-0.309541	-2.07823	-0.297544	-0.895105
ACTR8	PCPG	-0.338961	0.77484	-0.152386	-0.0874628	0.0347654	-0.068361
ACTR8	READ	1.96014	0.0891015	-0.384698	-0.23374	0.459905	-0.0528444
ACTR8	SKCM	-0.248455	0.291576	0.134304	0.994504	0.351182	0.49333
ACTR8	TGCT	1.10559	0.531565	0.104072	0.106915	0.427421	0.212803
ACTR8	THYM	0.545528	0.647162	-1.13878	-1.71989	-2.57936	-1.81268
ACTR8	UCEC	-0.187281	0.671061	1.21832	-0.228314	-0.138256	0.283917
ACTR8	UVM	1.62644	0.0589799	-1.24656	0.678072	0.283793	-0.0948985
ADPRHL2	BRCA	0.625668	0.0244991	0.418026	1.6389	1.0132	1.02337
ADPRHL2	CHOL	-0.130821	0.842393	-1.21679	-0.215729	-1.14608	-0.859533
ADPRHL2	GBM	-0.358891	0.206139	2.54915	1.35267	0.956931	1.61958
ADPRHL2	LGG	-0.938108	0.00235607	1.97763	-0.131245	0	0.61546
ADPRHL2	CESC	0.122932	0.743895	1.28399	2.31051	0.35462	1.31637
ADPRHL2	COAD	0.193529	0.613499	1.05594	1.54248	1.0724	1.22361
ADPRHL2	KIRP	-0.422346	0.412719	0.199672	-0.0433564	0.315434	0.15725
ADPRHL2	LIHC	-0.81052	0.00744709	0.261665	0.232291	0.453137	0.315698
ADPRHL2	LUAD	0.115023	0.658902	-0.0182463	0.700295	0.0611526	0.247734
ADPRHL2	LUSC	0.0127934	0.955315	0.104152	-0.186701	0.191874	0.0364418
ADPRHL2	MESO	0.750258	0.0810797	-0.12203	0.199309	-0.181838	-0.034853
ADPRHL2	PAAD	-0.215072	0.579908	0.266808	-0.0347654	0.0978473	0.109963
ADPRHL2	PRAD	-1.00253	0.397039	1.32787	0.250737	0.64359	0.740733
ADPRHL2	SARC	-0.814866	0.0258712	0.81361	-0.638155	-0.683176	-0.16924
ADPRHL2	STAD	-0.0620824	0.855891	1.38776	1.26815	1.72667	1.46086
ADPRHL2	THCA	1.51386	0.0763222	0.419168	2.38229	0.835076	1.21218
ADPRHL2	UCS	-0.034886	0.946832	0.383868	-0.0824622	-0.365649	-0.0214144
ADPRHL2	LAML	-0.303162	0.384723	-1.06025	-0.890589	-1.15078	-1.03387
ADPRHL2	ACC	0.378826	0.515257	0.144708	0.167457	-0.31166	0.000168171
ADPRHL2	BLCA	0.370835	0.1777	0.520236	-0.0878433	0.345513	0.259302
ADPRHL2	ESCA	0.0139787	0.972881	-0.0382365	-0.507402	-0.858824	-0.468154
ADPRHL2	HNSC	-0.454189	0.037299	-0.128843	0.121991	0.114687	0.0359448
ADPRHL2	KICH	-0.249213	0.784811	1.80312	0.0614005	0.415037	0.759853
ADPRHL2	KIRC	-0.0495843	0.872097	0.0528236	2.76	0.0514062	0.954744
ADPRHL2	DLBC	30.8322	0.999403	-0.076924	0.234465	-0.252766	-0.0317416
ADPRHL2	OV	0.424859	0.088853	-0.432171	0.333144	-0.401119	-0.166715
ADPRHL2	PCPG	0.106588	0.927977	-0.228906	0.0874628	-0.0356239	-0.0590223
ADPRHL2	READ	-1.6786	0.147832	0.226897	0.0374747	-0.94847	-0.228033
ADPRHL2	SKCM	-0.281613	0.229053	0.26819	0.281607	0.65126	0.400352
ADPRHL2	TGCT	1.10618	0.53144	0.0988534	-0.750022	0	-0.217056
ADPRHL2	THYM	-0.800535	0.52281	-0.191141	-0.678072	-0.346651	-0.405288
ADPRHL2	UCEC	-0.495336	0.271918	0.498436	-0.209263	-0.875823	-0.19555
ADPRHL2	UVM	0.664487	0.41148	1.2266	-0.584963	0.963474	0.535038
ALKBH1	BRCA	0.826189	0.00304351	0.112549	-1.51192	-0.630515	-0.676629
ALKBH1	CHOL	-0.576825	0.398766	-0.0162834	-0.430634	-0.321928	-0.256282
ALKBH1	GBM	0.123896	0.662778	-0.442963	-0.765535	-0.240204	-0.482901
ALKBH1	LGG	0.339887	0.263245	-0.151102	-2.27462	-0.342749	-0.922824
ALKBH1	CESC	-0.0208158	0.95625	0.220505	0.477187	-0.198314	0.166459
ALKBH1	COAD	0.0962125	0.803413	1.14897	1.47557	0.708049	1.11086
ALKBH1	KIRP	-0.0317173	0.950174	-0.00811531	0.0154852	0.115477	0.0409491
ALKBH1	LIHC	-0.556693	0.0616441	0.159004	0.092364	0.303868	0.185079
ALKBH1	LUAD	0.244179	0.33396	0.307598	0.484703	0.316436	0.369579
ALKBH1	LUSC	0.594378	0.00934218	0.198417	0.627248	0.313775	0.379813
ALKBH1	MESO	0.00873821	0.982874	0.140363	0.103093	-0.187627	0.0186099
ALKBH1	PAAD	0.0826841	0.830512	2.81011	0.573735	-0.0480943	1.11192
ALKBH1	PRAD	-0.157939	0.878833	-1.01086	0.108253	0.404263	-0.166115
ALKBH1	SARC	-0.378031	0.287399	0.0411265	0.1836	0.522281	0.249003
ALKBH1	STAD	-0.326983	0.331574	0.561576	0.359768	0.407703	0.443016
ALKBH1	THCA	-0.173662	0.816823	-0.160607	0.0241663	0.201258	0.021606
ALKBH1	UCS	0.427443	0.411708	-0.347152	-0.148099	0.0255351	-0.156572
ALKBH1	LAML	0.62148	0.0757698	2.57916	3.23947	2.98935	2.93599
ALKBH1	ACC	0.967557	0.108365	0.958956	0.687213	0.685267	0.777145
ALKBH1	BLCA	0.389675	0.157392	-0.290281	0.441673	0.0665382	0.0726432
ALKBH1	ESCA	-0.651762	0.122265	0.171924	0.152703	0.642669	0.322432
ALKBH1	HNSC	-0.350924	0.105998	0.398415	-0.244237	0.480265	0.211481
ALKBH1	KICH	-0.154378	0.868406	-0.0243704	-0.610053	-0.0605415	-0.231655
ALKBH1	KIRC	0.762438	0.0206426	-0.0526264	0	0.0859252	0.0110996
ALKBH1	DLBC	-30.3742	0.999414	0.0818	0.129283	-0.08092	0.0433877
ALKBH1	OV	-0.0843909	0.734129	0.138175	1.85806	0.155318	0.717184
ALKBH1	PCPG	-2.03509	0.207098	0.481709	0.716207	0.314873	0.504263
ALKBH1	READ	-1.17858	0.2527	1.56902	-0.199869	-0.658513	0.23688
ALKBH1	SKCM	0.0840758	0.719916	0.274218	1.14723	0.233719	0.551721
ALKBH1	TGCT	1.22394	0.488756	0.222392	-0.0458037	-0.0801703	0.0321395
ALKBH1	THYM	2.38566	0.133102	-1.71611	-1.74147	-2.85025	-2.10261
ALKBH1	UCEC	-0.999903	0.0333966	1.92853	-0.167561	0.214547	0.658504
ALKBH1	UVM	0.0266669	0.972787	1.01683	-1.67807	0.184425	-0.158938
ALKBH2	BRCA	0.729831	0.00844028	-0.176399	0.627945	0.5899	0.347149
ALKBH2	CHOL	-1.01827	0.129933	1.15881	-0.178337	1.25154	0.744005
ALKBH2	GBM	0.349794	0.216255	1.4403	-0.769387	-0.678072	-0.00238517
ALKBH2	LGG	0.493076	0.112514	0.0698588	-2.61891	0.18595	-0.7877
ALKBH2	CESC	0.227085	0.553344	-0.212825	1.85954	-0.51956	0.37572
ALKBH2	COAD	-0.493953	0.200617	0.972428	0.667701	1.03773	0.89262
ALKBH2	KIRP	-0.624404	0.226073	0.0588858	-0.00496625	-0.0608089	-0.00229647
ALKBH2	LIHC	0.122489	0.680184	0.238804	-0.409831	0.159623	-0.00380156
ALKBH2	LUAD	-0.0909759	0.720036	0.737832	0.714419	0.727376	0.726542
ALKBH2	LUSC	0.163144	0.479923	0.393996	0.155605	0.410703	0.320101
ALKBH2	MESO	-0.252807	0.527634	-0.385312	-0.255257	0.0687128	-0.190619
ALKBH2	PAAD	-0.428891	0.26029	3.17505	0.968291	0.232661	1.45867
ALKBH2	PRAD	-0.324385	0.758583	1.49511	0.836501	0.84716	1.05959
ALKBH2	SARC	-0.170469	0.632977	0.215477	-0.321928	-0.389726	-0.165392
ALKBH2	STAD	0.567326	0.101957	1.55599	2.01653	3.12799	2.2335
ALKBH2	THCA	0.221107	0.778035	0.216658	1.76908	0.705939	0.897226
ALKBH2	UCS	-0.0458407	0.929909	-1.54177	0.177787	1.95491	0.196975
ALKBH2	LAML	-0.564491	0.106425	-2.58037	-2.37197	-2.91754	-2.62329
ALKBH2	ACC	-0.60807	0.303802	-0.849136	0.040642	0.471621	-0.112291
ALKBH2	BLCA	0.158804	0.56626	0.0774235	0.833564	0.221669	0.377552
ALKBH2	ESCA	0.0567713	0.892945	0.0319983	0.380031	1.27154	0.561189
ALKBH2	HNSC	0.216406	0.318967	0.441386	0.75297	0.798579	0.664312
ALKBH2	KICH	-0.18731	0.837481	1.61197	-0.415037	0.969626	0.722187
ALKBH2	KIRC	0.0975411	0.759296	0.165109	2.80953	0.296481	1.09037
ALKBH2	DLBC	0.0627654	0.975464	0.557436	0.343954	-0.0565835	0.281602
ALKBH2	OV	0.176583	0.474926	-0.328583	2.06317	-0.37451	0.45336
ALKBH2	PCPG	1.18526	0.343039	0.0454001	-0.341037	-0.16601	-0.153882
ALKBH2	READ	-0.0348877	0.971626	2.3277	0.811313	0.599338	1.24612
ALKBH2	SKCM	-0.385041	0.10055	0.762068	-0.243201	0.343145	0.287337
ALKBH2	TGCT	0.754163	0.669577	0.0139392	-1.03562	-0.023459	-0.348381
ALKBH2	THYM	-0.107083	0.928327	1.17638	1.44478	2.37214	1.66443
ALKBH2	UCEC	-0.500597	0.25953	-0.22231	0.0687585	0.461669	0.102706
ALKBH2	UVM	0.854309	0.301329	1.37485	-0.125531	0.321928	0.523749
ALKBH3	BRCA	-0.185405	0.498423	-0.0971821	-0.343792	-0.398317	-0.279764
ALKBH3	CHOL	0.601437	0.383832	-1.35564	-1.25634	-1.32681	-1.31293
ALKBH3	GBM	-0.418699	0.147175	2.06757	1.24548	0.736966	1.35
ALKBH3	LGG	0.779976	0.0122431	1.68924	0.785802	0.432283	0.969107
ALKBH3	CESC	-0.494944	0.195267	-0.977216	-1.16525	-1.91017	-1.35088
ALKBH3	COAD	0.909405	0.0222627	-0.599759	0.931597	-0.416503	-0.0282216
ALKBH3	KIRP	-0.0042195	0.993142	-0.0752403	-0.0668748	0.0773371	-0.0215927
ALKBH3	LIHC	-0.182244	0.540002	-0.0985292	-0.0193135	0.215506	0.0325545
ALKBH3	LUAD	0.100085	0.691847	-0.519989	-0.794039	-0.347751	-0.553926
ALKBH3	LUSC	0.467347	0.0393777	-0.000896157	0.0811223	-0.141861	-0.020545
ALKBH3	MESO	0.105819	0.793147	-0.309573	0.129283	0.211504	0.0104046
ALKBH3	PAAD	-0.108125	0.777942	-0.175807	-0.278976	-0.450984	-0.301922
ALKBH3	PRAD	0.894957	0.396366	0.145027	0.250323	0.0411774	0.145509
ALKBH3	SARC	0.171414	0.631985	0.182316	-0.827163	-0.968684	-0.537844
ALKBH3	STAD	0.25271	0.450179	0.0884516	0.222281	0.644665	0.318466
ALKBH3	THCA	0.0421414	0.957044	0.0882401	0.472814	0.234465	0.265173
ALKBH3	UCS	0.454198	0.391457	1.64826	-0.883186	-2.18133	-0.472084
ALKBH3	LAML	0.298005	0.403739	-1.89213	-2.07425	-1.92845	-1.96494
ALKBH3	ACC	0.528948	0.374826	-1.24614	-0.39689	-0.507795	-0.716941
ALKBH3	BLCA	-0.453084	0.0986347	-0.515682	-0.30998	-0.17869	-0.334784
ALKBH3	ESCA	-0.303226	0.460289	-0.459655	-0.371559	-0.955293	-0.595502
ALKBH3	HNSC	-0.302657	0.166575	0.0494179	-0.787151	0.481512	-0.085407
ALKBH3	KICH	-0.157502	0.8708	-1.54879	-0.0588937	-0.302563	-0.636749
ALKBH3	KIRC	-0.447581	0.178296	0.256116	2.89885	0.436318	1.1971
ALKBH3	DLBC	0.591296	0.77201	-0.54987	-0.415037	-0.500898	-0.488602
ALKBH3	OV	0.0615011	0.803541	-0.385912	-2.05559	-0.272948	-0.904817
ALKBH3	PCPG	0.19337	0.872327	0.369165	0.247928	0.296982	0.304692
ALKBH3	READ	0.331101	0.733933	0.356478	-0.695743	-2.08356	-0.80761
ALKBH3	SKCM	-0.0934273	0.690979	-0.139468	-0.149682	-0.133267	-0.140805
ALKBH3	TGCT	0.83551	0.636391	-0.0591351	0.106915	0.713696	0.253825
ALKBH3	THYM	-0.958854	0.443416	-0.37612	-0.550197	-0.306661	-0.410993
ALKBH3	UCEC	-0.863521	0.0519819	-0.223241	-0.0590302	-1.46557	-0.582613
ALKBH3	UVM	0.303404	0.721364	-1.1045	0	-0.308122	-0.470875
ANKLE1	BRCA	0.0229209	0.932758	0.301788	1.09545	0.286989	0.561408
ANKLE1	CHOL	-0.225498	0.750342	-0.139264	-0.624491	-0.331206	-0.364987
ANKLE1	GBM	-0.0375041	0.894496	-0.161288	-0.84549	-0.363748	-0.456842
ANKLE1	LGG	-0.0485165	0.870452	1.87535	-0.778786	0.578736	0.558434
ANKLE1	CESC	-0.0238382	0.950436	-0.157672	2.9011	2.25644	1.66662
ANKLE1	COAD	-0.275778	0.472668	-0.512255	-1.02401	-1.00958	-0.848616
ANKLE1	KIRP	-0.862279	0.0996123	0.0753127	0.323077	0.0281167	0.142169
ANKLE1	LIHC	0.0506885	0.866151	0.0728858	-0.465499	-0.0593785	-0.150664
ANKLE1	LUAD	-0.1857	0.462691	1.08789	1.57334	1.0736	1.24494
ANKLE1	LUSC	0.285409	0.21763	0.238898	0.422202	0.192861	0.284654
ANKLE1	MESO	-0.858403	0.0409667	-0.213944	-0.874469	0.083416	-0.334999
ANKLE1	PAAD	1.21514	0.00312577	-0.583524	-1.20859	-0.451989	-0.748033
ANKLE1	PRAD	-0.426869	0.686165	0.0581712	0.180572	0.354704	0.197816
ANKLE1	SARC	-1.22488	0.00134882	-0.184399	-0.391321	-0.383329	-0.319683
ANKLE1	STAD	-0.0709566	0.833482	-0.908827	-1.2476	-1.47965	-1.21203
ANKLE1	THCA	0.196217	0.793285	0.0388532	0.440473	0.148596	0.209308
ANKLE1	UCS	-0.342702	0.506377	-1.70763	0.509014	2.03076	0.277381
ANKLE1	LAML	-0.606374	0.0862542	0.172504	0.0524674	0.719892	0.314954
ANKLE1	ACC	-0.41742	0.473445	0.891692	0.0766213	0.813587	0.593967
ANKLE1	BLCA	0.196003	0.473174	-0.00037198	-0.24543	0.172967	-0.0242785
ANKLE1	ESCA	0.173448	0.686665	-0.404079	-1.02554	-1.36203	-0.930549
ANKLE1	HNSC	0.502718	0.023282	0.492255	-0.00667916	0.795012	0.426862
ANKLE1	KICH	0.281486	0.782772	1.56388	0.906891	0.0641303	0.844966
ANKLE1	KIRC	-0.535831	0.101518	0.176256	2.95638	0.243406	1.12535
ANKLE1	DLBC	30.4471	0.99941	-0.122247	0.247928	-0.186413	-0.0202441
ANKLE1	OV	-0.105348	0.672043	0.458924	1.26153	0.19162	0.637357
ANKLE1	PCPG	-1.21415	0.317092	0.011112	-0.514573	0.201634	-0.100609
ANKLE1	READ	0.353349	0.720645	2.12659	0.388565	-0.584963	0.643399
ANKLE1	SKCM	-0.242466	0.301701	-0.411586	0.0224374	-0.416895	-0.268681
ANKLE1	TGCT	-0.852923	0.629381	0.0787771	-0.0473057	0.192645	0.0747055
ANKLE1	THYM	1.51959	0.230157	-1.13148	-0.395929	-0.845672	-0.791026
ANKLE1	UCEC	-0.650704	0.147783	-0.734994	-0.980529	-0.706206	-0.807243
ANKLE1	UVM	0.24725	0.758948	1.39911	0.925999	-0.0544478	0.756888
AP5S1	BRCA	-0.150393	0.575516	0.448524	0.721223	0.166872	0.445539
AP5S1	CHOL	-0.750386	0.268196	1.46927	0.367732	1.34314	1.06005
AP5S1	GBM	-0.0948884	0.73646	-2.06642	-1.4957	-0.0724085	-1.21151
AP5S1	LGG	-0.62458	0.0395119	-1.53946	-1.14336	-0.619998	-1.10094
AP5S1	CESC	0.3197	0.404172	-0.638376	-1.79588	-1.30533	-1.24653
AP5S1	COAD	-0.165299	0.671934	-0.664803	-1.05222	-1.0873	-0.934777
AP5S1	KIRP	0.603001	0.226505	0.0792132	-0.069902	0.0895754	0.0329622
AP5S1	LIHC	-0.310339	0.300472	0.348442	-0.1457	0.427181	0.209974
AP5S1	LUAD	0.226267	0.366128	-0.244684	-0.730857	-0.267552	-0.414364
AP5S1	LUSC	-0.415744	0.0705742	0.125859	0.236109	0.324441	0.228803
AP5S1	MESO	-0.120455	0.767971	-0.0627951	0.428843	0.0374747	0.134508
AP5S1	PAAD	0.763994	0.047422	-0.185252	-0.554589	-0.510484	-0.416775
AP5S1	PRAD	1.51247	0.199499	-1.42717	-0.622633	-0.798188	-0.949332
AP5S1	SARC	-0.861644	0.0168783	0.681366	-0.030806	-0.0446439	0.201972
AP5S1	STAD	0.216261	0.529572	-1.46329	-1.6487	-2.14678	-1.75292
AP5S1	THCA	0.243202	0.750128	0.163218	1.87627	0.875373	0.971622
AP5S1	UCS	-0.497804	0.342088	-0.336713	-1.20353	-2.02346	-1.1879
AP5S1	LAML	-0.318692	0.364014	-2.93196	-3.52057	-3.47478	-3.3091
AP5S1	ACC	1.21372	0.0427625	-2.07675	-1.74723	-2.91754	-2.24718
AP5S1	BLCA	-0.142454	0.608884	0.0474084	-1.15528	0.00295634	-0.368305
AP5S1	ESCA	-0.612403	0.135184	-0.513642	-1.18057	-2.26274	-1.31899
AP5S1	HNSC	0.504277	0.0224877	-0.26607	0.032768	0.11868	-0.0382073
AP5S1	KICH	0.29575	0.759987	-1.25169	0.415037	-0.55141	-0.462686
AP5S1	KIRC	-0.435488	0.185659	0.045123	0.09586	0.0249553	0.0553128
AP5S1	DLBC	1.01118	0.620398	0.250353	-0.152003	0.145851	0.0814001
AP5S1	OV	-0.0783286	0.753339	0.103498	1.78005	0.177668	0.687073
AP5S1	PCPG	0.586349	0.65668	0.106259	-0.192645	-0.0297473	-0.0387112
AP5S1	READ	-0.186598	0.860045	-1.34656	-0.538214	-1.84197	-1.24225
AP5S1	SKCM	-0.429428	0.0686385	-0.71733	-0.592889	-0.25647	-0.52223
AP5S1	TGCT	-1.24095	0.482871	-0.193423	-0.932886	-0.36257	-0.496293
AP5S1	THYM	-0.735902	0.557684	0.23631	0.203533	0.207595	0.215813
AP5S1	UCEC	-1.28542	0.00726539	-1.07622	-0.292688	-0.663228	-0.67738
AP5S1	UVM	0.490348	0.554302	1.39346	0	0.0671142	0.486857
AP5Z1	BRCA	0.414591	0.14416	0.107071	0.624922	0.0194356	0.250476
AP5Z1	CHOL	-0.30705	0.66696	-0.183938	0.169925	0.0443941	0.0101269
AP5Z1	GBM	-0.462108	0.101016	-1.96937	-0.376854	-0.0647057	-0.803645
AP5Z1	LGG	-0.681411	0.0243174	-1.35832	0.917242	-0.145339	-0.195471
AP5Z1	CESC	-0.505291	0.188184	1.03872	0.929611	1.2447	1.07101
AP5Z1	COAD	-0.390037	0.304592	-2.07808	-2.51556	-2.8106	-2.46808
AP5Z1	KIRP	0.0629185	0.89918	0.301433	0.448238	0.287172	0.345614
AP5Z1	LIHC	-0.172161	0.556904	0.462124	0.101283	0.583676	0.382361
AP5Z1	LUAD	0.0463266	0.854996	0.39675	1.1846	0.365497	0.648949
AP5Z1	LUSC	0.413394	0.0742438	0.122639	0.00545443	0.0144834	0.0475255
AP5Z1	MESO	-0.650364	0.111474	0.427102	0.426265	0.549687	0.467684
AP5Z1	PAAD	1.00944	0.00923152	-2.87805	-0.804744	-0.443989	-1.37559
AP5Z1	PRAD	-1.17855	0.318816	0.015592	-0.171766	-0.109267	-0.0884805
AP5Z1	SARC	0.0891043	0.804213	0.735475	0.0362961	-0.316973	0.151599
AP5Z1	STAD	0.314003	0.347891	-0.970074	-0.833108	-1.27025	-1.02448
AP5Z1	THCA	-0.0867834	0.914422	0.489932	3.57559	1.26614	1.77722
AP5Z1	UCS	-1.00986	0.0571008	-1.97831	-0.82103	-0.10497	-0.968103
AP5Z1	LAML	-0.447044	0.205867	-3.59821	-3.81558	-3.79701	-3.73693
AP5Z1	ACC	0.114315	0.845952	-1.03457	-0.608421	-0.328233	-0.657074
AP5Z1	BLCA	0.443969	0.105081	0.396842	-1.09163	0.227189	-0.155866
AP5Z1	ESCA	0.0269956	0.948626	0.145573	-0.29844	-0.873736	-0.342201
AP5Z1	HNSC	0.0319311	0.883664	-0.0155326	0.229926	-0.218319	-0.00130848
AP5Z1	KICH	0.026851	0.975488	0.108753	-0.378512	0.0389941	-0.0769214
AP5Z1	KIRC	-0.412911	0.198548	0.132055	2.94515	0.112801	1.06333
AP5Z1	DLBC	30.7337	0.999403	-0.111599	-0.415037	-0.369234	-0.298623
AP5Z1	OV	0.0436857	0.861138	0.0143004	1.53478	-0.0963389	0.484246
AP5Z1	PCPG	-1.13033	0.365942	-0.0438876	0.180572	0.0317089	0.0561312
AP5Z1	READ	-0.911801	0.376253	-0.800498	-0.350497	-1.65711	-0.936036
AP5Z1	SKCM	-0.166959	0.495401	-0.287311	-0.164063	-0.375968	-0.275781
AP5Z1	TGCT	0.829725	0.638843	0.143802	-0.678072	0.183446	-0.116941
AP5Z1	THYM	0.94352	0.438805	-0.988468	-0.710493	-0.963474	-0.887478
AP5Z1	UCEC	0.203436	0.637006	1.03978	0.0897281	-0.571072	0.186145
AP5Z1	UVM	0.421192	0.619534	0.181646	-0.289507	0.536053	0.142731
APBB1	BRCA	0.0627494	0.810335	-0.659768	-1.63483	-0.770419	-1.02167
APBB1	CHOL	0.0744951	0.915012	-0.153709	-1.30485	-0.230298	-0.562954
APBB1	GBM	-0.0576419	0.838804	0.0199706	-0.591194	0.10758	-0.154548
APBB1	LGG	1.02414	0.0010019	1.49685	-0.0378256	0.648388	0.70247
APBB1	CESC	-0.532449	0.167258	-0.721028	-2.25762	-0.341393	-1.10668
APBB1	COAD	-0.390098	0.316839	-0.532264	-0.823894	-0.863218	-0.739792
APBB1	KIRP	1.24989	0.0167206	0.0426616	0.0911479	0.155425	0.0964116
APBB1	LIHC	0.0101176	0.971983	-0.000159001	-0.278833	-0.00175404	-0.0935821
APBB1	LUAD	0.325942	0.189537	-0.36277	-0.155527	-0.371852	-0.296717
APBB1	LUSC	-0.347245	0.124663	-0.0617298	-0.248913	-0.311278	-0.207307
APBB1	MESO	0.660378	0.108436	-0.225693	0.430634	-0.106915	0.0326754
APBB1	PAAD	1.10139	0.00533032	-3.6579	-2.41504	-1.09516	-2.38937
APBB1	PRAD	0.971239	0.421592	-0.300954	-0.224787	-0.380424	-0.302055
APBB1	SARC	0.048374	0.891896	-1.23693	-1.09398	-0.93269	-1.08786
APBB1	STAD	-0.211272	0.531022	-1.72013	-1.94812	-2.21538	-1.96121
APBB1	THCA	1.18934	0.132682	-0.132487	-0.167621	0.131845	-0.0560877
APBB1	UCS	-0.110684	0.834506	-2.45538	-0.415037	0.0310269	-0.946462
APBB1	LAML	-0.369417	0.294174	-3.18357	-3.67974	-3.48027	-3.44786
APBB1	ACC	0.86283	0.146119	-1.40068	-0.498454	-0.946561	-0.948564
APBB1	BLCA	-0.618622	0.0262157	-0.0959327	-1.34763	-0.242881	-0.562149
APBB1	ESCA	-0.307432	0.459154	-0.425559	-1.04455	-1.48091	-0.983673
APBB1	HNSC	-0.15159	0.480353	-0.378412	-0.405639	-0.697437	-0.493829
APBB1	KICH	0.565055	0.544066	-0.164335	-0.125531	-0.347923	-0.212597
APBB1	KIRC	0.729694	0.0244561	-0.202929	-2.76952	-0.242878	-1.07178
APBB1	DLBC	30.9079	0.999404	-0.257001	-0.400538	-0.295456	-0.317665
APBB1	OV	0.0417636	0.866256	0.0450574	0.388507	-0.0836862	0.116626
APBB1	PCPG	-2.19184	0.17458	0.270189	0.584963	0.158698	0.33795
APBB1	READ	-0.750762	0.453707	-2.63576	-1.15391	-1.80001	-1.86323
APBB1	SKCM	-0.218444	0.352885	-0.194529	0.78182	0.0917426	0.226344
APBB1	TGCT	29.1332	0.998856	0.118149	0.602665	0.620152	0.446988
APBB1	THYM	31.0677	0.99897	-2.14195	-1.848	-3.15353	-2.38116
APBB1	UCEC	-0.678303	0.122525	-0.531785	-0.196469	-0.826587	-0.51828
APBB1	UVM	2.73468	0.0139253	0.222957	-0.584963	-0.176878	-0.179628
APEX1	BRCA	0.394612	0.152789	0.107479	-0.614093	0.130186	-0.125476
APEX1	CHOL	0.511951	0.455376	-1.54443	-0.0848889	-1.33703	-0.988786
APEX1	GBM	0.201133	0.476922	1.83286	-0.493815	-1.09226	0.0822613
APEX1	LGG	0.948135	0.0020968	-0.201806	-2.41504	0.0642808	-0.850854
APEX1	CESC	-0.613149	0.113588	0.378958	1.82597	0.878985	1.02797
APEX1	COAD	-0.132843	0.727735	0.287476	0.851659	-0.392609	0.248842
APEX1	KIRP	0.0610667	0.903934	0.330557	0.280108	0.270042	0.293569
APEX1	LIHC	0.049981	0.870976	0.185713	-0.616473	-0.20634	-0.212367
APEX1	LUAD	0.149812	0.551138	0.242115	-0.156119	0.256164	0.114053
APEX1	LUSC	0.307116	0.174423	0.354589	0.534513	0.266612	0.385238
APEX1	MESO	0.650858	0.115208	0.157541	0.186413	0.0443941	0.12945
APEX1	PAAD	-1.09006	0.0060044	-2.7104	0	0.104589	-0.868605
APEX1	PRAD	1.67558	0.165639	1.53356	0.648528	0.722147	0.968078
APEX1	SARC	-0.86795	0.0160661	-0.20012	0.749038	0.825057	0.457992
APEX1	STAD	0.195399	0.561088	1.21606	0.723183	1.3657	1.10164
APEX1	THCA	0.0515326	0.945081	0.331859	0.508778	0.409208	0.416615
APEX1	UCS	-0.162918	0.755905	0.929254	0.408085	1.80453	1.04729
APEX1	LAML	0.477652	0.173366	-0.350844	-0.148099	-0.267104	-0.255349
APEX1	ACC	-0.351781	0.538578	1.50098	1.68072	2.67162	1.95111
APEX1	BLCA	-0.291572	0.282143	-0.232387	-0.572138	-0.273333	-0.359286
APEX1	ESCA	-0.172891	0.673902	-0.354475	-0.412598	-1.53909	-0.768721
APEX1	HNSC	-0.288691	0.185422	0.139697	-0.974411	0.509175	-0.108513
APEX1	KICH	-1.48974	0.206262	1.36463	-0.0671142	0.522421	0.606646
APEX1	KIRC	0.328484	0.304808	-0.0479002	-0.0771679	0.109403	-0.00522179
APEX1	DLBC	-0.160964	0.937215	0.546941	0.157541	-0.0264722	0.226003
APEX1	OV	0.46533	0.0612108	-0.419198	1.34946	-0.408404	0.173951
APEX1	PCPG	-0.476485	0.665633	-0.055424	0.884523	0.243926	0.357675
APEX1	READ	-0.820682	0.380341	1.15747	0.249476	-0.822574	0.194792
APEX1	SKCM	-0.200712	0.390227	0.154712	0.445587	0.0522945	0.217531
APEX1	TGCT	29.1368	0.998855	0.306246	0.199309	0.0660892	0.190548
APEX1	THYM	-0.786993	0.529253	0.492286	1.18057	2.21945	1.29743
APEX1	UCEC	-0.518885	0.237812	-0.252643	-0.143002	-0.0443251	-0.146657
APEX1	UVM	0.195274	0.808318	1.16953	0.321928	0.847997	0.779818
APEX2	BRCA	0.000717527	0.997886	0.478147	1.97297	0.832001	1.09437
APEX2	CHOL	-1.31248	0.0912222	1.13166	0.616671	1.2854	1.01125
APEX2	GBM	-0.0362269	0.89917	0.817994	1.05135	0.746025	0.871789
APEX2	LGG	-0.887646	0.00448782	1.84978	0.956097	0.0819416	0.962607
APEX2	CESC	0.438471	0.250611	-1.12571	-2.47244	-1.81951	-1.80589
APEX2	COAD	-0.261517	0.494951	-0.557648	-1.11736	-1.17344	-0.949483
APEX2	KIRP	-0.155821	0.746649	0.0885044	-0.130749	0.00913679	-0.0110358
APEX2	LIHC	-0.330705	0.258997	0.232664	0.104617	0.258674	0.198652
APEX2	LUAD	-0.0918933	0.715514	0.195751	0.0223217	0.229596	0.149223
APEX2	LUSC	0.525062	0.0217807	0.106987	0.737493	0.210767	0.351749
APEX2	MESO	0.0537604	0.893468	0.5175	0.902703	0.476438	0.632213
APEX2	PAAD	-0.236586	0.538503	-2.77362	-0.0746388	-0.535596	-1.12795
APEX2	PRAD	0.530001	0.618849	1.29867	0.719023	0.762536	0.926744
APEX2	SARC	0.316324	0.377171	0.813199	0.760173	0.55355	0.708974
APEX2	STAD	-0.342684	0.317581	-0.0198074	-0.190482	-0.22001	-0.143433
APEX2	THCA	0.458187	0.54711	0.220022	-0.411487	0.054743	-0.0455742
APEX2	UCS	-0.482364	0.360783	0.226258	-0.285402	-0.237039	-0.0987279
APEX2	LAML	-0.829955	0.0193217	-3.58973	-4.1375	-3.86581	-3.86435
APEX2	ACC	1.65563	0.0101687	0.237161	-1.43494	-1.442	-0.879927
APEX2	BLCA	0.445591	0.109452	0.42767	-0.0280144	0.33478	0.244812
APEX2	ESCA	-0.238217	0.56903	-0.114985	-0.767827	-1.87003	-0.917614
APEX2	HNSC	0.0948725	0.657597	0.243203	-0.313289	0.196308	0.042074
APEX2	KICH	0.382507	0.661873	0.930017	0.485427	-0.0836579	0.443929
APEX2	KIRC	-0.66552	0.042053	0.26038	0.374745	0.240028	0.291717
APEX2	DLBC	30.6579	0.999405	0.778668	0.478047	0	0.418905
APEX2	OV	0.466451	0.061217	-0.323547	0.141241	-0.158045	-0.11345
APEX2	PCPG	0.591746	0.576662	-0.185824	-0.514573	-0.0721498	-0.257516
APEX2	READ	-0.117481	0.904033	0.592655	-0.164745	-1.38559	-0.319226
APEX2	SKCM	-0.108243	0.649559	-0.0888286	0.424393	0.390017	0.24186
APEX2	TGCT	29.0561	0.998859	-0.0086562	0.215729	0.222392	0.143155
APEX2	THYM	-1.02811	0.417061	0.00806728	-0.405256	-0.0306968	-0.142629
APEX2	UCEC	-0.605965	0.16974	0.208495	-0.29399	0.323289	0.0792647
APEX2	UVM	0.473672	0.567345	1.35928	-0.485427	0.584963	0.486272
APLF	BRCA	-0.352974	0.18997	-0.251552	1.11192	-0.0255093	0.278285
APLF	CHOL	1.08641	0.140776	-1.17487	-0.641546	-1.78932	-1.20191
APLF	GBM	-0.103644	0.713982	-2.26039	0.0721498	0.219445	-0.656264
APLF	LGG	-0.493063	0.101702	-1.50408	-1.5738	-0.361024	-1.1463
APLF	CESC	-0.323007	0.401648	-0.979405	0.47546	-0.414547	-0.306164
APLF	COAD	0.312937	0.419449	-1.12398	-0.215363	-2.13491	-1.15808
APLF	KIRP	-0.14448	0.768607	-0.0911353	-0.187763	0.0465704	-0.0774426
APLF	LIHC	0.403548	0.173404	-0.130551	-0.0899634	-0.294818	-0.171777
APLF	LUAD	-0.246651	0.32131	-0.437151	-0.988937	-0.527914	-0.651334
APLF	LUSC	-0.0392188	0.861802	0.0495508	0.585749	0.0786974	0.237999
APLF	MESO	-0.67146	0.102407	0.594499	0.245112	0.246915	0.362175
APLF	PAAD	-0.576929	0.132901	2.84376	0.871014	0.0108068	1.24186
APLF	PRAD	0.243066	0.81898	1.26981	0.411582	0.683027	0.788138
APLF	SARC	-0.0483137	0.892156	0.313856	0.0558532	0.513364	0.294358
APLF	STAD	0.585287	0.0931755	-1.11912	-0.832526	-1.15955	-1.03707
APLF	THCA	-0.224314	0.768396	0.028385	0.445427	0.158698	0.210837
APLF	UCS	-0.416176	0.439875	-2.77691	-1.70402	-2.44294	-2.30796
APLF	LAML	0.647364	0.068381	0.528248	0.90092	0.83399	0.754386
APLF	ACC	-0.395411	0.494495	-0.0892824	-0.160465	-0.411314	-0.220354
APLF	BLCA	0.292057	0.288493	-0.223275	0.038401	-0.0136605	-0.0661783
APLF	ESCA	0.0440368	0.915084	-0.245845	-0.486782	-0.688936	-0.473854
APLF	HNSC	0.104104	0.628173	0.0432686	0.819983	0.0440178	0.302423
APLF	KICH	-0.460688	0.598336	-1.0703	-0.754888	0.274622	-0.516857
APLF	KIRC	0.444497	0.170839	-0.0558935	-2.9531	-0.0083554	-1.00578
APLF	DLBC	31.1509	0.999409	0.464305	0.584963	0.881356	0.643541
APLF	OV	0.119569	0.629414	0.252168	-1.92892	0.201896	-0.491618
APLF	PCPG	-2.08436	0.188557	0.0422282	-0.280108	-0.140863	-0.126247
APLF	READ	0.705374	0.510389	-0.927815	-1.2122	-1.95656	-1.36552
APLF	SKCM	0.0870344	0.711381	0.266525	0.371007	-0.238056	0.133159
APLF	TGCT	0.950259	0.590717	-0.122732	0.0962153	0.695994	0.223159
APLF	THYM	-2.52935	0.110285	2.25922	2.23879	3.26142	2.58648
APLF	UCEC	0.490223	0.270111	-1.36596	-0.208273	-1.11494	-0.89639
APLF	UVM	-1.14589	0.188494	-1.32347	0.321928	-0.476438	-0.49266
APTX	BRCA	0.383389	0.160365	0.347851	1.34395	0.357149	0.682985
APTX	CHOL	-0.471628	0.501783	0.951399	0.0430687	1.08746	0.693977
APTX	GBM	-0.147379	0.604624	2.41033	1.16506	-0.0962153	1.15972
APTX	LGG	0.939147	0.00248352	-0.297407	0.341595	-0.0163758	0.00927072
APTX	CESC	0.443102	0.256036	0.308636	-0.346895	-0.841935	-0.293398
APTX	COAD	0.302271	0.439395	0.175074	0.702333	-0.675135	0.0674241
APTX	KIRP	-0.0357655	0.943586	0.269475	0.0286638	0.446634	0.248258
APTX	LIHC	-0.047149	0.879005	0.559628	0.372176	0.697915	0.54324
APTX	LUAD	-0.0482417	0.849932	0.775946	0.0456587	0.645208	0.488938
APTX	LUSC	0.629557	0.00579151	0.172875	0.742903	0.225026	0.380268
APTX	MESO	0.433514	0.294905	0.0366289	0.347923	-0.172467	0.070695
APTX	PAAD	0.382745	0.319465	3.0618	0.754244	0.363883	1.39331
APTX	PRAD	-0.127949	0.90417	1.27483	0.697971	0.599198	0.857332
APTX	SARC	0.314775	0.37665	-0.264353	-0.121306	-0.630286	-0.338648
APTX	STAD	-0.0125874	0.970691	1.70052	1.58788	2.42683	1.90508
APTX	THCA	0.0183221	0.981883	0.29106	2.03069	0.847997	1.05658
APTX	UCS	-0.129933	0.806809	1.01329	0.807355	2.05311	1.29125
APTX	LAML	0.297438	0.394469	-1.76943	-1.82312	-1.62803	-1.74019
APTX	ACC	-0.562565	0.34003	-0.181394	-0.971431	-0.825971	-0.659598
APTX	BLCA	0.0377442	0.890317	0.572818	0.648129	0.541598	0.587515
APTX	ESCA	0.164907	0.691749	-0.0567016	0.316304	0.761663	0.340422
APTX	HNSC	-0.229289	0.285875	0.39834	-0.318792	0.467159	0.182236
APTX	KICH	0.14985	0.872339	0.0657207	0.0641303	-0.228269	-0.032806
APTX	KIRC	-0.443034	0.171955	0.0764688	2.91993	0.0593175	1.01857
APTX	DLBC	30.655	0.999404	0.456424	0.713696	-0.172837	0.332428
APTX	OV	0.399552	0.109655	-0.269636	-2.06352	-0.0963907	-0.809848
APTX	PCPG	-1.03206	0.415093	0.085957	-0.691878	0.672425	0.0221682
APTX	READ	-2.6728	0.0261752	0.383541	-0.280108	-1.04064	-0.312403
APTX	SKCM	-0.0936669	0.690685	0.593104	0.878786	0.422352	0.631414
APTX	TGCT	-29.2491	0.998852	-0.160706	-0.332575	0.0443941	-0.149629
APTX	THYM	-1.02135	0.415526	1.00224	1.34395	2.4551	1.60043
APTX	UCEC	0.236416	0.583948	0.927163	0.665666	0.89201	0.82828
APTX	UVM	-1.25524	0.15135	-0.051715	-0.893085	0.415037	-0.176587
ARID2	BRCA	-0.319051	0.242312	-0.153264	-1.00229	-0.54132	-0.565626
ARID2	CHOL	-0.0641782	0.926049	-0.0318841	0.175087	0.0450879	0.0627635
ARID2	GBM	0.508191	0.0731003	1.70647	-0.418829	-0.454902	0.277579
ARID2	LGG	-0.000243081	0.999364	1.79673	-1.12605	0.580983	0.41722
ARID2	CESC	-0.0179233	0.962522	0.752943	1.42005	2.11841	1.43047
ARID2	COAD	0.357484	0.346794	0.746829	1.85546	1.12857	1.24362
ARID2	KIRP	0.190252	0.713494	-0.205685	0.26942	-0.383647	-0.106637
ARID2	LIHC	-0.0469823	0.874043	-0.0623948	0.151142	-0.310206	-0.0738196
ARID2	LUAD	-0.297117	0.244649	0.093412	-0.747042	-0.071903	-0.241844
ARID2	LUSC	0.510307	0.0260863	-0.0540203	0.407292	-0.0754522	0.0926066
ARID2	MESO	0.378561	0.341815	-0.158772	-0.646363	-0.245112	-0.350083
ARID2	PAAD	-0.388834	0.310878	2.8958	0.590237	0.194173	1.22674
ARID2	PRAD	0.535172	0.622281	1.32858	0.834414	0.716207	0.959734
ARID2	SARC	-0.413117	0.261781	-0.713464	0.223833	0.595975	0.0354481
ARID2	STAD	-0.506438	0.140902	0.422263	0.652333	0.797421	0.624005
ARID2	THCA	0.672698	0.376833	-0.63868	-3.74561	-1.37851	-1.92094
ARID2	UCS	0.340849	0.518536	0.377557	1.6545	2.28824	1.4401
ARID2	LAML	0.213957	0.543632	-0.145024	-0.199938	-0.0242475	-0.12307
ARID2	ACC	0.579968	0.321304	0.476152	0.184425	0.201207	0.287261
ARID2	BLCA	0.264799	0.338427	-0.379134	0.204446	-0.22456	-0.133083
ARID2	ESCA	0.375162	0.38026	0.282375	0.431553	0.649185	0.454371
ARID2	HNSC	-0.0376553	0.863955	0.478872	0.94559	0.124696	0.516386
ARID2	KICH	0.547999	0.530541	-0.0811961	-0.263034	-0.0369942	-0.127075
ARID2	KIRC	0.397372	0.221001	0.0511835	-2.74438	0.157077	-0.845374
ARID2	DLBC	0.426221	0.83463	0.225763	0.215729	0.226771	0.222754
ARID2	OV	-0.465902	0.062418	-0.149715	-0.137504	-0.349612	-0.212277
ARID2	PCPG	-1.06268	0.395072	0.312699	0.552541	0	0.288413
ARID2	READ	2.2973	0.0482493	-0.690711	0.315202	1.88514	0.503209
ARID2	SKCM	0.0623645	0.795148	0.0330397	0.390617	0.00249817	0.142052
ARID2	TGCT	-0.909296	0.606975	0.056467	0.605721	-0.308122	0.118022
ARID2	THYM	2.31394	0.143863	-1.62686	-1.76296	-2.64883	-2.01289
ARID2	UCEC	0.575138	0.195277	0.242014	0.376503	0.396084	0.3382
ARID2	UVM	-1.18979	0.172317	1.02489	-0.152003	-0.465664	0.135741
ASCC1	BRCA	0.00170488	0.99482	-0.631816	0.161735	-0.144352	-0.204811
ASCC1	CHOL	-0.41218	0.535611	0.879611	-0.109624	0.669355	0.47978
ASCC1	GBM	0.117522	0.679045	2.22668	0.14439	0.204014	0.85836
ASCC1	LGG	0.896996	0.00289303	-2.03496	-3.06041	-0.663637	-1.91967
ASCC1	CESC	-0.494802	0.195432	0.190164	-0.240398	0.464791	0.138186
ASCC1	COAD	-0.732842	0.0587213	-0.0266153	-0.134369	-0.335897	-0.165627
ASCC1	KIRP	0.683649	0.184915	0.0177262	0.0446998	-0.0504429	0.00399435
ASCC1	LIHC	-0.29053	0.330408	0.110392	-0.0789008	0.366068	0.13252
ASCC1	LUAD	-0.392508	0.126285	0.130357	-0.410088	0.00440294	-0.0917761
ASCC1	LUSC	-0.0874167	0.699689	0.338001	0.900288	0.279851	0.506046
ASCC1	MESO	0.573874	0.153621	0.456217	1.1375	0.516576	0.703432
ASCC1	PAAD	-1.73371	5.3086e-05	2.94107	0.943416	0.402437	1.42897
ASCC1	PRAD	1.61027	0.182031	1.05732	0.121819	-0.402941	0.258733
ASCC1	SARC	-0.0317144	0.929036	-0.0177145	0.553598	0.194143	0.243342
ASCC1	STAD	-0.218653	0.521137	-0.524849	-0.697247	-0.510728	-0.577608
ASCC1	THCA	-0.0982632	0.896034	-0.273565	-4.29722	-1.06212	-1.87764
ASCC1	UCS	-0.160229	0.761709	-2.70985	-0.643856	-0.189034	-1.18091
ASCC1	LAML	-0.0527881	0.880155	0.024859	0.15451	0.180572	0.11998
ASCC1	ACC	-1.95515	0.00392838	0.940673	2.11974	1.59724	1.55255
ASCC1	BLCA	-0.207047	0.451622	-0.159682	-0.38281	0.0592862	-0.161069
ASCC1	ESCA	-0.0588706	0.888689	-0.483101	-1	-1.33528	-0.93946
ASCC1	HNSC	-0.526828	0.0166518	0.15541	-0.991779	-0.093567	-0.309979
ASCC1	KICH	-0.409153	0.639856	0.0114112	0.111031	0	0.0408142
ASCC1	KIRC	0.63733	0.0487085	0.00404593	-2.86738	0.101009	-0.920776
ASCC1	DLBC	-30.2159	0.999421	0.310557	0.881356	1.07276	0.75489
ASCC1	OV	0.319545	0.201001	-0.15817	-1.06776	-0.148824	-0.458252
ASCC1	PCPG	-0.70133	0.594488	0.222681	0.874469	0.314873	0.470675
ASCC1	READ	0.837598	0.415972	0.58343	-0.532787	-0.778786	-0.242714
ASCC1	SKCM	0.194733	0.404123	0.493894	0.244484	0.0721498	0.270176
ASCC1	TGCT	0.384167	0.790109	-0.11654	-0.0962153	0.408806	0.0653499
ASCC1	THYM	0.946767	0.44947	-0.293359	0	-0.125531	-0.13963
ASCC1	UCEC	-0.367651	0.408435	0.961759	-0.248789	-0.480071	0.0776331
ASCC1	UVM	0.130347	0.872728	1.29309	0.906891	0.356144	0.852041
ASCC2	BRCA	-0.0588696	0.830981	0.869119	1.55275	1.174	1.19862
ASCC2	CHOL	0.628777	0.378531	1.28327	0.478047	1.39348	1.0516
ASCC2	GBM	-0.16484	0.56349	0.749698	0.693339	0.844545	0.762527
ASCC2	LGG	0.109139	0.717588	1.74255	0.904051	0.293551	0.980052
ASCC2	CESC	0.196126	0.606014	-0.528268	-0.394935	-1.17529	-0.699497
ASCC2	COAD	0.022089	0.955042	0.328608	1.07334	0.221632	0.541192
ASCC2	KIRP	0.0540474	0.911852	0.167164	0	0.16408	0.110415
ASCC2	LIHC	0.0904787	0.7639	0.111467	0.140951	0.693604	0.31534
ASCC2	LUAD	0.120449	0.629491	0.206252	0.701295	0.205981	0.371176
ASCC2	LUSC	0.384938	0.0939773	-0.11978	0.640123	-0.139172	0.127057
ASCC2	MESO	0.285847	0.491359	0.218661	0.192645	-0.10561	0.101899
ASCC2	PAAD	0.178755	0.645504	-2.69916	-0.776225	-0.183446	-1.21961
ASCC2	PRAD	0.130578	0.898205	0.78202	-0.187627	-0.382104	0.0707631
ASCC2	SARC	0.313271	0.386828	0.914501	0.464963	0.746581	0.708681
ASCC2	STAD	-0.117364	0.727991	-0.22516	-0.218786	0	-0.147982
ASCC2	THCA	0.478647	0.553852	0.369363	2.18715	0.658026	1.07151
ASCC2	UCS	0.4552	0.397934	0.840276	0.76356	2.05143	1.21842
ASCC2	LAML	-0.600151	0.0902716	-3.01518	-4.00562	-3.09452	-3.37177
ASCC2	ACC	0.0598808	0.917198	0.774687	-0.174498	0.130502	0.243564
ASCC2	BLCA	0.474276	0.0864742	0.523965	0.274556	0.251009	0.349843
ASCC2	ESCA	0.357802	0.395806	-0.304201	-0.831825	-1.54463	-0.893552
ASCC2	HNSC	-0.326358	0.130383	-0.263874	0.31719	-0.219713	-0.0554658
ASCC2	KICH	0.114254	0.906105	0.012161	-0.201634	-0.234465	-0.141313
ASCC2	KIRC	-0.298524	0.347589	-0.0523616	-0.060754	-0.163657	-0.0922577
ASCC2	DLBC	30.4558	0.999408	0.148834	0.137504	-0.263034	0.00776765
ASCC2	OV	0.175531	0.478862	0.214163	1.11732	0.0508319	0.460771
ASCC2	PCPG	1.44404	0.236692	-0.287761	-0.736966	-0.442518	-0.489082
ASCC2	READ	-1.68576	0.0751099	1.38663	-0.23278	-1.59859	-0.148248
ASCC2	SKCM	0.0308046	0.895353	0.0925824	-0.520474	0.161555	-0.0887789
ASCC2	TGCT	-1.14655	0.516854	-0.11225	-0.440573	0.644905	0.0306941
ASCC2	THYM	2.36711	0.137127	-1.5003	-2.2303	-3.03395	-2.25485
ASCC2	UCEC	0.213378	0.626265	0.3732	0.0821526	-0.62532	-0.0566559
ASCC2	UVM	1.63164	0.0868565	1.42861	-0.925999	0.544321	0.348978
ASCC3	BRCA	-0.34385	0.206114	0.749134	0.862999	0.504257	0.705463
ASCC3	CHOL	-0.027869	0.968492	1.28083	0.621488	1.07039	0.990904
ASCC3	GBM	0.509066	0.0725563	-1.63482	0.636188	0.41792	-0.193572
ASCC3	LGG	-0.127576	0.672594	0.076423	0.604699	0.066649	0.249257
ASCC3	CESC	-0.649507	0.100507	-0.21941	-0.0153389	-0.00298078	-0.0792432
ASCC3	COAD	0.636217	0.101529	0.182261	0.555352	0.600004	0.445872
ASCC3	KIRP	-0.265873	0.587236	-0.0114203	-0.215268	-0.0944397	-0.107043
ASCC3	LIHC	0.0817648	0.786269	-0.378637	-0.334565	-0.293374	-0.335525
ASCC3	LUAD	-0.32047	0.192881	0.264702	0.0227457	0.380252	0.222566
ASCC3	LUSC	-0.0273518	0.903666	-0.209367	0.356007	0.0997525	0.082131
ASCC3	MESO	0.205343	0.617167	-0.344077	-0.713696	-0.496676	-0.518149
ASCC3	PAAD	-0.232707	0.547402	2.94483	0.744161	0.273451	1.32081
ASCC3	PRAD	1.3298	0.276193	1.03683	0.120559	-0.258556	0.299612
ASCC3	SARC	-0.613598	0.0920766	-0.259788	0.498454	0.339169	0.192611
ASCC3	STAD	0.172011	0.615982	0.74364	1.01099	1.03242	0.929016
ASCC3	THCA	0.0280028	0.971086	-0.23016	-2.22738	-0.861553	-1.10637
ASCC3	UCS	0.33229	0.529474	2.70004	1.77761	2.27302	2.25022
ASCC3	LAML	0.684837	0.0530622	1.67444	1.76356	1.91475	1.78425
ASCC3	ACC	0.37451	0.52168	0.354477	0.169925	0.141092	0.221831
ASCC3	BLCA	-0.49107	0.0745358	0.0246969	0.475292	0.0349569	0.178315
ASCC3	ESCA	-0.0782536	0.850737	0.294703	0.281938	1.00811	0.528249
ASCC3	HNSC	-0.253852	0.249045	-0.0323539	-0.167008	-0.277672	-0.159011
ASCC3	KICH	-0.567741	0.590047	0.791646	0.131245	-0.621488	0.100468
ASCC3	KIRC	0.180514	0.563776	0.118805	2.88199	0.154778	1.05186
ASCC3	DLBC	-30.2712	0.999417	-0.123023	0.311944	0.0911479	0.0933564
ASCC3	OV	-0.248572	0.316084	-0.221151	1.26659	-0.128614	0.305609
ASCC3	PCPG	-0.42052	0.705234	0.0856561	0.222392	0.415037	0.241029
ASCC3	READ	1.33281	0.251614	0.623946	0.788125	1.93806	1.11671
ASCC3	SKCM	-0.00297197	0.990103	0.10893	0.702319	0.342429	0.38456
ASCC3	TGCT	1.03477	0.558141	-0.114289	-0.624491	-0.547488	-0.428756
ASCC3	THYM	1.19826	0.321243	0.141065	0.215729	0.339206	0.232
ASCC3	UCEC	0.0728829	0.867441	0.674623	0.681508	0.404271	0.586801
ASCC3	UVM	-0.332359	0.681172	-0.182591	-0.169925	-0.111031	-0.154516
ASF1A	BRCA	-0.271836	0.332226	0.845757	1.73057	0.987157	1.18783
ASF1A	CHOL	-0.168561	0.807766	1.27708	0.427421	1.5119	1.07213
ASF1A	GBM	0.542279	0.0559298	0.331029	-0.762961	-0.252766	-0.228233
ASF1A	LGG	0.818737	0.00721478	-1.95316	-2.51428	-0.197681	-1.55504
ASF1A	CESC	0.350193	0.355016	-0.447374	-0.584123	-0.711636	-0.581045
ASF1A	COAD	-0.12011	0.755903	0.435152	-1.34141	-0.451618	-0.452625
ASF1A	KIRP	0.0277678	0.956257	-0.284485	-0.469154	-0.317341	-0.356993
ASF1A	LIHC	-0.32849	0.270411	0.130639	0.124851	-0.295985	-0.0134981
ASF1A	LUAD	0.0215328	0.932565	-0.0807114	-0.532925	-0.031921	-0.215186
ASF1A	LUSC	-0.087019	0.706449	0.157772	0.611435	-0.0425047	0.242234
ASF1A	MESO	0.172516	0.66871	-0.466918	-1.41504	-0.201634	-0.69453
ASF1A	PAAD	0.141929	0.713451	2.83111	0.431157	-0.32681	0.978487
ASF1A	PRAD	0.96191	0.369332	0.352772	0.621066	0.677156	0.550332
ASF1A	SARC	0.465194	0.193409	-1.09667	-1	-0.747641	-0.948102
ASF1A	STAD	-0.112503	0.737863	-0.00702452	0.0737549	-0.200554	-0.0446078
ASF1A	THCA	0.566438	0.44872	-0.0519203	0.867353	0.462825	0.426086
ASF1A	UCS	0.592258	0.258947	-1.59877	0.452512	2.14839	0.334043
ASF1A	LAML	0.693119	0.0495209	3.33942	3.78261	3.80735	3.64313
ASF1A	ACC	-0.459447	0.426095	0.53381	0.815575	0.832446	0.727277
ASF1A	BLCA	-0.0123685	0.964321	-0.306585	0.0685871	-0.22033	-0.152776
ASF1A	ESCA	-0.292335	0.490228	-0.701707	-1.07284	-2.55751	-1.44402
ASF1A	HNSC	-0.187499	0.386373	0.229176	-0.656046	0.608335	0.0604886
ASF1A	KICH	0.550389	0.542881	-0.00867528	-0.125531	0.311202	0.0589985
ASF1A	KIRC	-0.483831	0.13882	-0.060532	-0.235628	-0.053638	-0.116599
ASF1A	DLBC	30.7337	0.999403	-0.378138	0.247928	-0.345775	-0.158662
ASF1A	OV	0.243476	0.333489	-0.106334	1.97951	-0.0216655	0.617169
ASF1A	PCPG	-0.0515111	0.965474	0.017278	-0.392317	0.0801703	-0.0982897
ASF1A	READ	0.0618096	0.946126	1.2839	-0.695666	-1.0427	-0.151492
ASF1A	SKCM	0.553815	0.0190713	0.0409656	0.773442	0.582125	0.465511
ASF1A	TGCT	1.07046	0.544837	0	-0.311944	-0.239188	-0.183711
ASF1A	THYM	1.64678	0.194609	-2.08558	-1.85798	-2.90964	-2.2844
ASF1A	UCEC	-0.0215934	0.960066	0.25441	0.745251	0.377092	0.458917
ASF1A	UVM	-1.24659	0.15359	-1.31656	-0.925999	-0.494765	-0.912442
ATM	BRCA	-0.577383	0.0380424	-0.181526	-0.506353	-0.752758	-0.480212
ATM	CHOL	0.570524	0.414741	-1.39785	-0.736966	-1.23266	-1.12249
ATM	GBM	0.297955	0.295458	-2.25555	0.0384741	-0.00927781	-0.742118
ATM	LGG	0.148693	0.622828	-1.77797	-1.98678	-0.143166	-1.30264
ATM	CESC	0.109911	0.773254	0.87911	0.313598	1.13158	0.774764
ATM	COAD	-0.163147	0.676615	-0.839246	-0.569109	-0.627577	-0.678644
ATM	KIRP	0.167508	0.740206	0.0225954	0.244622	0.0597062	0.108975
ATM	LIHC	0.0691815	0.818659	-0.0499886	0.229026	-0.0732338	0.0352677
ATM	LUAD	-0.19525	0.445712	-0.166552	-0.573817	-0.243174	-0.327848
ATM	LUSC	-0.079735	0.72884	-0.139669	-0.0153363	-0.166334	-0.107113
ATM	MESO	0.0477385	0.906437	-0.428207	-1	-0.302029	-0.576745
ATM	PAAD	0.28857	0.459869	2.68432	0.0381351	0.0570309	0.926497
ATM	PRAD	-0.88434	0.4095	0.00224322	0.164275	0.352912	0.173144
ATM	SARC	0.00884828	0.980175	0.315709	0.672638	0.656838	0.548395
ATM	STAD	-0.177067	0.604529	-1.3868	-1.25007	-1.54955	-1.39547
ATM	THCA	-0.192429	0.791621	-0.365487	-1.852	-0.852155	-1.02322
ATM	UCS	0.339408	0.514198	0.539396	0.816288	1.848	1.06789
ATM	LAML	0.0130536	0.970106	3.0212	2.93074	2.8501	2.93402
ATM	ACC	0.233304	0.688399	-1.44842	-1.58496	-1.848	-1.62713
ATM	BLCA	0.0228968	0.933544	-0.512899	-0.753623	-0.443939	-0.570154
ATM	ESCA	0.607241	0.139673	-0.400702	-0.856784	-2.09392	-1.11713
ATM	HNSC	0.153262	0.480671	0.192668	1.12082	0.231618	0.515036
ATM	KICH	-1.37117	0.179338	0.105225	-0.0641303	-0.137504	-0.0321363
ATM	KIRC	0.233612	0.477103	0.0242191	2.89213	0.119685	1.01201
ATM	DLBC	-0.160964	0.937215	-0.106047	-0.203533	0.338169	0.00952946
ATM	OV	-0.108192	0.662765	0.397127	-0.0981197	0.454916	0.251308
ATM	PCPG	-0.58083	0.601088	-0.191437	-0.137504	-0.201634	-0.176858
ATM	READ	2.64901	0.0446722	-0.0185104	0.0583642	1.1258	0.388551
ATM	SKCM	0.144248	0.54118	-0.0897991	0.00491549	0.0605415	-0.00811402
ATM	TGCT	-29.1026	0.998857	-0.127964	-0.206451	-0.353637	-0.229351
ATM	THYM	0.45447	0.71794	-1.05427	-1.70044	-2.38862	-1.71444
ATM	UCEC	0.432788	0.322319	-0.820863	0.63927	-0.791548	-0.32438
ATM	UVM	-2.5593	0.021366	-1.40659	0.241008	-0.678072	-0.614551
ATR	BRCA	-0.36152	0.18299	-0.272166	0.437495	-0.262668	-0.0324462
ATR	CHOL	0.243667	0.70308	1.11668	0.331206	1.26679	0.904889
ATR	GBM	0.589203	0.0401368	-2.1592	0.024453	0.161888	-0.657621
ATR	LGG	-1.11482	0.000395995	-1.39484	0.0698648	-0.110686	-0.478553
ATR	CESC	0.879346	0.023845	-0.686265	0.666956	-0.327512	-0.115607
ATR	COAD	0.187822	0.631602	-1.18735	-0.0725556	-1.84804	-1.03598
ATR	KIRP	0.467904	0.364955	0.0338019	0.11011	-0.0637574	0.0267181
ATR	LIHC	-0.0413395	0.891038	-0.0571228	0.289906	0.248111	0.160298
ATR	LUAD	-0.183424	0.470463	0.471096	0.083613	0.458801	0.337837
ATR	LUSC	0.225024	0.328604	-0.257764	0.48728	-0.0333678	0.0653826
ATR	MESO	0.221929	0.579918	-0.495612	-0.152003	-0.814444	-0.487353
ATR	PAAD	-0.874096	0.0215375	-0.0473377	0.457473	0.176878	0.195671
ATR	PRAD	-0.789494	0.460357	1.03202	0.202493	-0.45059	0.261307
ATR	SARC	0.238532	0.502248	1.05942	0.924593	0.948947	0.977654
ATR	STAD	0.172361	0.624465	-0.921329	-1.03777	-1.17462	-1.04457
ATR	THCA	-0.686136	0.378861	-0.393612	-2.06394	-0.838938	-1.09883
ATR	UCS	-0.0778544	0.880892	-2.32399	-0.120294	-0.101283	-0.848522
ATR	LAML	0.633136	0.0722726	1.0837	1.45251	1.29052	1.27558
ATR	ACC	-0.743922	0.20817	-0.591422	-0.626185	-0.156869	-0.458159
ATR	BLCA	0.355519	0.197184	-0.213444	0.442388	-0.205283	0.00788708
ATR	ESCA	0.0673764	0.869614	-0.679376	-1.09686	-2.21353	-1.32992
ATR	HNSC	0.0470706	0.827597	-0.15864	-0.0777176	-0.431402	-0.222587
ATR	KICH	0.354155	0.685324	-1.12847	0	-1.04836	-0.725613
ATR	KIRC	0.0119448	0.970091	0.187261	2.87205	0.175002	1.0781
ATR	DLBC	-30.2143	0.999422	-0.547636	-0.387023	-0.549339	-0.494666
ATR	OV	-0.1307	0.602545	0.171513	-1.97871	0.14208	-0.555039
ATR	PCPG	-0.708631	0.590701	-0.032336	-0.415037	0.188445	-0.0863095
ATR	READ	1.19168	0.227679	-0.595888	-0.392317	-1.10692	-0.698373
ATR	SKCM	0.359233	0.124662	0.490682	0.36257	0.324663	0.392638
ATR	TGCT	0.904464	0.608878	-0.138869	0.0874628	-0.195256	-0.0822208
ATR	THYM	-0.0505229	0.965822	0.972402	1.27417	2.82443	1.69034
ATR	UCEC	0.583782	0.19153	-1.9009	-0.515924	-1.67399	-1.3636
ATR	UVM	-0.273726	0.734544	-1.28124	0.447459	-0.536053	-0.456612
ATRIP	BRCA	0.233785	0.385107	-0.968997	-0.0333862	-0.682178	-0.56152
ATRIP	CHOL	-0.468789	0.466235	1.26216	-0.601451	1.02018	0.560295
ATRIP	GBM	0.0968915	0.734018	1.73722	-0.335867	-0.618321	0.261009
ATRIP	LGG	0.181882	0.545373	1.52291	-1.42799	0.104697	0.066538
ATRIP	CESC	0.048312	0.899115	-0.18116	2.0186	-0.650677	0.395588
ATRIP	COAD	-0.0550476	0.884712	0.214392	-0.90509	0.0856831	-0.201672
ATRIP	KIRP	0.152649	0.764774	0.137027	0.0559846	0.287069	0.160027
ATRIP	LIHC	-0.0307221	0.918643	0.332495	0.273711	0.255034	0.28708
ATRIP	LUAD	0.350795	0.162943	0.258435	-0.280309	0.14465	0.0409252
ATRIP	LUSC	0.0498524	0.82561	0.144794	0.438673	0.0721088	0.218525
ATRIP	MESO	-0.218243	0.589514	0.478372	-0.222392	0.174029	0.143336
ATRIP	PAAD	0.119105	0.754968	-0.297709	-0.857042	0.139725	-0.338342
ATRIP	PRAD	-0.755603	0.47338	0.902084	0.110089	-0.385617	0.208852
ATRIP	SARC	0.00466554	0.989578	-0.0819651	-0.0271361	-0.15415	-0.0877505
ATRIP	STAD	0.300326	0.380941	0.0126843	0.179688	-0.0691729	0.0410665
ATRIP	THCA	-0.707382	0.364965	0.167161	0.751569	0.401098	0.439943
ATRIP	UCS	0.737828	0.164346	0.0253022	0.263034	0.368387	0.218908
ATRIP	LAML	0.296275	0.39896	-0.950192	-1.03562	-0.966833	-0.984216
ATRIP	ACC	-0.476759	0.405899	-0.547047	0.423211	-0.198226	-0.107354
ATRIP	BLCA	0.156042	0.566602	-0.0293006	-0.4521	-0.317307	-0.266236
ATRIP	ESCA	0.450911	0.273436	0.107757	0.507296	1.10526	0.573438
ATRIP	HNSC	0.129765	0.548838	0.119572	0.875699	-0.0257226	0.323183
ATRIP	KICH	-0.788052	0.397641	0.208707	0.308122	0.0981804	0.205003
ATRIP	KIRC	0.150232	0.641746	-0.0792187	2.83957	-0.0269951	0.91112
ATRIP	DLBC	-30.3484	0.999413	-0.238395	-0.530515	0.237039	-0.17729
ATRIP	OV	-0.221637	0.373372	-0.139785	0.425458	-0.131655	0.0513393
ATRIP	PCPG	-0.0771676	0.940444	0.0684045	1.06413	-0.337035	0.265167
ATRIP	READ	1.10638	0.342404	1.05071	1.3284	2.38897	1.58936
ATRIP	SKCM	0.433711	0.0662997	0.276438	0.26034	0.164229	0.233669
ATRIP	TGCT	1.32008	0.455154	-0.0746767	0.0473057	-0.208108	-0.0784931
ATRIP	THYM	2.53751	0.110529	-0.830887	-1.37551	-2.79602	-1.66747
ATRIP	UCEC	-0.175282	0.688516	0.847433	-0.569973	0.13932	0.138927
ATRIP	UVM	1.45241	0.106112	-1.09768	-0.447459	-0.584963	-0.710032
ATRX	BRCA	-0.681625	0.0149167	-0.608091	-1.13622	-1.0881	-0.944137
ATRX	CHOL	0.206229	0.7649	-1.22634	-0.129283	-1.10912	-0.821582
ATRX	GBM	0.0976501	0.731727	-1.78368	0.829014	0.633367	-0.107099
ATRX	LGG	-0.0332395	0.912684	-1.57233	1.45943	0.213364	0.0334892
ATRX	CESC	-0.0913904	0.812191	0.0733974	2.33151	1.72836	1.37776
ATRX	COAD	0.0547039	0.886528	-0.576004	-0.548285	-0.742102	-0.62213
ATRX	KIRP	0.191157	0.714	-0.299533	-0.135588	-0.351887	-0.262336
ATRX	LIHC	0.163712	0.586048	-0.398185	-0.0109434	-0.697437	-0.368855
ATRX	LUAD	-0.105852	0.683183	-0.573734	-1.36678	-0.534793	-0.825103
ATRX	LUSC	0.17006	0.45737	-0.119429	-0.482442	-0.432265	-0.344712
ATRX	MESO	0.0219331	0.956396	0.370911	0.0443941	0.0531113	0.156139
ATRX	PAAD	-0.0218392	0.954914	2.7502	0.75048	0.129283	1.20999
ATRX	PRAD	1.36789	0.261433	-0.261772	-0.213134	-0.693022	-0.38931
ATRX	SARC	0.101877	0.775758	-0.758615	0.552541	0.667566	0.15383
ATRX	STAD	0.104882	0.760559	-0.909398	-0.568794	-0.942476	-0.806889
ATRX	THCA	-0.879221	0.31568	-0.470697	-2.52854	-0.919269	-1.30617
ATRX	UCS	0.232569	0.662864	-0.227092	0.762961	0.172837	0.236235
ATRX	LAML	0.751024	0.0321444	3.66354	4.27798	4.16993	4.03715
ATRX	ACC	1.67169	0.00890112	-1.80489	-1.41923	-1.36872	-1.53094
ATRX	BLCA	-0.113873	0.679857	-0.486207	0.387816	-0.229682	-0.109358
ATRX	ESCA	-0.605307	0.144676	-0.145452	-0.576192	-1.80045	-0.840698
ATRX	HNSC	0.241885	0.26426	0.0154326	-0.251452	-0.238368	-0.158129
ATRX	KICH	-0.0476466	0.956535	0.896622	0.263034	-0.478654	0.227001
ATRX	KIRC	0.791422	0.0187901	-0.229326	-2.94228	-0.266453	-1.14602
ATRX	DLBC	0.131517	0.948657	0.0282148	0.169925	0.352302	0.183481
ATRX	OV	0.0510292	0.837225	0.167018	-0.255309	0.116514	0.00940759
ATRX	PCPG	0.887169	0.480739	0.0825648	0.788496	-0.125531	0.24851
ATRX	READ	1.72241	0.132945	1.52017	0.427919	1.54483	1.16431
ATRX	SKCM	0.205453	0.393857	0.407073	0.487749	0.323655	0.406159
ATRX	TGCT	0.0620554	0.965699	0.146068	0.351472	-0.0955777	0.133988
ATRX	THYM	0.239256	0.840717	-0.890192	-1.39046	-2.29866	-1.52644
ATRX	UCEC	0.161398	0.711553	-0.274755	0.168484	0.566122	0.153284
ATRX	UVM	-1.44034	0.130568	-0.306042	0.736966	-0.447459	-0.00551179
AUNIP	BRCA	0.0141547	0.957479	0.446617	1.82409	0.962553	1.07775
AUNIP	CHOL	0.15156	0.827814	1.22335	0.280108	1.10384	0.869099
AUNIP	GBM	0.226082	0.421535	-0.135405	-0.621488	-0.248498	-0.335131
AUNIP	LGG	-0.856951	0.00624339	1.98741	2.86375	0.511442	1.78753
AUNIP	CESC	0.829716	0.0314301	0.616346	2.47494	0.338199	1.14316
AUNIP	COAD	0.372555	0.338097	1.01767	-0.159799	1.11242	0.656762
AUNIP	KIRP	-0.907467	0.0758272	0.013248	-0.0048494	-0.112161	-0.0345874
AUNIP	LIHC	-0.357224	0.231733	0.39383	0.495365	0.610795	0.499997
AUNIP	LUAD	-0.528644	0.0360075	1.43269	0.721251	1.20309	1.11901
AUNIP	LUSC	0.322501	0.160977	0.139721	0.687158	0.420964	0.415948
AUNIP	MESO	-1.8382	2.23367e-05	0.3057	-0.485427	-0.0813001	-0.0870091
AUNIP	PAAD	-0.710641	0.0725199	0.616587	0.879706	0.130704	0.542332
AUNIP	PRAD	-2.53684	0.10398	1.44578	0.902901	0.889654	1.07945
AUNIP	SARC	-1.05186	0.00375141	1.24852	0.944505	0.852896	1.01531
AUNIP	STAD	0.209581	0.536903	1.6984	1.92497	2.03511	1.88616
AUNIP	THCA	0.553783	0.467284	0.144046	0.18157	0.291655	0.205757
AUNIP	UCS	-0.6252	0.240365	0.959939	1.15612	2.0761	1.39739
AUNIP	LAML	-0.107523	0.759121	1.18777	1.39593	1.27376	1.28582
AUNIP	ACC	-2.7087	0.000589872	2.24073	1.67243	2.90087	2.27134
AUNIP	BLCA	-0.0747698	0.784548	0.595342	-0.227709	0.53259	0.300074
AUNIP	ESCA	-0.0366873	0.929382	-0.305643	-0.209067	-0.648263	-0.387658
AUNIP	HNSC	-0.175941	0.418539	0.0475824	-0.148751	0.409151	0.102661
AUNIP	KICH	-0.219024	0.802065	1.05021	1.09954	-0.254573	0.631724
AUNIP	KIRC	-0.702069	0.0306304	-0.0169618	-2.85138	-0.0776969	-0.982013
AUNIP	DLBC	-0.347707	0.843997	0.376604	0.472068	0.0995357	0.316069
AUNIP	OV	0.318335	0.207714	0.203991	1.26427	0.0484046	0.505556
AUNIP	PCPG	-0.672252	0.544244	0.0688038	-0.0931094	0.0972972	0.0243305
AUNIP	READ	-0.222469	0.828103	2.32985	1.08994	1.90284	1.77421
AUNIP	SKCM	-0.619764	0.00839017	1.03874	0.81681	0.646663	0.834073
AUNIP	TGCT	1.21085	0.493196	0.01967	-0.387023	-0.0660892	-0.144481
AUNIP	THYM	-0.694167	0.58092	0.444997	1.25154	2.13153	1.27602
AUNIP	UCEC	-0.882625	0.0498843	1.65749	-0.580381	0.745446	0.607517
AUNIP	UVM	1.05058	0.229068	0.0144996	0.36257	0.485427	0.287499
AXIN2	BRCA	0.0557255	0.830859	-0.501552	-1.98377	-0.987181	-1.1575
AXIN2	CHOL	0.0157097	0.98157	-1.25705	-1.13124	-1.12199	-1.1701
AXIN2	GBM	-0.0468142	0.870049	-2.62394	-1.81992	-0.874469	-1.77278
AXIN2	LGG	0.489075	0.114632	-1.77297	0.629085	-0.311461	-0.485116
AXIN2	CESC	0.171025	0.657685	0.524361	0.415933	1.31617	0.752155
AXIN2	COAD	0.100413	0.79624	-2.03541	-3.61356	-5.08679	-3.57859
AXIN2	KIRP	0.203613	0.686427	0.14907	0.256098	0.238756	0.214642
AXIN2	LIHC	-0.391961	0.179635	0.00765164	0.075551	0.34742	0.143541
AXIN2	LUAD	0.0722339	0.775201	-0.717683	0.262547	-0.434163	-0.296433
AXIN2	LUSC	-0.493666	0.0303286	-0.285447	-0.45843	-0.272382	-0.338753
AXIN2	MESO	0.80423	0.0462116	0.154052	-0.0506261	0.321928	0.141785
AXIN2	PAAD	0.621361	0.109387	2.98419	0.696608	0.146078	1.27562
AXIN2	PRAD	1.0505	0.375756	-1.50034	-0.831181	-0.43735	-0.922957
AXIN2	SARC	-0.252351	0.483428	-1.21569	-1.09516	-0.960069	-1.09031
AXIN2	STAD	-0.10173	0.765589	-0.213451	-0.326182	-0.807355	-0.448996
AXIN2	THCA	0.384863	0.633938	-0.235859	1.33436	0.436099	0.511534
AXIN2	UCS	0.350195	0.511362	1.49309	-0.594361	-2.10604	-0.402437
AXIN2	LAML	0.10781	0.760267	-2.70369	-3.44746	-3.17754	-3.10956
AXIN2	ACC	-0.550118	0.34692	-1.08662	-0.267104	-0.216037	-0.523254
AXIN2	BLCA	0.187128	0.499591	-0.365374	-0.687586	-0.170832	-0.407931
AXIN2	ESCA	0.729764	0.0753796	0.221182	0.0587604	0.0847019	0.121548
AXIN2	HNSC	0.245355	0.252557	-0.196869	0.0860139	-0.749659	-0.286838
AXIN2	KICH	-0.693806	0.427701	1.08527	0.4975	0.308122	0.630297
AXIN2	KIRC	-0.363845	0.246006	0.0220312	2.77907	0.116589	0.972564
AXIN2	DLBC	0.138767	0.945775	-0.635172	-1.09954	-0.163499	-0.632735
AXIN2	OV	-0.0298225	0.903928	0.0666011	-0.47478	0.00559546	-0.134194
AXIN2	PCPG	-0.0394672	0.973283	0.230523	0.392317	0.232661	0.285167
AXIN2	READ	0.755421	0.413308	0.426775	-0.312324	-1.52686	-0.470803
AXIN2	SKCM	-0.00046402	0.998424	-0.375798	0.395724	-0.00665349	0.00442409
AXIN2	TGCT	1.32234	0.45461	0.0917162	0.125531	-0.117039	0.0334025
AXIN2	THYM	30.8847	0.998968	-1.60106	-1.52026	-2.88474	-2.00202
AXIN2	UCEC	0.413624	0.345933	0.442292	1.06225	-0.54337	0.32039
AXIN2	UVM	-0.38104	0.636643	-0.152405	0	-0.452512	-0.201639
BABAM1	BRCA	0.549825	0.0504118	0.202872	1.52295	0.683583	0.803134
BABAM1	CHOL	-0.334344	0.64969	1.25638	0.277534	1.19417	0.909362
BABAM1	GBM	0.166738	0.552939	1.51068	-0.84212	-0.664133	0.00147649
BABAM1	LGG	0.358418	0.241484	0.0553631	-2.18614	0.0217496	-0.703008
BABAM1	CESC	0.862043	0.030179	1.0601	-0.408404	-0.338006	0.104563
BABAM1	COAD	0.00500035	0.989685	-0.610597	-0.605593	-0.506121	-0.574103
BABAM1	KIRP	-0.496174	0.33675	0.132614	0.0154852	0.207459	0.118519
BABAM1	LIHC	-0.073094	0.808376	0.223222	-0.10802	0.332456	0.149219
BABAM1	LUAD	0.375195	0.148953	0.238987	0.399333	0.288475	0.308931
BABAM1	LUSC	0.389048	0.0907057	0.220667	0.577873	0.23304	0.34386
BABAM1	MESO	0.0776137	0.849176	0.653759	1.16993	0.461331	0.761672
BABAM1	PAAD	0.19771	0.609267	-2.92904	-0.722993	-0.461904	-1.37131
BABAM1	PRAD	0.798068	0.456158	-0.977573	-0.0697703	0.434274	-0.204356
BABAM1	SARC	0.00611936	0.986184	0.225695	-0.910733	-0.840733	-0.50859
BABAM1	STAD	0.348768	0.32036	0.671771	0.189067	0.292266	0.384368
BABAM1	THCA	0.711859	0.350184	0.686032	1.97301	0.911191	1.19008
BABAM1	UCS	-0.946102	0.0780152	-2.17199	-1.08746	-0.63743	-1.29896
BABAM1	LAML	-0.27306	0.437036	-3.26169	-3.47449	-3.21412	-3.31677
BABAM1	ACC	0.0714892	0.901979	1.1086	1.04629	1.27928	1.14473
BABAM1	BLCA	-0.0267541	0.923899	0.464015	1.02667	0.154116	0.548266
BABAM1	ESCA	-0.743767	0.0738074	-0.33872	-0.720995	-1.48747	-0.849063
BABAM1	HNSC	0.208252	0.339828	-0.0557348	-0.42493	0.324387	-0.0520926
BABAM1	KICH	-0.84151	0.398276	0.15052	0	0.347923	0.166148
BABAM1	KIRC	-0.726024	0.0252787	0.207822	2.89193	0.236945	1.11223
BABAM1	DLBC	30.3197	0.999415	-0.0351723	0.293731	-0.0824622	0.0586989
BABAM1	OV	0.186832	0.453188	-0.396386	0.555184	-0.432192	-0.0911314
BABAM1	PCPG	0.142326	0.903952	-0.072945	-0.584963	0.543142	-0.0382551
BABAM1	READ	0.515549	0.597421	-0.150614	-0.343104	-1.8615	-0.785073
BABAM1	SKCM	-0.162539	0.490128	0.606912	-0.0777223	0.147002	0.225397
BABAM1	TGCT	-0.967078	0.584203	0.0271004	-0.724366	-0.14543	-0.280899
BABAM1	THYM	-0.0394615	0.973635	-0.608384	-0.807355	-0.597902	-0.671214
BABAM1	UCEC	0.148868	0.730341	-0.0472312	-0.257368	-0.690547	-0.331715
BABAM1	UVM	0.438111	0.577572	0.140598	-0.530515	0.610053	0.073379
BABAM2	BRCA	0.161291	0.546305	-0.00408916	0.0361243	-0.283873	-0.0839459
BABAM2	CHOL	-0.137443	0.837806	0.00321671	0.0848889	-0.271302	-0.0610655
BABAM2	GBM	0.256242	0.361856	-2.1648	-1.62081	-0.21901	-1.33487
BABAM2	LGG	0.178061	0.553855	-1.7068	-1.3488	0.0212165	-1.01146
BABAM2	CESC	0.118211	0.759664	-0.976483	-1.55713	-1.95718	-1.49693
BABAM2	COAD	0.65211	0.0947311	-1.73142	0.278361	-1.89031	-1.11445
BABAM2	KIRP	0.281694	0.575702	0.165688	-0.0544478	0.323513	0.144918
BABAM2	LIHC	-0.2697	0.359511	0.132698	0.255479	0.47563	0.287936
BABAM2	LUAD	-0.260366	0.309242	-0.18464	0.432151	-0.23144	0.0053566
BABAM2	LUSC	0.0428652	0.848844	0.121918	0.604299	0.150215	0.292144
BABAM2	MESO	-0.157776	0.701508	-0.594979	0.199309	-0.304855	-0.233508
BABAM2	PAAD	0.290487	0.448063	3.09886	1.21057	0.149747	1.48639
BABAM2	PRAD	1.24124	0.245202	0.866263	-0.121306	-0.621019	0.0413127
BABAM2	SARC	0.162841	0.649441	0.487273	0.457473	0.237896	0.394214
BABAM2	STAD	0.453533	0.182567	-0.754553	-0.835205	-0.929954	-0.839904
BABAM2	THCA	0.347086	0.64263	0.157406	-0.0750085	0.0477531	0.0433834
BABAM2	UCS	-0.39895	0.459364	0.202147	0.980371	2.00581	1.06277
BABAM2	LAML	0.442312	0.205635	-2.49766	-2.92892	-2.81629	-2.74762
BABAM2	ACC	1.29516	0.0389991	-1.76034	-1.26303	-2.36923	-1.79754
BABAM2	BLCA	-0.792774	0.00488507	-0.123113	-0.625549	-0.0356639	-0.261442
BABAM2	ESCA	-0.437024	0.300185	0.0874225	-0.851901	-1.62725	-0.797244
BABAM2	HNSC	-0.299073	0.170418	0.353617	-0.338802	0.616943	0.210586
BABAM2	KICH	0.508921	0.573662	0.0291463	0.395929	-0.148099	0.0923255
BABAM2	KIRC	-0.0889323	0.782995	0.292449	-2.50878	0.300921	-0.638471
BABAM2	DLBC	30.3484	0.999413	0.634914	0.520832	0.125531	0.427092
BABAM2	OV	0.284747	0.251459	-0.121426	-0.0412595	-0.129283	-0.0973227
BABAM2	PCPG	1.58777	0.193015	-0.126701	0.263034	-0.140863	-0.00150967
BABAM2	READ	-0.814645	0.434124	-2.84098	-1.61277	-2.40167	-2.28514
BABAM2	SKCM	-0.332618	0.155766	0.230282	-0.206123	0.0552295	0.0264629
BABAM2	TGCT	0.847645	0.631459	0.108387	-0.567041	0.0660892	-0.130855
BABAM2	THYM	-2.24783	0.160564	0.0957315	-0.129283	-0.0313642	-0.0216386
BABAM2	UCEC	-0.0675656	0.875281	-0.0697667	0.281159	-0.0444315	0.0556536
BABAM2	UVM	0.191161	0.813289	1.3773	-0.415037	0.415037	0.459102
BACH1	BRCA	-0.474696	0.0893056	-0.143191	0.91128	-0.229579	0.179503
BACH1	CHOL	-0.0278458	0.965198	-1.21458	-0.148099	-1.69116	-1.01795
BACH1	GBM	0.185512	0.512943	-1.92144	0.516124	0.712513	-0.230933
BACH1	LGG	-0.875078	0.00705789	0.0405188	0.591682	-0.198706	0.144498
BACH1	CESC	-0.738833	0.0622274	-0.825606	-1.12553	-1.53143	-1.16085
BACH1	COAD	-0.115142	0.762576	0.148069	1.5701	0.825539	0.847902
BACH1	KIRP	-0.424378	0.38612	-0.121867	-0.13465	-0.115335	-0.123951
BACH1	LIHC	-0.519583	0.0968393	-0.153611	0.0530184	-0.350823	-0.150472
BACH1	LUAD	-0.917826	0.000485983	0.228453	-0.666966	0.0599593	-0.126184
BACH1	LUSC	0.10176	0.666445	-0.0418481	0.0684553	-0.0912165	-0.0215364
BACH1	MESO	-0.495598	0.231323	-0.129737	-0.839535	-0.121991	-0.363754
BACH1	PAAD	-0.667813	0.0812176	2.90484	1.20716	0.459432	1.52381
BACH1	PRAD	1.0091	0.346574	-0.968243	0.176323	0.422455	-0.123155
BACH1	SARC	-1.18244	0.00145732	0.924559	0.522678	0.483	0.643412
BACH1	STAD	-0.360785	0.29219	-0.0839323	0.101788	0.209828	0.0758946
BACH1	THCA	-1.5314	0.103905	0.0234671	-1.47326	-0.628031	-0.692608
BACH1	UCS	0.346197	0.519582	-0.984477	-1.01886	-2.66985	-1.55773
BACH1	LAML	1.04553	0.00352154	3.38413	3.55987	3.71621	3.5534
BACH1	ACC	-0.0405218	0.944152	-0.157901	-0.452512	-1.29546	-0.63529
BACH1	BLCA	0.082603	0.766561	-0.229044	-0.101831	-0.0789611	-0.136612
BACH1	ESCA	0.441235	0.290713	0.0949849	0.150417	0.57507	0.27349
BACH1	HNSC	-0.333433	0.123165	-0.0148478	0.400634	-0.0526363	0.11105
BACH1	KICH	0.907463	0.316011	-1.09545	-0.530515	-0.359542	-0.661837
BACH1	KIRC	0.0329245	0.917109	0.0982787	2.82381	0.290654	1.07091
BACH1	DLBC	-30.4704	0.999408	0.262654	0.241008	0.0727563	0.19214
BACH1	OV	-0.317862	0.203436	0.16032	-0.306496	-0.0655056	-0.0705605
BACH1	PCPG	-0.873021	0.485401	-0.0454001	0.392317	-0.479993	-0.0443585
BACH1	READ	1.26072	0.281159	0.36912	-0.176222	0.518873	0.237257
BACH1	SKCM	0.264711	0.260808	-0.197778	0.190462	0.106365	0.0330163
BACH1	TGCT	0.847607	0.631836	-0.214231	0	-0.298081	-0.170771
BACH1	THYM	-0.978053	0.440427	0.574872	0.736966	0.368645	0.560161
BACH1	UCEC	0.0301517	0.943589	0.0993247	-0.112601	0.362632	0.116452
BACH1	UVM	-1.74613	0.0669488	-1.39026	0.263034	-0.415037	-0.514087
BARD1	BRCA	0.289685	0.271602	0.0139441	1.33661	0.506561	0.619038
BARD1	CHOL	-0.0331928	0.961574	-0.219466	0	-0.156726	-0.125397
BARD1	GBM	0.162785	0.566938	-1.87218	0.680243	0.839146	-0.117596
BARD1	LGG	-1.40658	1.45161e-05	0.386441	-1.12441	-0.250252	-0.329407
BARD1	CESC	0.83684	0.0309681	0.390503	1.77539	-0.303443	0.620818
BARD1	COAD	-0.272903	0.474179	0.825139	-0.35478	0.841019	0.437126
BARD1	KIRP	-0.374635	0.437561	-0.273605	-0.301656	-0.425433	-0.333565
BARD1	LIHC	-0.0590296	0.844166	0.11101	0.00391505	-0.0211646	0.0312533
BARD1	LUAD	-0.143768	0.564148	0.877482	0.645557	0.824817	0.782619
BARD1	LUSC	0.249567	0.278301	0.267328	0.447902	0.392842	0.369357
BARD1	MESO	-1.59816	0.000225822	0.204707	-0.652077	-0.36995	-0.27244
BARD1	PAAD	-1.06135	0.00665795	0.567957	0.71727	0.518729	0.601318
BARD1	PRAD	0.152631	0.883059	1.44501	0.969626	0.909975	1.1082
BARD1	SARC	-0.0632336	0.860021	-0.629706	-0.567041	0.0357219	-0.387008
BARD1	STAD	-0.0127939	0.969915	1.41853	1.57084	1.61419	1.53452
BARD1	THCA	0.452723	0.534857	-0.0288656	-1.86345	-0.433653	-0.775324
BARD1	UCS	0.190021	0.720508	2.21558	1.49476	2.0458	1.91872
BARD1	LAML	-0.00258932	0.99409	3.58136	3.32617	3.9386	3.61537
BARD1	ACC	-1.23048	0.0392317	1.18085	0.388271	0.193772	0.587632
BARD1	BLCA	0.136977	0.619119	0.227802	0.395929	0.35811	0.32728
BARD1	ESCA	-0.027414	0.947689	-0.0895972	0.136476	-0.305918	-0.0863465
BARD1	HNSC	0.168808	0.43911	0.0733846	0.0653408	0.166621	0.101782
BARD1	KICH	-2.43378	0.0355325	1.34878	0.231326	0.291766	0.623956
BARD1	KIRC	-0.138283	0.669876	0.00545693	2.76553	0.149427	0.973473
BARD1	DLBC	-30.5893	0.999405	-0.0252641	0.0962153	0.442518	0.171156
BARD1	OV	0.141852	0.56661	0.106775	-0.183264	0.12934	0.0176171
BARD1	PCPG	-0.762725	0.541776	0.114296	0.552541	0.134301	0.267046
BARD1	READ	-0.546337	0.597059	0.124344	0.656046	1.8413	0.873897
BARD1	SKCM	-0.483833	0.0410549	0.941423	0.970197	0.77031	0.893977
BARD1	TGCT	1.28091	0.468527	-0.0455326	-0.604071	-0.575502	-0.408369
BARD1	THYM	30.6051	0.99897	-1.84687	-1.67557	-2.86002	-2.12748
BARD1	UCEC	-0.284989	0.51429	0.828177	0.203527	1.12469	0.718797
BARD1	UVM	-1.07795	0.216851	-0.0951572	0.765535	-0.819428	-0.0496834
BCCIP	BRCA	0.33935	0.207556	0.380017	1.15115	0.379439	0.636868
BCCIP	CHOL	-0.623276	0.358477	1.21407	0.271302	1.23266	0.90601
BCCIP	GBM	0.182746	0.52445	2.58597	1.62963	0.4975	1.57103
BCCIP	LGG	1.21431	0.000153787	-0.428289	-2.74066	0.325131	-0.947939
BCCIP	CESC	0.0720925	0.850618	1.13141	-0.528768	0.154018	0.252221
BCCIP	COAD	-0.0749456	0.844218	1.14883	1.5953	0.603577	1.1159
BCCIP	KIRP	-0.0323618	0.948053	0.034817	-0.0808311	0.042864	-0.00105004
BCCIP	LIHC	-0.0556502	0.852842	0.127867	-0.104842	0.41901	0.147345
BCCIP	LUAD	-0.283042	0.263967	0.619007	0.420269	0.493865	0.511047
BCCIP	LUSC	0.385239	0.0940251	0.392584	0.951428	0.537874	0.627296
BCCIP	MESO	-0.042843	0.915715	0.378918	0.485427	0.369234	0.411193
BCCIP	PAAD	-0.371492	0.335782	3.14846	1.03747	0.482016	1.55598
BCCIP	PRAD	-1.07909	0.362138	1.45036	0.662559	0.782494	0.965137
BCCIP	SARC	-0.859036	0.0174825	0.675711	1.16255	0.840907	0.893057
BCCIP	STAD	0.706029	0.0360634	1.51588	1.28886	1.98252	1.59576
BCCIP	THCA	1.0818	0.165242	0.100367	1.56303	0.527789	0.730396
BCCIP	UCS	0.575584	0.290339	0.413134	1	1.89553	1.10289
BCCIP	LAML	0.0730348	0.836132	2.34413	2.75489	3	2.69967
BCCIP	ACC	-1.88038	0.00927712	1.175	1.85086	2.59111	1.87232
BCCIP	BLCA	0.0678041	0.804822	0.172432	0.509964	0.417268	0.366555
BCCIP	ESCA	-0.952945	0.0310927	0.0429519	0.286157	0.0151978	0.114769
BCCIP	HNSC	-0.348194	0.111391	0.297149	1.01042	0.792394	0.699986
BCCIP	KICH	0.563682	0.58068	0.123723	-0.231326	0.440573	0.11099
BCCIP	KIRC	-0.310236	0.343297	0.172729	-2.65798	0.227789	-0.752487
BCCIP	DLBC	0.854026	0.62886	0.101566	0.293731	-0.0259952	0.123101
BCCIP	OV	-0.00137872	0.995554	-0.154917	-1.01912	-0.10806	-0.427365
BCCIP	PCPG	0.86978	0.509783	-0.00174978	-1.12553	0.23816	-0.296374
BCCIP	READ	0.493362	0.612742	1.80949	-0.116097	-0.256521	0.478958
BCCIP	SKCM	-0.111166	0.637185	1.02923	-0.263034	0.461612	0.409269
BCCIP	TGCT	1.22024	0.489861	-0.00592483	-1	-0.0752881	-0.360404
BCCIP	THYM	0.480682	0.686539	-0.579707	-0.765535	-0.0911479	-0.478796
BCCIP	UCEC	-0.051135	0.905232	0.976781	0.49543	0.59968	0.69063
BCCIP	UVM	-2.48908	0.0251412	-0.197842	0.584963	0.283793	0.223638
BIVM	BRCA	-0.0765579	0.77555	0.0800213	0.57366	0.834529	0.49607
BIVM	CHOL	-0.16835	0.81252	0.0207337	0.601451	-0.16711	0.151691
BIVM	GBM	0.463088	0.0980956	1.59754	-0.553254	-0.701477	0.11427
BIVM	LGG	1.32045	2.50036e-05	-0.214346	-2.59816	0.145577	-0.888975
BIVM	CESC	0.0489076	0.898328	0.253733	-2.00369	0.421827	-0.44271
BIVM	COAD	-0.304932	0.42323	-1.65281	-0.0333927	-1.42012	-1.03544
BIVM	KIRP	1.12612	0.0476412	0.330935	0.61323	0.372152	0.438772
BIVM	LIHC	0.259026	0.394911	-0.0694709	-0.0665676	0.0278119	-0.0360756
BIVM	LUAD	-0.0197294	0.937029	-0.89099	-0.664708	-0.84832	-0.80134
BIVM	LUSC	0.050067	0.823268	0.117704	-0.0685314	-0.0877091	-0.0128456
BIVM	MESO	0.830885	0.0418793	-0.19778	-0.454566	0.0907655	-0.187193
BIVM	PAAD	0.671283	0.0821573	-0.399211	-0.854149	-0.536053	-0.596471
BIVM	PRAD	-0.732748	0.492959	1.38268	0.786826	0.760583	0.976697
BIVM	SARC	0.272886	0.441929	-0.666813	-0.132755	0.172099	-0.209156
BIVM	STAD	0.0763127	0.823091	0.581536	0.594905	0.692988	0.623143
BIVM	THCA	-0.213057	0.791995	0.117506	2.27454	0.8357	1.07592
BIVM	UCS	0.340547	0.514159	-1.73829	0.633218	2.45104	0.448654
BIVM	LAML	0.00955322	0.978113	-2.58043	-2.90689	-3.02106	-2.83613
BIVM	ACC	0.116931	0.839686	-1.19716	-1.85505	-1.62149	-1.5579
BIVM	BLCA	0.111659	0.685412	0.0663811	0.208587	-0.428566	-0.0511994
BIVM	ESCA	-0.390961	0.34716	-0.246465	-0.761315	-1.94855	-0.985443
BIVM	HNSC	-0.0256573	0.904238	0.0997462	0.113997	0.410165	0.207969
BIVM	KICH	0.178687	0.843472	0.0612918	-0.131245	0.234465	0.0548375
BIVM	KIRC	-0.118423	0.710408	0.26963	0.314343	0.399824	0.327933
BIVM	DLBC	-0.591296	0.77201	-0.607282	-0.209453	0.14439	-0.224115
BIVM	OV	-0.291146	0.24302	0.00190553	-1.26479	0.0487824	-0.404701
BIVM	PCPG	0.540107	0.681807	-0.023459	-0.874469	0.0347654	-0.287721
BIVM	READ	-0.772002	0.506117	-1.18315	-0.462825	-0.900685	-0.848888
BIVM	SKCM	-0.186535	0.43138	-0.209626	-0.200212	-0.207547	-0.205795
BIVM	TGCT	-1.10347	0.532417	0.00975268	0.685891	0.0430687	0.246238
BIVM	THYM	0.179611	0.879087	-0.788924	-0.263034	-0.442518	-0.498159
BIVM	UCEC	0.0693921	0.874964	0.680407	1.3214	0.308347	0.77005
BIVM	UVM	-0.895109	0.303079	-1.31085	0.469485	-0.106915	-0.316093
BLM	BRCA	0.0393673	0.881338	0.249558	1.38318	0.941084	0.85794
BLM	CHOL	-1.25652	0.100443	0.0125863	0.0995357	-0.0430687	0.0230177
BLM	GBM	0.551471	0.0513708	-0.285193	-1.33298	-0.580775	-0.732984
BLM	LGG	-0.747881	0.0138671	1.939	1.0827	0.412239	1.14465
BLM	CESC	0.534031	0.17658	0.344571	0.690604	0.549922	0.528366
BLM	COAD	0.0893729	0.817191	0.87864	0.467495	0.39894	0.581691
BLM	KIRP	-0.735551	0.138473	0.0336196	0.0352508	0.0141964	0.027689
BLM	LIHC	0.196589	0.523779	0.04823	-0.230228	-0.0845185	-0.0888389
BLM	LUAD	-0.477415	0.0571816	1.3537	0.377405	1.16559	0.965562
BLM	LUSC	0.38283	0.0935876	-0.101564	0.444835	-0.0137516	0.10984
BLM	MESO	-2.00489	8.87136e-06	-0.100133	-0.893085	-0.31797	-0.437063
BLM	PAAD	-0.907507	0.0201016	0.572274	0.747234	0.297905	0.539138
BLM	PRAD	0.206385	0.839805	1.67177	1.06002	1.21871	1.31683
BLM	SARC	-0.497262	0.165958	0.642002	1.22039	1.21346	1.02529
BLM	STAD	0.0837035	0.805915	0.237505	0.462274	-0.413171	0.0955359
BLM	THCA	-0.33781	0.650997	0.0991934	-0.367818	-0.312384	-0.19367
BLM	UCS	0.196574	0.705498	-0.0451994	0.710493	0.110183	0.258492
BLM	LAML	0.370626	0.291189	3.29172	3.17414	3.17526	3.2137
BLM	ACC	-2.46302	0.000666352	2.31281	0.970253	1.72991	1.67099
BLM	BLCA	-0.00847948	0.975111	0.317575	-0.154818	0.284568	0.149108
BLM	ESCA	-0.393864	0.351876	-0.281398	0.00982543	-0.643402	-0.304992
BLM	HNSC	0.00410048	0.98482	0.35825	-0.0624641	0.538446	0.278078
BLM	KICH	-0.956457	0.327494	-0.00160746	-0.222392	-0.482152	-0.235384
BLM	KIRC	-0.385891	0.222389	0.00556259	2.7345	0.0632139	0.934426
BLM	DLBC	-0.292481	0.8862	-0.0975257	0.302563	-0.222392	-0.00578511
BLM	OV	0.181342	0.465101	0.00702244	-0.137862	0.128802	-0.000679314
BLM	PCPG	-0.565032	0.668043	0.121402	0.152003	-0.131245	0.0473869
BLM	READ	0.323727	0.741144	2.18773	0.864455	1.70499	1.58573
BLM	SKCM	-0.476273	0.0456874	0.572567	-0.022139	0.545484	0.365304
BLM	TGCT	29.3131	0.998851	-0.106707	-0.825971	-0.181838	-0.371505
BLM	THYM	1.73157	0.175094	-2.22933	-1.9386	-3.07529	-2.41441
BLM	UCEC	-0.180269	0.680078	1.34017	-0.114523	0.334264	0.519971
BLM	UVM	-0.69033	0.392556	-0.124031	1.87447	-0.111031	0.546469
BOD1L1	BRCA	-0.39162	0.151562	-0.145542	-1.31097	-0.581577	-0.679364
BOD1L1	CHOL	0.583871	0.39524	-0.178671	-0.321928	-0.177787	-0.226129
BOD1L1	GBM	0.137844	0.625869	-1.74721	0.895892	0.979439	0.0427078
BOD1L1	LGG	0.0139961	0.962785	-1.74769	0.372418	0.00648403	-0.456264
BOD1L1	CESC	-0.626054	0.109626	0.936538	2.20353	2.004	1.71469
BOD1L1	COAD	0.420423	0.277218	-0.275688	0.0297808	-0.217718	-0.154542
BOD1L1	KIRP	-0.651297	0.20285	-0.215134	-0.119053	-0.300381	-0.211523
BOD1L1	LIHC	0.234146	0.430471	-0.0181168	0.0887042	-0.0670449	0.00118086
BOD1L1	LUAD	-0.332543	0.190612	-0.198756	-0.79499	-0.232038	-0.408595
BOD1L1	LUSC	-0.119459	0.605887	-0.273659	-0.270507	-0.266482	-0.270216
BOD1L1	MESO	-0.165786	0.6807	-0.417164	-0.206451	-0.384664	-0.336093
BOD1L1	PAAD	-0.410661	0.279987	2.83057	0.786596	0.122619	1.2466
BOD1L1	PRAD	-0.956669	0.37186	-0.415615	-0.342187	-0.81805	-0.525284
BOD1L1	SARC	0.153193	0.666782	-0.641273	0.608046	0.566139	0.177637
BOD1L1	STAD	-0.262084	0.438492	-0.556647	-0.638128	-1.11983	-0.771534
BOD1L1	THCA	-1.0617	0.173668	-0.391119	-2.32542	-1.02091	-1.24582
BOD1L1	UCS	1.18684	0.0274288	-2.70639	-1.18161	-2.55325	-2.14708
BOD1L1	LAML	0.925785	0.00839806	3.54448	3.7425	3.97863	3.7552
BOD1L1	ACC	0.593889	0.313862	0.304148	0.478654	0.451107	0.411303
BOD1L1	BLCA	0.148775	0.59188	-0.366045	-0.194087	-0.010244	-0.190125
BOD1L1	ESCA	0.0290787	0.943712	-0.169553	-0.306371	-0.976576	-0.484167
BOD1L1	HNSC	0.22959	0.294616	-0.389333	-0.342676	-0.702475	-0.478161
BOD1L1	KICH	0.17415	0.84202	-1.19904	-0.251539	-0.621488	-0.690688
BOD1L1	KIRC	0.794226	0.0174638	-0.360149	-0.351628	-0.385237	-0.365672
BOD1L1	DLBC	-30.3484	0.999413	0.174517	-0.0848889	0.38529	0.158306
BOD1L1	OV	-0.0620093	0.803872	0.256811	-1.31155	0.203737	-0.283668
BOD1L1	PCPG	-2.38846	0.130858	0.230897	-0.160465	0.155278	0.075237
BOD1L1	READ	1.01034	0.267447	1.85624	0.113094	0.977457	0.982265
BOD1L1	SKCM	0.0919027	0.704239	0.0398158	0.368699	0.113856	0.174124
BOD1L1	TGCT	0.991224	0.575043	-0.176639	0.0489096	-0.270648	-0.132792
BOD1L1	THYM	0.630194	0.615614	-0.909578	-1.4199	-2.38205	-1.57051
BOD1L1	UCEC	0.106944	0.804904	0.798095	0.227243	0.239763	0.4217
BOD1L1	UVM	-1.31616	0.167361	-0.236674	1.09954	-0.443607	0.139752
BRCA1	BRCA	-0.366802	0.162837	-0.484035	0.656528	-0.0984971	0.0246652
BRCA1	CHOL	-0.720569	0.312996	0.125122	0.807355	0.167457	0.366645
BRCA1	GBM	0.0559858	0.841529	-1.69361	-0.199309	0.563525	-0.44313
BRCA1	LGG	-1.21597	0.000212433	2.03647	1.02218	0.382944	1.1472
BRCA1	CESC	0.689767	0.0777403	0.237354	0.405685	-0.0692335	0.191268
BRCA1	COAD	0.799609	0.0365432	0.435722	0.364486	0.185974	0.328727
BRCA1	KIRP	-0.726486	0.135113	0.0931094	0.102362	0.0665286	0.0873332
BRCA1	LIHC	-0.120159	0.693728	0.094713	-0.0782252	-0.0455722	-0.0096948
BRCA1	LUAD	-0.493459	0.0489479	1.27105	0.723114	1.10456	1.03291
BRCA1	LUSC	0.163651	0.468551	-0.0398172	0.973296	0.23804	0.390506
BRCA1	MESO	-2.15669	2.54611e-06	0.312125	-0.584963	-0.281413	-0.18475
BRCA1	PAAD	-0.287571	0.460793	3.15749	0.913843	0.117184	1.39617
BRCA1	PRAD	-0.557162	0.601163	1.31038	0.722936	0.850622	0.961314
BRCA1	SARC	-0.454715	0.200331	0.327111	0.770913	0.982244	0.693423
BRCA1	STAD	0.067332	0.843633	0.629093	0.881172	0.640104	0.71679
BRCA1	THCA	1.59933	0.0928631	-0.0314595	0.437727	-0.0400774	0.122064
BRCA1	UCS	-0.170134	0.748108	2.89619	1.47063	2.09163	2.15282
BRCA1	LAML	0.502419	0.153609	3.08845	3.16018	3.38606	3.21156
BRCA1	ACC	-2.56513	0.000402626	2.22949	1.01527	1.5487	1.59782
BRCA1	BLCA	0.113069	0.680359	0.430834	-0.262582	0.251023	0.139758
BRCA1	ESCA	-0.518211	0.22829	-0.467969	-0.0811096	-0.712549	-0.420542
BRCA1	HNSC	0.0965235	0.650594	0.437477	-0.403183	0.578718	0.204337
BRCA1	KICH	-1.33562	0.190755	1.87658	0.295456	-0.147557	0.674827
BRCA1	KIRC	0.0738956	0.81929	0.0792482	2.79716	0.167436	1.01461
BRCA1	DLBC	0.707519	0.728837	0.105188	0.584963	0.0489096	0.246353
BRCA1	OV	-0.0278147	0.910622	0.0728059	0.264079	-0.117158	0.0732426
BRCA1	PCPG	-1.41105	0.24263	0.23716	0.547488	-0.405256	0.126464
BRCA1	READ	2.50542	0.0311113	0.866571	0.736966	1.66755	1.09036
BRCA1	SKCM	-0.172769	0.467922	0.38537	0.4411	0.599913	0.475461
BRCA1	TGCT	-0.857875	0.627333	-0.127057	-0.443607	-0.528379	-0.366347
BRCA1	THYM	3.1314	0.0584456	-1.52323	-1.91329	-2.7528	-2.06311
BRCA1	UCEC	-0.52957	0.231427	2.03236	0.200679	1.39307	1.2087
BRCA1	UVM	0.232156	0.764155	0.0390421	1.24793	-0.430634	0.285445
BRCA2	BRCA	-0.12055	0.644735	0.1852	1.75586	0.268414	0.736492
BRCA2	CHOL	-0.436965	0.503873	-0.104376	0.277534	-0.247928	-0.0249232
BRCA2	GBM	0.176647	0.535642	1.75172	0.126633	0.0625415	0.646963
BRCA2	LGG	-1.46928	1.34663e-05	2.06824	1.07276	0.605834	1.24894
BRCA2	CESC	0.107148	0.779796	-0.117554	-1.23673	-0.577219	-0.643833
BRCA2	COAD	0.252293	0.508451	-0.509463	-1.13853	-0.263687	-0.637226
BRCA2	KIRP	-1.23979	0.012447	0.118392	0.14218	0.0165723	0.0923815
BRCA2	LIHC	0.117558	0.695155	0.103637	0.143104	0.0659831	0.104241
BRCA2	LUAD	-0.399328	0.114853	1.15439	0.577331	0.994943	0.908887
BRCA2	LUSC	0.26225	0.254165	0.0423525	0.621488	0.0834776	0.249106
BRCA2	MESO	-0.575219	0.165235	-0.319167	-0.966833	-0.358048	-0.548016
BRCA2	PAAD	-0.680758	0.0799301	3.09854	0.754244	0.17603	1.34294
BRCA2	PRAD	-1.90853	0.110401	1.47885	0.977136	1.05954	1.17184
BRCA2	SARC	-0.366857	0.305517	-0.144121	0.934002	1.01495	0.60161
BRCA2	STAD	0.136936	0.69448	0.419314	0.75247	0.59498	0.588921
BRCA2	THCA	-0.288005	0.70522	-0.11221	-0.968207	-0.482063	-0.520826
BRCA2	UCS	0.21873	0.676587	2.39035	0.571157	-0.0524674	0.969679
BRCA2	LAML	0.244956	0.484943	3.27827	3.25526	3.44057	3.3247
BRCA2	ACC	-2.49362	0.000254116	1.88146	1	0.811555	1.231
BRCA2	BLCA	0.0567813	0.836278	0.0564587	-0.537158	-0.0259019	-0.168867
BRCA2	ESCA	-0.637121	0.141375	-0.0142213	0.474502	0.559789	0.340023
BRCA2	HNSC	0.0505369	0.812587	0.103039	-0.835093	-0.146344	-0.292799
BRCA2	KICH	-0.848861	0.362085	0.0777834	0	-0.247928	-0.0567147
BRCA2	KIRC	0.0649399	0.839375	0.0750147	2.85798	0.211436	1.04814
BRCA2	DLBC	-28.4709	0.999143	0.0116464	0.263034	-0.0259952	0.0828952
BRCA2	OV	-0.0811954	0.744103	0.537236	0.667691	0.304855	0.503261
BRCA2	PCPG	-1.1266	0.367386	0.394007	0.552541	-0.134301	0.270749
BRCA2	READ	-1.19952	0.302342	1.60934	0.0302463	-0.72792	0.303887
BRCA2	SKCM	0.277405	0.235832	0.684049	0.462627	0.460281	0.535653
BRCA2	TGCT	0.200448	0.889505	-0.215111	0.584963	0.108524	0.159459
BRCA2	THYM	1.76601	0.180298	-1.96017	-2.02554	-2.85521	-2.28031
BRCA2	UCEC	-0.831566	0.0612667	1.15995	-0.0894537	0.843798	0.638099
BRCA2	UVM	-1.769	0.0635999	-1.3094	1	-0.184425	-0.164607
BRCC3	BRCA	-0.308918	0.242311	0.0491298	0.346285	-0.270231	0.0417278
BRCC3	CHOL	-0.525785	0.425661	-1.10597	0.215729	-1.17232	-0.687518
BRCC3	GBM	0.419672	0.138706	0.0600938	0.791892	-0.0460964	0.26863
BRCC3	LGG	-0.277033	0.368918	1.68962	2.59694	0.506536	1.5977
BRCC3	CESC	0.574331	0.136528	-0.273626	-2.10753	-1.40655	-1.26257
BRCC3	COAD	0.216071	0.569167	-1.36722	-1.93897	-2.41365	-1.90662
BRCC3	KIRP	-0.395869	0.422166	-0.0825832	-0.262095	-0.153246	-0.165975
BRCC3	LIHC	0.228771	0.446275	-0.166513	0.0533632	-0.172985	-0.0953782
BRCC3	LUAD	-0.144492	0.556899	-0.0100778	-0.489858	0.0616598	-0.146092
BRCC3	LUSC	0.339314	0.131441	0.178781	0.757848	0.316998	0.417876
BRCC3	MESO	0.304264	0.449099	0.278804	0.289507	0.192645	0.253652
BRCC3	PAAD	-1.01693	0.0133097	3.29573	1.49399	0.676461	1.82206
BRCC3	PRAD	-1.64013	0.164624	1.11491	0.269033	-0.0472025	0.445581
BRCC3	SARC	0.0132087	0.970191	0.565052	0.982152	1.33227	0.959825
BRCC3	STAD	0.732471	0.0335645	1.30802	1.50666	1.36633	1.39367
BRCC3	THCA	-0.355983	0.640138	0.084504	-0.431716	-0.126912	-0.158041
BRCC3	UCS	0.062778	0.903907	2.25711	1.42884	0.449307	1.37842
BRCC3	LAML	0.57305	0.105408	3.34485	3.84967	3.32726	3.50726
BRCC3	ACC	1.20216	0.0436516	-0.900421	-1.2303	-0.791413	-0.974044
BRCC3	BLCA	0.035503	0.896441	0.254207	-0.449399	0.107261	-0.0293102
BRCC3	ESCA	0.172457	0.681486	0.495034	0.631355	0.791464	0.639284
BRCC3	HNSC	0.050573	0.816908	-0.047468	0.342687	-0.141155	0.0513546
BRCC3	KICH	-0.402271	0.666412	0.913626	0.415037	-0.693339	0.211775
BRCC3	KIRC	-0.169261	0.602621	-0.109959	-0.190684	-0.159083	-0.153242
BRCC3	DLBC	-30.5849	0.999405	0.785737	0.263034	0.744161	0.597644
BRCC3	OV	-0.0860929	0.727771	-0.224725	-2.53132	-0.04637	-0.93414
BRCC3	PCPG	-1.33014	0.287643	-0.049514	0	-0.206451	-0.0853216
BRCC3	READ	1.45584	0.136744	-2.2795	-1.29235	-1.94837	-1.84007
BRCC3	SKCM	0.279428	0.245543	0.805346	1.08527	0.746133	0.878916
BRCC3	TGCT	0.047555	0.973774	0.262772	0.691878	0.485427	0.480025
BRCC3	THYM	-0.831135	0.508595	0.868426	1.28798	2.45943	1.53861
BRCC3	UCEC	0.687942	0.118482	-0.11934	-0.0328459	0.974925	0.274246
BRCC3	UVM	-0.509284	0.538842	-0.205161	0.347923	-0.447459	-0.101566
BRIP1	BRCA	0.107704	0.68846	0.347281	1.86266	1.0288	1.07958
BRIP1	CHOL	-0.930825	0.189254	1.28928	1.14439	1.12638	1.18668
BRIP1	GBM	0.0552249	0.845848	2.75163	1.53727	0.719892	1.6696
BRIP1	LGG	-1.11617	0.000642651	2.13784	2.72445	0.732826	1.86504
BRIP1	CESC	0.183257	0.627611	-0.877374	-0.415384	-0.681082	-0.657947
BRIP1	COAD	1.03522	0.00781534	0.791993	1.06374	1.17787	1.0112
BRIP1	KIRP	-1.15103	0.0211359	0.0751088	0.159421	0.070218	0.101582
BRIP1	LIHC	-0.240249	0.419694	0.252744	0.09901	0.235488	0.195747
BRIP1	LUAD	-0.24397	0.327919	1.2131	0.384118	1.00354	0.866919
BRIP1	LUSC	0.255615	0.259345	0.0467613	0.577976	0.162154	0.262297
BRIP1	MESO	-2.47334	9.96207e-07	-0.0189364	-0.509014	-0.459432	-0.329127
BRIP1	PAAD	-0.898321	0.0218925	0.656612	1.15347	0.395409	0.735165
BRIP1	PRAD	-0.909699	0.39678	1.46147	0.981966	1.00753	1.15032
BRIP1	SARC	-0.384984	0.285035	-0.695766	-0.0881309	0.210064	-0.191277
BRIP1	STAD	0.137442	0.685235	1.41192	2.03426	1.99536	1.81385
BRIP1	THCA	0.955807	0.199765	0.0971627	-0.63005	-0.160854	-0.231247
BRIP1	UCS	0.939863	0.0814646	-0.139795	0.330149	0.481127	0.223827
BRIP1	LAML	0.463858	0.18479	3.5081	3.58925	3.6845	3.59395
BRIP1	ACC	-1.4986	0.0157205	1.88159	0.845025	1.13058	1.28573
BRIP1	BLCA	0.608734	0.0260731	0.31818	-0.348356	0.149249	0.0396908
BRIP1	ESCA	-0.0606614	0.885383	-0.28858	-0.179672	-0.397708	-0.288653
BRIP1	HNSC	0.0376846	0.861856	0.357197	-0.315345	0.630625	0.224159
BRIP1	KICH	-1.54554	0.181958	1.24511	0.347923	-0.341037	0.417333
BRIP1	KIRC	0.117734	0.707724	0.226424	2.96697	0.349089	1.18083
BRIP1	DLBC	-30.2143	0.999422	0.143437	0.0430687	0.17897	0.121825
BRIP1	OV	0.139149	0.575132	0.281979	0.391191	0.302168	0.325112
BRIP1	PCPG	0.0505353	0.965782	0.225795	0.304855	0.0687128	0.199787
BRIP1	READ	1.43925	0.159944	1.50991	0.721779	1.96578	1.39916
BRIP1	SKCM	-0.00290805	0.990127	0.459296	0.640672	0.777858	0.625942
BRIP1	TGCT	1.08927	0.537623	0.221689	0.584963	-0.180572	0.208693
BRIP1	THYM	1.6379	0.197285	-1.8318	-1.5979	-2.78825	-2.07265
BRIP1	UCEC	-0.744989	0.0958899	0.888488	-0.0837656	0.965539	0.590087
BRIP1	UVM	-1.12486	0.195865	-1.35589	1.32193	-0.192645	-0.075537
C17orf53	BRCA	-0.0461951	0.864593	-0.30735	1.81702	0.897708	0.802461
C17orf53	CHOL	0.3291	0.616195	-0.00971515	0.387023	0.0614005	0.146236
C17orf53	GBM	0.154241	0.583898	0.26182	-0.597241	-0.0423108	-0.125911
C17orf53	LGG	-0.562254	0.0662403	2.09682	2.53483	0.647521	1.75972
C17orf53	CESC	0.0545557	0.887056	-0.201816	0.591429	-1.17782	-0.262735
C17orf53	COAD	0.526717	0.171526	0.607732	-0.78631	0.481822	0.101082
C17orf53	KIRP	-0.762069	0.118435	0.158023	0.134185	0.20471	0.165639
C17orf53	LIHC	-0.0647947	0.828693	0.289825	-0.00741747	0.20363	0.162013
C17orf53	LUAD	-0.417771	0.0958871	1.44597	1.11978	1.25137	1.27237
C17orf53	LUSC	0.337444	0.140107	0.140644	0.904843	0.468654	0.504713
C17orf53	MESO	-1.28158	0.00231902	0.309192	-0.5025	0.0412227	-0.0506951
C17orf53	PAAD	-0.474848	0.221908	0.770199	0.570316	0.357894	0.566136
C17orf53	PRAD	1.06772	0.311688	1.46562	0.66213	0.834439	0.987396
C17orf53	SARC	-0.336258	0.342542	0.579642	0.993714	1.17049	0.914616
C17orf53	STAD	-0.0592449	0.867533	0.962398	0.924725	0.535694	0.807606
C17orf53	THCA	-0.546141	0.463998	0.292738	-0.899051	-0.224432	-0.276915
C17orf53	UCS	0.493004	0.344035	-2.3343	-1.17754	-2.47079	-1.99421
C17orf53	LAML	0.143804	0.680078	0.117499	0.0721498	-0.113657	0.0253307
C17orf53	ACC	-2.15354	0.00155638	2.43902	1.38391	1.84597	1.88963
C17orf53	BLCA	-0.0570468	0.836168	0.535555	-0.290296	0.632732	0.292663
C17orf53	ESCA	0.0807101	0.849083	-0.440379	-0.37707	-0.580811	-0.466087
C17orf53	HNSC	0.107373	0.619723	0.593044	-0.707947	0.808641	0.231246
C17orf53	KICH	-1.64206	0.155915	1.43946	0	-0.16711	0.424116
C17orf53	KIRC	-0.625309	0.0538747	0.236929	2.9495	0.234693	1.14037
C17orf53	DLBC	0	1	0.265321	0.165059	-0.19592	0.0781535
C17orf53	OV	0.316094	0.20188	0.449006	-0.222392	0.30929	0.178634
C17orf53	PCPG	0.691429	0.599742	0.274757	0.169925	0.434403	0.293028
C17orf53	READ	-0.930169	0.341478	2.83611	1.13654	1.27501	1.74922
C17orf53	SKCM	-0.669384	0.00441783	0.474775	-0.0728789	0.719154	0.373683
C17orf53	TGCT	-28.9705	0.998865	0.175087	0	0.247928	0.141005
C17orf53	THYM	-0.566718	0.654556	-0.508529	-0.660514	-0.452512	-0.540518
C17orf53	UCEC	-0.610924	0.168552	1.45375	-0.870315	-0.0989967	0.161481
C17orf53	UVM	0.00583723	0.994266	1.35934	0.540568	0.459432	0.786448
CBX8	BRCA	0.0676763	0.809092	0.397572	-0.569441	0.693897	0.174009
CBX8	CHOL	-0.24687	0.733751	1.12874	0.530515	0.978305	0.879188
CBX8	GBM	0.206225	0.468051	1.53539	-0.574236	-0.73441	0.0755797
CBX8	LGG	0.0527254	0.861218	-1.63978	-2.81676	0.213532	-1.41434
CBX8	CESC	-0.0419115	0.912812	0.428108	1.11892	1.5161	1.02104
CBX8	COAD	0.295229	0.436982	-0.342482	-0.856508	0.109358	-0.363211
CBX8	KIRP	-0.00774671	0.987709	0.323201	0.0484171	0.323828	0.231815
CBX8	LIHC	-0.00786458	0.978309	0.31705	0.224829	0.652266	0.398049
CBX8	LUAD	0.271737	0.28247	0.559253	1.35551	0.545713	0.820159
CBX8	LUSC	0.267956	0.246182	0.299376	-0.0340416	0.212616	0.159317
CBX8	MESO	0.683399	0.0983213	-0.0758538	0.724366	0.342106	0.330206
CBX8	PAAD	1.11464	0.00454505	-2.69458	-0.45537	0.0892673	-1.02023
CBX8	PRAD	-0.320851	0.763319	1.72656	0.929839	1.12365	1.26002
CBX8	SARC	0.172567	0.628333	0.813382	-0.321928	0.0751343	0.188863
CBX8	STAD	0.594135	0.0837408	1.14948	0.991335	0.953228	1.03135
CBX8	THCA	0.220869	0.789928	0.354052	1.8478	0.982442	1.06143
CBX8	UCS	0.303737	0.561647	0.386311	0.0331669	0.451379	0.290286
CBX8	LAML	0.446461	0.203102	-0.447045	-0.727315	-1.14938	-0.774579
CBX8	ACC	-1.60976	0.0124034	-0.180124	0.307182	-0.0831412	0.0146386
CBX8	BLCA	0.220093	0.420573	0.288561	-0.0855645	0.385072	0.196023
CBX8	ESCA	-0.347263	0.408718	0.203199	0.440089	1.05599	0.566427
CBX8	HNSC	0.219282	0.314394	0.453009	1.16046	0.440997	0.684823
CBX8	KICH	0.162929	0.852094	0.169147	0.415037	0.523562	0.369249
CBX8	KIRC	-1.03485	0.00166498	0.356036	2.96088	0.404498	1.24047
CBX8	DLBC	30.1193	0.999429	0.134671	-0.255257	0.192645	0.0240197
CBX8	OV	0.569191	0.0218385	0.307286	1.29094	0.442396	0.680206
CBX8	PCPG	-2.03213	0.199794	0.322732	0.0703893	-0.0972972	0.0986079
CBX8	READ	-0.701534	0.482749	0.00265888	-0.400316	-1.55531	-0.650989
CBX8	SKCM	-0.224718	0.338538	0.386443	0.370153	0.227177	0.327925
CBX8	TGCT	29.0597	0.998859	0.156196	-0.129283	0.0605415	0.0291515
CBX8	THYM	0.368679	0.757644	0.325986	0.910733	2.21936	1.15203
CBX8	UCEC	0.700815	0.109351	0.497408	0.389025	0.590099	0.492178
CBX8	UVM	0.0198516	0.980433	1.30827	-0.847997	0.447459	0.302577
CCDC155	BRCA	-0.0994436	0.713501	-0.624469	-1.47408	0.0330151	-0.68851
CCDC155	CHOL	-0.827334	0.228207	1.28237	0.444582	1.6516	1.12618
CCDC155	GBM	-0.0113826	0.968244	1.68331	-0.495695	-0.709872	0.159247
CCDC155	LGG	0.169074	0.57434	0.0740552	2.52522	0.0451605	0.881478
CCDC155	CESC	0.198776	0.60246	-0.0780665	-0.869063	-1.17989	-0.709007
CCDC155	COAD	0.00981026	0.979768	-0.596203	0.572151	-0.429229	-0.151094
CCDC155	KIRP	-0.360816	0.462498	-0.0548207	0.020909	-0.118877	-0.0509297
CCDC155	LIHC	-0.403377	0.175163	0.0196134	-0.0992616	-0.235378	-0.105009
CCDC155	LUAD	0.0142347	0.95546	0.220483	-0.392465	0.098678	-0.0244345
CCDC155	LUSC	-0.0782222	0.728732	0.083632	0.597365	0.26693	0.315976
CCDC155	MESO	0.363985	0.377162	-0.302254	0	-0.23644	-0.179565
CCDC155	PAAD	-0.640653	0.102011	2.7016	0.485427	0.0106472	1.06589
CCDC155	PRAD	-0.0288813	0.977825	1.30111	0.628031	0.532451	0.82053
CCDC155	SARC	0.0485674	0.891418	0.89946	0.522845	-0.00332583	0.472993
CCDC155	STAD	-0.0804698	0.811913	-0.485222	-1.01421	-0.84144	-0.780292
CCDC155	THCA	0.441724	0.561455	-0.00902001	0.561793	0.321928	0.291567
CCDC155	UCS	-0.952498	0.0755416	-0.838389	-1	-2.10553	-1.31464
CCDC155	LAML	-0.60524	0.0852521	-2.62519	-2.63387	-2.41143	-2.55683
CCDC155	ACC	-1.02094	0.0843428	1.76972	1.75743	1.36613	1.63109
CCDC155	BLCA	0.784267	0.00513691	0.450142	0.380822	0.21561	0.348858
CCDC155	ESCA	0.636827	0.12156	0.126361	-0.136236	0.0438348	0.01132
CCDC155	HNSC	0.317814	0.143356	0.394222	-0.680052	-0.274507	-0.186779
CCDC155	KICH	0.324852	0.710109	0.295284	0.112635	0.385007	0.264309
CCDC155	KIRC	-0.42297	0.190164	0.0535435	-2.60549	0.0869442	-0.821668
CCDC155	DLBC	0	1	0.319303	-0.724366	0.226276	-0.0595957
CCDC155	OV	-0.115926	0.639906	-0.133808	-0.217797	-0.139034	-0.163546
CCDC155	PCPG	0.922122	0.460809	-0.0502312	0.0289602	0.185355	0.0546947
CCDC155	READ	0.7705	0.454582	0.0892098	-0.0712372	0.0754627	0.0311451
CCDC155	SKCM	-0.150525	0.520522	-0.246512	-0.744589	-0.375099	-0.4554
CCDC155	TGCT	1.05375	0.551377	-0.14123	-0.85561	-0.359896	-0.452245
CCDC155	THYM	-0.682491	0.576007	-0.0526844	-0.835369	-2.077	-0.988352
CCDC155	UCEC	-0.101297	0.814218	-0.645819	-0.885248	-0.632711	-0.721259
CCDC155	UVM	0.923605	0.28905	-1.2493	0.63743	-1.20645	-0.606107
CDC14B	BRCA	-0.409977	0.134601	-0.0141977	-0.223373	-0.209854	-0.149142
CDC14B	CHOL	-0.483624	0.471173	0.0307331	-0.550197	0.209453	-0.103337
CDC14B	GBM	0.204426	0.470482	-0.426521	-0.467505	-0.132974	-0.342333
CDC14B	LGG	-0.0999337	0.739003	-1.64578	-1.76296	0.181973	-1.07559
CDC14B	CESC	0.124942	0.740029	0.640493	0.240286	1.22528	0.70202
CDC14B	COAD	0.422701	0.261288	-0.232649	0.473581	0.273344	0.171426
CDC14B	KIRP	0.538782	0.288299	0.00510898	0.177085	0.115337	0.099177
CDC14B	LIHC	0.2419	0.408141	0.163101	0.268413	0.146042	0.192518
CDC14B	LUAD	0.338366	0.189678	-0.429704	-0.619046	-0.475353	-0.508034
CDC14B	LUSC	0.0605016	0.788021	-0.0155809	0.404295	0.0478979	0.145537
CDC14B	MESO	0.430999	0.29404	0.0135848	-0.206451	-0.512206	-0.235024
CDC14B	PAAD	-0.449894	0.236782	0.0202928	0.241008	0.580375	0.280559
CDC14B	PRAD	0.272791	0.797559	-0.379282	-0.356144	-0.589937	-0.441788
CDC14B	SARC	-0.169168	0.632792	-0.0258889	0.0486348	-0.36257	-0.113275
CDC14B	STAD	0.316275	0.351735	0.675977	0.689914	0.959847	0.775246
CDC14B	THCA	-0.827464	0.277286	-0.176939	1.63384	0.563634	0.673511
CDC14B	UCS	-0.869198	0.104107	1.48193	0.0238467	-1.93664	-0.14362
CDC14B	LAML	-0.531729	0.129499	-2.2552	-2.63941	-2.50986	-2.46816
CDC14B	ACC	1.18597	0.0464285	0.335404	1.1745	1.59756	1.03582
CDC14B	BLCA	-0.103696	0.705406	-0.159625	-0.653852	-0.342256	-0.385244
CDC14B	ESCA	-0.739908	0.0852185	0.57874	1.26096	2.34162	1.39377
CDC14B	HNSC	0.105275	0.626218	0.0149951	-0.572788	-0.273627	-0.27714
CDC14B	KICH	-0.239302	0.797248	-1.09803	-0.176878	-0.135352	-0.470087
CDC14B	KIRC	0.964952	0.00285511	-0.234026	-2.91461	-0.234542	-1.12773
CDC14B	DLBC	-0.131517	0.948657	-0.434462	-0.0995357	-0.479993	-0.337997
CDC14B	OV	-0.481107	0.0581484	0.152819	-1.24699	-0.0858362	-0.393337
CDC14B	PCPG	0.100457	0.927811	-0.326968	-0.280108	0	-0.202359
CDC14B	READ	-0.267681	0.78288	1.91076	0.100305	0.73598	0.915683
CDC14B	SKCM	0.178628	0.443238	0.419585	-0.0947782	0.269497	0.198101
CDC14B	TGCT	-0.832649	0.637581	-0.12479	0.206451	-0.30117	-0.0731696
CDC14B	THYM	-0.538638	0.626196	-0.367132	-0.89743	-1.96347	-1.07601
CDC14B	UCEC	-0.204491	0.640134	0.362043	0.670745	-0.225014	0.269258
CDC14B	UVM	0.174113	0.828841	-0.246311	0	-0.830075	-0.358795
CDC45	BRCA	-0.0256387	0.921976	0.728253	2.15789	1.27726	1.3878
CDC45	CHOL	-0.575799	0.415516	1.19522	0.671377	1.10093	0.989174
CDC45	GBM	0.173398	0.53974	2.15966	-0.209096	-0.181711	0.589618
CDC45	LGG	-0.896956	0.00453227	2.11671	2.65896	0.83928	1.87165
CDC45	CESC	0.823374	0.0364944	0.448169	0.220075	0.525859	0.398034
CDC45	COAD	0.205903	0.593272	1.28915	-0.266417	1.26066	0.761132
CDC45	KIRP	-0.511735	0.297238	0.259372	0.106915	0.13836	0.168216
CDC45	LIHC	-0.0898999	0.76674	0.339223	0.177538	0.230613	0.249125
CDC45	LUAD	-0.540629	0.0337321	1.26192	0.518064	1.09819	0.959391
CDC45	LUSC	0.24762	0.279096	-0.00553244	0.713046	0.0471676	0.25156
CDC45	MESO	-2.15228	3.98404e-06	0.224123	-0.222392	0.0400774	0.0139361
CDC45	PAAD	-0.89437	0.0221797	0.765174	0.594008	0.273451	0.544211
CDC45	PRAD	-0.162011	0.878937	1.62326	0.962525	1.01214	1.19931
CDC45	SARC	-0.759111	0.0352414	1.43395	0.939118	1.28883	1.22063
CDC45	STAD	-0.0261826	0.938337	1.72012	2.19389	2.28249	2.0655
CDC45	THCA	0.347074	0.642359	0.206972	-0.441001	-0.247553	-0.160527
CDC45	UCS	0.367874	0.495265	2.84377	1.25634	2.18763	2.09591
CDC45	LAML	-0.271181	0.43757	0.142629	0.0885367	0.0450879	0.0920844
CDC45	ACC	-2.92483	6.01746e-05	2.30874	1.45606	1.6939	1.81957
CDC45	BLCA	0.203037	0.45769	0.625308	0.189986	0.489305	0.434867
CDC45	ESCA	-0.579291	0.158507	-0.199309	0.459919	1.1079	0.456171
CDC45	HNSC	0.0541499	0.805923	0.257148	-0.250925	0.31694	0.107721
CDC45	KICH	-0.732297	0.462268	0.179698	-0.263034	-0.108524	-0.0639536
CDC45	KIRC	-0.543221	0.0910097	0.231553	2.92454	0.29452	1.1502
CDC45	DLBC	30.7337	0.999403	0.299656	0.450661	-0.0524674	0.232617
CDC45	OV	0.216492	0.38294	0.308191	1.23469	0.355952	0.632944
CDC45	PCPG	-0.899441	0.471787	0.361215	0.234465	-0.0687128	0.175656
CDC45	READ	-0.581029	0.559088	2.90793	1.56294	1.88912	2.12
CDC45	SKCM	-0.420609	0.0731088	0.874845	0.174632	0.490425	0.513301
CDC45	TGCT	1.22905	0.486764	-0.101598	-0.887525	0.108524	-0.293533
CDC45	THYM	1.58559	0.213689	-1.29109	-0.616671	-0.940621	-0.94946
CDC45	UCEC	-1.20548	0.0111487	1.70075	0.248386	0.901088	0.950074
CDC45	UVM	-1.79629	0.0602476	0.138179	1.24793	0.36257	0.582892
CDC5L	BRCA	-0.425718	0.11479	-0.202125	0.256006	0.295829	0.11657
CDC5L	CHOL	-0.898986	0.202891	1.43614	0.228269	1.32193	0.995445
CDC5L	GBM	0.516291	0.067237	-1.79145	0.652077	0.872125	-0.0890821
CDC5L	LGG	0.174795	0.57233	1.58616	-0.26909	0.101955	0.47301
CDC5L	CESC	-0.381069	0.315198	0.0615155	0.551015	0.15357	0.255367
CDC5L	COAD	0.355025	0.352257	0.454402	0.37613	0.214273	0.348269
CDC5L	KIRP	0.163567	0.746407	-0.210268	-0.163681	-0.242479	-0.205476
CDC5L	LIHC	-0.103528	0.725857	0.362434	0.343831	0.301367	0.335877
CDC5L	LUAD	-0.00936436	0.970143	0.389023	-0.320108	0.239007	0.102641
CDC5L	LUSC	0.300207	0.186132	0.265132	-0.234575	0.330668	0.120408
CDC5L	MESO	-0.687235	0.0998788	-0.0734705	-0.768674	-0.294743	-0.378963
CDC5L	PAAD	-0.497819	0.200953	2.99455	1.14886	0.298762	1.48073
CDC5L	PRAD	0.507977	0.640514	1.18255	0.494765	-0.0805313	0.532261
CDC5L	SARC	-0.932274	0.00979487	-0.574262	0.570089	0.804776	0.266868
CDC5L	STAD	0.0773737	0.818052	0.697505	0.842072	0.436167	0.658581
CDC5L	THCA	-0.138863	0.864981	-0.325927	-1.73661	-0.510416	-0.857651
CDC5L	UCS	0.56055	0.281915	0.547693	1.51457	2.25206	1.43811
CDC5L	LAML	0.456517	0.194751	3.43204	3.63126	3.74894	3.60408
CDC5L	ACC	0.138022	0.808875	0.758788	0.647119	0.279523	0.56181
CDC5L	BLCA	-0.237918	0.393162	0.0156226	-0.47502	0.181902	-0.0924983
CDC5L	ESCA	-0.297612	0.476301	-0.353714	-0.795986	-1.89498	-1.01489
CDC5L	HNSC	0.375555	0.0861667	-0.371679	-0.418899	-0.390503	-0.393694
CDC5L	KICH	-1.2767	0.22675	1.75965	-0.115477	0.0901978	0.578124
CDC5L	KIRC	-0.0332449	0.918827	-0.043991	-2.84228	0.101481	-0.928264
CDC5L	DLBC	0.292481	0.886017	0.304955	0.782409	0.267104	0.451489
CDC5L	OV	0.303401	0.222934	0.291898	1.43681	0.238887	0.655864
CDC5L	PCPG	-0.115591	0.922649	-0.310675	0.0740006	-0.16601	-0.134228
CDC5L	READ	0.53083	0.572535	0.0655813	-0.159102	0.468598	0.125026
CDC5L	SKCM	-0.285108	0.234306	0.592017	0.906108	0.347522	0.615216
CDC5L	TGCT	1.43942	0.415685	0.124007	-0.0458037	-0.0931094	-0.00496882
CDC5L	THYM	1.60776	0.209617	-0.672347	-0.534336	-0.232661	-0.479782
CDC5L	UCEC	-0.516161	0.232958	0.441581	-0.49171	0.686246	0.212039
CDC5L	UVM	-1.14572	0.18776	-0.00757322	0.917538	0.0614005	0.323788
CDC7	BRCA	0.0700724	0.789562	0.155477	1.59145	0.304591	0.683841
CDC7	CHOL	-0.354423	0.593767	-1.37638	-0.215729	-1.27302	-0.955041
CDC7	GBM	0.123112	0.662702	2.26809	0.256014	-0.200697	0.774467
CDC7	LGG	-0.0579459	0.847026	1.98052	2.39232	0.601082	1.65797
CDC7	CESC	0.47864	0.210827	-1.19485	0.585992	-0.52217	-0.377008
CDC7	COAD	-0.207796	0.594375	1.83186	0.0328504	1.71026	1.19166
CDC7	KIRP	-0.549505	0.254719	0.0841611	0.0824622	-0.0264399	0.0467278
CDC7	LIHC	-0.313964	0.302406	0.303016	-0.133502	0.538893	0.236136
CDC7	LUAD	-0.243437	0.330209	1.04835	-0.0637524	0.832424	0.605674
CDC7	LUSC	0.238801	0.293148	0.292417	0.413962	0.420088	0.375489
CDC7	MESO	-1.53174	0.000534957	0.262779	-0.163499	-0.415037	-0.105252
CDC7	PAAD	-0.103534	0.785373	-0.206089	-0.702095	-0.600069	-0.502751
CDC7	PRAD	-1.6074	0.183365	1.61217	0.87044	1.36832	1.28365
CDC7	SARC	-0.178616	0.614627	0.663793	0.0774045	0.417584	0.386261
CDC7	STAD	0.316298	0.343703	1.40049	1.68356	1.62185	1.56863
CDC7	THCA	0.349788	0.630603	0.0592902	-0.333802	-0.164275	-0.146262
CDC7	UCS	0.319034	0.543925	2.23137	1.63077	2.12858	1.99691
CDC7	LAML	0.252208	0.470413	3.30529	3.39468	3.1883	3.29609
CDC7	ACC	-2.70343	0.000614809	2.07356	1.95606	2.1936	2.07441
CDC7	BLCA	0.174776	0.519829	0.543398	-0.0816288	0.379604	0.280458
CDC7	ESCA	-0.436561	0.301761	-0.2748	-0.0905518	0.133809	-0.077181
CDC7	HNSC	-0.212255	0.329854	0.172611	0.831446	0.388987	0.464348
CDC7	KICH	-1.11375	0.275287	1.16285	0.874469	-0.36257	0.55825
CDC7	KIRC	-1.14202	0.000671086	0.122833	2.78964	0.224983	1.04582
CDC7	DLBC	0.131517	0.948657	0.00837156	0.0848889	0.169925	0.0877285
CDC7	OV	0.252395	0.309536	0.0226999	-0.744198	0.109878	-0.203874
CDC7	PCPG	-2.06991	0.193158	0.351763	0.884523	0.375509	0.537265
CDC7	READ	1.50274	0.123502	2.81635	0.909026	1.53005	1.75181
CDC7	SKCM	-0.0629475	0.787073	0.952167	1.12357	0.922463	0.999402
CDC7	TGCT	29.3599	0.998851	0.208156	0.624491	0.0458037	0.292817
CDC7	THYM	1.90287	0.118715	-2.10121	-1.83289	-2.94234	-2.29215
CDC7	UCEC	-0.383458	0.382702	1.46421	-0.43869	0.065008	0.36351
CDC7	UVM	-0.513708	0.534219	-1.27457	0.241008	0.0524674	-0.327032
CDCA5	BRCA	-0.151792	0.566076	0.546639	2.16656	1.30779	1.34033
CDCA5	CHOL	-0.0194516	0.977177	1.21281	0.943416	1.02975	1.06199
CDCA5	GBM	0.22418	0.426215	2.26735	0.091423	0.119909	0.826226
CDCA5	LGG	-0.741356	0.0201888	1.97482	2.59529	0.536476	1.7022
CDCA5	CESC	0.475643	0.215899	0.916738	-1.48083	0.444204	-0.0399633
CDCA5	COAD	0.30821	0.422956	1.17485	0.570603	0.778127	0.841193
CDCA5	KIRP	-1.15765	0.0197455	0.0744518	0.0199684	-0.0240301	0.0234634
CDCA5	LIHC	-0.24261	0.415232	0.366451	0.309544	0.547188	0.407728
CDCA5	LUAD	-0.524265	0.0379713	1.34283	0.779401	1.1833	1.10184
CDCA5	LUSC	0.0143072	0.94946	0.171101	1.09249	0.49896	0.587516
CDCA5	MESO	-2.50893	7.15447e-08	-0.0766859	-0.415037	-0.345135	-0.278953
CDCA5	PAAD	-0.910066	0.0220776	0.825435	1.16146	0.425022	0.803973
CDCA5	PRAD	-1.21276	0.296571	1.60278	1.0983	1.07362	1.25824
CDCA5	SARC	-0.409201	0.251887	0.981286	0.951501	1.25539	1.06273
CDCA5	STAD	0.522249	0.11997	1.54509	1.69928	1.80241	1.68226
CDCA5	THCA	0.518434	0.47647	0.21172	-0.608396	-0.0641303	-0.153602
CDCA5	UCS	1.35279	0.0181438	0.665551	0.491853	0.333424	0.496943
CDCA5	LAML	-0.71764	0.0424004	0.094683	0.0864148	0.121306	0.100801
CDCA5	ACC	-3.15506	6.90507e-05	2.40792	2.24462	2.62205	2.42487
CDCA5	BLCA	-0.3739	0.18062	0.449565	-0.0200842	0.652077	0.360519
CDCA5	ESCA	-0.144603	0.728918	0.129283	0.68987	1.74574	0.854963
CDCA5	HNSC	-0.0642118	0.76639	0.272153	-0.493783	0.397885	0.0587514
CDCA5	KICH	-0.687905	0.48976	0.0968509	0.192645	-0.576789	-0.0957642
CDCA5	KIRC	-0.371823	0.238767	0.297579	2.90797	0.364848	1.19013
CDCA5	DLBC	30.92	0.999404	-0.0225328	0.0418202	-0.624491	-0.201734
CDCA5	OV	0.117306	0.635537	-0.00394225	0.503969	-0.0209228	0.159701
CDCA5	PCPG	-29.1709	0.998521	0.435083	0.160465	0.0759489	0.223832
CDCA5	READ	-1.04087	0.310217	2.83214	1.17354	1.07595	1.69387
CDCA5	SKCM	-0.287115	0.219474	1.03076	0.723323	0.770213	0.841431
CDCA5	TGCT	-0.91987	0.60277	0.184732	-0.0901978	0.121991	0.0721751
CDCA5	THYM	0.462982	0.698981	-0.804575	-0.756729	-0.857981	-0.806428
CDCA5	UCEC	-0.949698	0.037435	1.71009	-0.482431	0.349624	0.525761
CDCA5	UVM	-1.04683	0.230688	1.39415	0.736966	0.347923	0.826347
CDK2	BRCA	0.0475216	0.859004	-0.00167894	0.0753349	0.537288	0.203648
CDK2	CHOL	-0.454356	0.494552	-1.22813	0.160465	-1.0614	-0.709687
CDK2	GBM	-0.0593165	0.834502	2.63582	1.39855	0.82567	1.62001
CDK2	LGG	-1.61706	2.10272e-06	2.11295	1.06485	0.367816	1.18187
CDK2	CESC	-0.248568	0.513542	-0.873618	-0.0374747	-0.514185	-0.475092
CDK2	COAD	-0.121797	0.755988	0.309922	0.853583	1.04859	0.737364
CDK2	KIRP	-1.07595	0.0254044	0.118328	0.232318	0.021949	0.124198
CDK2	LIHC	-0.148935	0.620625	0.144592	-0.290237	-0.419069	-0.188238
CDK2	LUAD	-0.490049	0.0555884	0.993838	0.286977	0.949545	0.743454
CDK2	LUSC	0.352045	0.123595	0.475838	0.130961	0.376495	0.327765
CDK2	MESO	-0.876265	0.0341268	-0.273682	-0.478047	-0.232661	-0.32813
CDK2	PAAD	-0.879737	0.0257201	0.360481	0.26628	0.204141	0.276967
CDK2	PRAD	-1.32311	0.264696	1.48385	0.579944	1.0078	1.02386
CDK2	SARC	-0.471667	0.189726	-0.482881	0.127235	0.560796	0.0683834
CDK2	STAD	0.149629	0.657106	1.65016	1.98161	2.10162	1.91113
CDK2	THCA	0.389034	0.581348	0.0129113	-0.315047	-0.342281	-0.214806
CDK2	UCS	0.512372	0.334507	2.14224	1.23704	0.0246621	1.13465
CDK2	LAML	-0.102946	0.769141	-0.0499502	0.0116818	0.130584	0.0307719
CDK2	ACC	-1.99525	0.00206901	2.32161	1.2076	1.5483	1.6925
CDK2	BLCA	0.425609	0.126327	0.628689	-0.0259952	0.697403	0.433365
CDK2	ESCA	-0.714862	0.0838428	0.00629558	0.600503	1.59605	0.734284
CDK2	HNSC	-0.459108	0.0377703	0.355652	-1.32775	0.351897	-0.206732
CDK2	KICH	-1.44657	0.219519	1.2963	0.321928	0.505235	0.707821
CDK2	KIRC	-0.771156	0.0184106	0.0692092	2.70752	0.141375	0.972702
CDK2	DLBC	0.292481	0.886017	-0.00643702	-0.0489096	0.137504	0.0273856
CDK2	OV	0.0552586	0.822998	-0.148222	-0.835481	-0.253825	-0.412509
CDK2	PCPG	0.918657	0.486058	-0.0712587	0.440573	-0.131245	0.0793565
CDK2	READ	0.496612	0.610483	-0.1182	0.675506	1.64636	0.734556
CDK2	SKCM	-0.45946	0.0501657	0.326357	0.281938	0.156315	0.25487
CDK2	TGCT	-1.12823	0.523171	0.231491	0.321928	-0.346176	0.069081
CDK2	THYM	2.80878	0.0785535	-1.27777	-0.505235	-0.847997	-0.876999
CDK2	UCEC	-0.0265731	0.950922	1.03902	-0.447013	0.622454	0.40482
CDK2	UVM	2.6023	0.0210322	0.123944	0.29956	-0.369234	0.0180901
CDK7	BRCA	0.216379	0.412816	-0.152811	-0.402789	-0.171035	-0.242212
CDK7	CHOL	0.127282	0.850872	-0.205639	0.133267	-0.293731	-0.122034
CDK7	GBM	-0.497766	0.0849235	2.45731	0.910733	0.158698	1.17558
CDK7	LGG	-0.759958	0.013198	-1.53556	-2.08546	-0.211181	-1.2774
CDK7	CESC	-0.185624	0.63093	0.887282	-0.153134	0.0556736	0.263274
CDK7	COAD	0.178826	0.646503	-0.0105969	0.895464	-0.302118	0.19425
CDK7	KIRP	-0.348339	0.482691	0.114327	0.181838	0.142186	0.146117
CDK7	LIHC	-0.116313	0.696535	0.124246	-0.0041878	0.264069	0.128042
CDK7	LUAD	-0.358741	0.160731	0.00931116	-0.162483	0.0484924	-0.0348932
CDK7	LUSC	0.157148	0.488609	0.336004	-0.294061	0.229221	0.0903879
CDK7	MESO	0.0607521	0.88148	0.334935	1.51457	0.211504	0.687004
CDK7	PAAD	-0.86811	0.0290952	0.678895	1.078	0.594549	0.783815
CDK7	PRAD	0.417254	0.686052	1.59227	0.811238	0.993427	1.13231
CDK7	SARC	0.0107527	0.975735	1.10228	1.23447	1.07849	1.13841
CDK7	STAD	0.277701	0.410245	1.66442	1.862	2.48159	2.00267
CDK7	THCA	0.660434	0.378216	0.396637	1.69316	0.616671	0.902157
CDK7	UCS	-0.763485	0.155273	2.45623	0.868755	1.87832	1.73444
CDK7	LAML	0.468579	0.179344	2.66262	3.3505	2.71114	2.90808
CDK7	ACC	1.42403	0.0217412	0.440198	0.979241	1.28118	0.900207
CDK7	BLCA	0.22105	0.422209	0.228103	1.15049	0.180183	0.519593
CDK7	ESCA	-0.301549	0.469648	0.249026	0.0785334	0.682971	0.336843
CDK7	HNSC	-0.0911004	0.670358	0.358717	1.33546	0.440049	0.711409
CDK7	KICH	-1.56537	0.176053	1.48345	-0.473931	-0.141356	0.289387
CDK7	KIRC	-0.346087	0.270839	0.341339	2.96406	0.44066	1.24869
CDK7	DLBC	30.6579	0.999405	0.464644	0.263034	0.415037	0.380905
CDK7	OV	0.391686	0.116457	-0.0181367	-1.1565	-0.125366	-0.433336
CDK7	PCPG	0.441194	0.709497	0.0713468	-0.0780025	0.197037	0.0634604
CDK7	READ	-0.380296	0.680889	0.352247	-0.318271	-0.572047	-0.179357
CDK7	SKCM	0.162351	0.488776	-0.0925452	0.706449	0.127269	0.247058
CDK7	TGCT	1.12641	0.52388	-0.132004	-0.341037	-0.0614005	-0.178147
CDK7	THYM	-0.3002	0.812639	0.511739	0.957772	2.33985	1.26979
CDK7	UCEC	0.381335	0.383625	-0.616661	0.818674	0.40302	0.201677
CDK7	UVM	-1.15078	0.18794	0.0574283	0.415037	0.0588937	0.17712
CDK9	BRCA	0.103785	0.701389	0.4017	-0.965879	0.0384544	-0.175242
CDK9	CHOL	-0.0620181	0.92872	-1.36502	-1	-1.43494	-1.26665
CDK9	GBM	-0.356836	0.209291	-0.34083	-0.186413	0.171271	-0.118657
CDK9	LGG	0.514071	0.107726	-1.66234	-2.10281	0.0652352	-1.2333
CDK9	CESC	0.462319	0.228261	-0.0977596	-1.90046	-0.832356	-0.943527
CDK9	COAD	-0.246191	0.527284	0.867803	1.49262	0.649885	1.00343
CDK9	KIRP	-0.926868	0.0800342	0.331508	0.43965	0.486607	0.419255
CDK9	LIHC	-0.501528	0.0934103	-0.137764	0.478654	0.209653	0.183514
CDK9	LUAD	0.279426	0.275418	-0.213285	0.059501	-0.173725	-0.10917
CDK9	LUSC	-0.170199	0.453972	0.0387212	-0.0513338	0.24514	0.077509
CDK9	MESO	0.687988	0.101204	-0.0183966	0.476438	0.132104	0.196715
CDK9	PAAD	0.942497	0.0155509	-3.0294	-1.17232	0.104589	-1.36571
CDK9	PRAD	0.611553	0.553215	-0.995575	-0.257432	0.143758	-0.369749
CDK9	SARC	0.863135	0.0184767	0.361892	-0.545236	-0.813587	-0.33231
CDK9	STAD	0.537842	0.145112	0.219821	0.127663	0.0388213	0.128768
CDK9	THCA	0.871596	0.280628	0.0911377	0.572099	0.307822	0.323686
CDK9	UCS	0.0602089	0.909025	0.845122	1.03953	1.91254	1.26573
CDK9	LAML	-0.648774	0.0646872	-3.55136	-3.91938	-3.8865	-3.78575
CDK9	ACC	-0.617367	0.284664	-0.569481	0.0198996	-0.0774788	-0.20902
CDK9	BLCA	0.177498	0.521949	0.267719	-0.142311	0.0997614	0.0750564
CDK9	ESCA	0.632658	0.129478	-0.197847	-0.505465	-1.39232	-0.698543
CDK9	HNSC	-0.0106584	0.961673	0.281706	-0.188592	0.324088	0.139067
CDK9	KICH	0.887259	0.331881	-1.84618	-0.378512	-0.847997	-1.02423
CDK9	KIRC	-0.538695	0.0979027	0.10082	0.00507099	0.0934012	0.0664306
CDK9	DLBC	30.0049	0.99944	0.361155	0.302563	0.172837	0.278852
CDK9	OV	-0.0949462	0.702402	-0.253797	0.307077	-0.269017	-0.071912
CDK9	PCPG	0.490319	0.659591	-0.185286	-0.371969	0.211504	-0.11525
CDK9	READ	-1.54822	0.122944	0.50957	0.295709	-0.445264	0.120005
CDK9	SKCM	-0.244223	0.299904	-0.617454	-0.808859	-0.370316	-0.598876
CDK9	TGCT	1.09678	0.534841	-0.108133	0.343954	0.273761	0.169861
CDK9	THYM	2.74835	0.0836032	-1.09243	-0.869939	-0.86821	-0.943527
CDK9	UCEC	0.524921	0.230292	-0.643164	0.193618	-0.328832	-0.259459
CDK9	UVM	1.15951	0.182994	0.228659	-1.5025	0.584963	-0.229626
CDKN2D	BRCA	0.0499327	0.855576	0.0704524	1.96301	1.00791	1.01379
CDKN2D	CHOL	-0.468785	0.464671	1.16531	-0.255257	1.26096	0.72367
CDKN2D	GBM	-0.339734	0.235538	1.56102	-0.387023	-0.412647	0.253783
CDKN2D	LGG	0.334787	0.272244	1.85592	-0.00542367	0.616671	0.822388
CDKN2D	CESC	0.549546	0.15264	-0.575198	0.0100537	-0.706208	-0.423784
CDKN2D	COAD	0.165376	0.663222	-0.00183286	-0.996998	0.258741	-0.246697
CDKN2D	KIRP	-0.651998	0.223367	-0.0524398	-0.143432	-0.0828488	-0.0929069
CDKN2D	LIHC	-0.204621	0.490824	0.208809	0.141013	0.185794	0.178539
CDKN2D	LUAD	0.0156803	0.949903	0.247587	0.369601	0.24008	0.285756
CDKN2D	LUSC	0.323751	0.157301	-0.196722	-0.814538	-0.232296	-0.414519
CDKN2D	MESO	-0.750218	0.0622099	0.332655	0.165059	0.0531113	0.183608
CDKN2D	PAAD	0.11378	0.766622	0.184905	-0.0183785	0.159199	0.108575
CDKN2D	PRAD	0.881867	0.410927	0.630097	0.68147	1.07118	0.79425
CDKN2D	SARC	0.0678618	0.848706	-0.155677	-0.716693	-0.757073	-0.543148
CDKN2D	STAD	0.0405398	0.903008	0.686096	0.44173	0.58629	0.571372
CDKN2D	THCA	-0.0389599	0.960354	0.436906	2.21046	0.627523	1.09163
CDKN2D	UCS	-0.330755	0.52886	-2.37202	-0.295456	0.263034	-0.801481
CDKN2D	LAML	-0.707702	0.0450948	0.00573111	0.267222	0.355095	0.209349
CDKN2D	ACC	-0.528281	0.352828	0.296155	0.490326	0.647698	0.478059
CDKN2D	BLCA	0.23679	0.384448	0.63779	-0.871467	0.274737	0.0136869
CDKN2D	ESCA	-0.709053	0.0876098	-0.260345	-0.597902	-0.653232	-0.503826
CDKN2D	HNSC	0.461315	0.0361696	-0.272293	-0.89143	-0.378146	-0.513956
CDKN2D	KICH	-1.32427	0.183533	1.42035	0.295456	0.39776	0.704523
CDKN2D	KIRC	-0.726551	0.0296315	-0.0391242	-0.0561828	-0.0720777	-0.0557949
CDKN2D	DLBC	-30.6579	0.999405	-0.367794	-0.415037	-0.0489096	-0.277247
CDKN2D	OV	0.198414	0.422452	0.123465	-1.30011	0.085504	-0.363715
CDKN2D	PCPG	0.371436	0.738032	0.0251583	-0.547488	0.131245	-0.130362
CDKN2D	READ	-2.35304	0.0429352	-2.05321	-0.270089	-0.99013	-1.10448
CDKN2D	SKCM	-0.202974	0.385759	0.787478	0.156969	0.24257	0.395672
CDKN2D	TGCT	0.882668	0.617469	-0.311944	-0.520832	-0.152003	-0.32826
CDKN2D	THYM	2.91827	0.0672968	-2.2795	-1.97575	-3.16175	-2.47234
CDKN2D	UCEC	0.131948	0.762346	0.181809	-0.193325	0.0366901	0.00839122
CDKN2D	UVM	1.18776	0.179371	-0.00705476	-0.765535	-0.63743	-0.470006
CEBPG	BRCA	-0.84958	0.00292564	-0.0628386	1.28313	0.961893	0.727396
CEBPG	CHOL	0.775406	0.283847	1.40165	1.13124	1.47947	1.33746
CEBPG	GBM	0.566672	0.0436893	2.62666	1.34717	0.710493	1.56144
CEBPG	LGG	-1.20034	0.00012439	-1.37642	0.0331034	-0.558873	-0.634064
CEBPG	CESC	0.0609577	0.874893	0.0456074	1.98998	-0.293328	0.580753
CEBPG	COAD	0.134563	0.72435	-0.415524	0.631563	-0.769937	-0.184633
CEBPG	KIRP	-0.721579	0.145065	0.0215016	0.0618053	-0.0137564	0.0231835
CEBPG	LIHC	0.380826	0.212746	0.282946	0.195425	0.251539	0.243303
CEBPG	LUAD	-0.0702348	0.785114	0.684163	-0.1457	0.428934	0.322466
CEBPG	LUSC	0.431685	0.0581266	0.0519061	0.0384229	0.232477	0.107602
CEBPG	MESO	-1.2142	0.00398071	0.661175	0	0.429988	0.363721
CEBPG	PAAD	-0.4035	0.29844	3.53222	1.36388	0.865699	1.9206
CEBPG	PRAD	-0.398082	0.708044	1.62679	1.11402	1.24884	1.32988
CEBPG	SARC	-0.114866	0.747305	-0.0149371	0.00803732	0.398308	0.130469
CEBPG	STAD	0.0140018	0.96729	0.780499	1.08271	0.818477	0.893894
CEBPG	THCA	-0.752029	0.323568	-0.0481026	1.58819	0.622815	0.720966
CEBPG	UCS	0.904851	0.096614	-2.55825	-0.811238	-1.74846	-1.70598
CEBPG	LAML	-0.143851	0.681698	2.71427	2.89021	2.66025	2.75491
CEBPG	ACC	0.197855	0.732158	1.27077	0.881356	1.42717	1.1931
CEBPG	BLCA	0.266421	0.329961	0.636585	-0.199309	0.692853	0.37671
CEBPG	ESCA	0.015003	0.971019	0.0093081	0.555619	0.857912	0.47428
CEBPG	HNSC	-0.373978	0.0877056	0.21145	0.575829	-0.362243	0.141678
CEBPG	KICH	-0.553785	0.54063	-0.0197745	-0.371969	-0.30895	-0.233565
CEBPG	KIRC	-0.153502	0.624569	0.142051	-2.79033	0.183082	-0.821731
CEBPG	DLBC	0.808075	0.647576	0.0664815	0.253757	-0.214125	0.0353711
CEBPG	OV	0.454427	0.0684284	0.368893	1.28688	0.221551	0.625775
CEBPG	PCPG	-0.229198	0.862119	0.336345	0	0.292782	0.209709
CEBPG	READ	1.44168	0.124095	-1.80894	-0.630286	-0.472696	-0.97064
CEBPG	SKCM	-0.217963	0.357661	0.654768	-0.328949	0.479054	0.268291
CEBPG	TGCT	0.922061	0.601999	-0.049582	-0.628031	-0.209453	-0.295689
CEBPG	THYM	-0.474859	0.699185	1.14343	1.54649	2.3745	1.68814
CEBPG	UCEC	-0.281039	0.515938	0.0824712	-1.33772	-0.300717	-0.518656
CEBPG	UVM	-2.92107	0.00861411	-1.38585	0.321928	-0.50696	-0.523627
CENPS	BRCA	0.42164	0.122912	-0.0974129	1.67183	0.588789	0.721069
CENPS	CHOL	-0.506945	0.462873	-1.35697	-0.550197	-1.14384	-1.017
CENPS	GBM	0.186675	0.512551	2.64731	2.09954	0.767023	1.83796
CENPS	LGG	-0.745625	0.0149174	1.87897	0.884203	-0.252469	0.836902
CENPS	CESC	0.970153	0.0153307	-0.410191	2.38475	-0.471824	0.500911
CENPS	COAD	0.48269	0.205356	1.41984	-0.305281	1.10472	0.739759
CENPS	KIRP	0.282222	0.564405	0.446783	0.379378	0.539623	0.455262
CENPS	LIHC	0.109786	0.724571	0.285657	0.604495	0.607938	0.499363
CENPS	LUAD	-0.0284522	0.911636	-0.115513	0.112945	-0.143638	-0.0487354
CENPS	LUSC	-0.0746922	0.745001	0.0690852	0.332644	0.247878	0.216536
CENPS	MESO	1.07185	0.0119569	0.326032	0.550197	0.569856	0.482028
CENPS	PAAD	0.976373	0.0117896	2.93121	0.284303	-0.0972972	1.0394
CENPS	PRAD	0.591575	0.579078	1.30938	0.602665	0.8269	0.912982
CENPS	SARC	-0.646418	0.0703121	0.751294	-0.0281969	-0.56085	0.0540825
CENPS	STAD	0.170711	0.618576	0.831105	0.980371	0.521622	0.7777
CENPS	THCA	0.338453	0.658527	0.202282	1.66604	0.839247	0.902523
CENPS	UCS	-0.528422	0.314643	1.01861	1	2.06088	1.35983
CENPS	LAML	0.579629	0.10571	2.719	2.87915	3.074	2.89072
CENPS	ACC	-0.0436122	0.94008	0.44772	-0.925999	-0.780034	-0.419438
CENPS	BLCA	-0.166107	0.54841	0.362971	-0.121587	0.480723	0.240702
CENPS	ESCA	-0.650319	0.123897	-0.115816	-0.20741	-0.670419	-0.331215
CENPS	HNSC	0.255769	0.239475	0.0407501	0.760496	0.527532	0.442926
CENPS	KICH	-1.43256	0.160537	1.79761	0.115477	0.425764	0.779616
CENPS	KIRC	0.32019	0.319623	0.0236012	-2.74861	-0.116981	-0.94733
CENPS	DLBC	0.292481	0.886017	-0.251927	0.133267	-0.562936	-0.227199
CENPS	OV	0.216223	0.383182	-0.0709834	1.65901	-0.100545	0.495828
CENPS	PCPG	0.465406	0.676076	-0.0401789	-0.823122	0.337035	-0.175422
CENPS	READ	-0.522633	0.609883	2.28227	-0.138561	-0.17818	0.655175
CENPS	SKCM	0.19922	0.394844	0.69128	0.0871984	-0.0271361	0.250447
CENPS	TGCT	1.18802	0.501362	0.0588937	-0.604071	-0.244419	-0.263199
CENPS	THYM	1.17705	0.348449	-0.485427	-0.678072	-0.372809	-0.512103
CENPS	UCEC	-0.433841	0.316985	0.262505	-0.0440236	0.573244	0.263908
CENPS	UVM	-1.16083	0.1823	-1.28664	0.125531	0	-0.387036
CENPX	BRCA	0.212831	0.440185	0.632321	1.46644	1.08572	1.06149
CENPX	CHOL	-0.419989	0.579005	1.39679	1	1.7176	1.37147
CENPX	GBM	-0.507457	0.075964	2.04326	-0.191048	-0.285157	0.522353
CENPX	LGG	-0.0195519	0.949407	0.157772	-0.324351	0.04297	-0.0412031
CENPX	CESC	0.129914	0.733699	0.301987	0.813587	0.691257	0.602277
CENPX	COAD	-0.148405	0.698968	0.712276	-0.652556	0.590632	0.216784
CENPX	KIRP	-0.884636	0.0885555	0.215367	0.0632649	0.199248	0.159293
CENPX	LIHC	0.105393	0.724354	0.418777	0.101614	0.078712	0.199701
CENPX	LUAD	-0.146263	0.571254	0.564356	1.08545	0.582314	0.744039
CENPX	LUSC	0.280571	0.221677	0.0699841	0.61348	0.447779	0.377081
CENPX	MESO	-0.294959	0.469729	0.0563568	0.70044	0.0749621	0.277253
CENPX	PAAD	0.0917236	0.814204	0.549565	0.246915	0.122336	0.306272
CENPX	PRAD	-2.38007	0.123632	-0.0257984	0.103711	0	0.025971
CENPX	SARC	-0.0507527	0.886601	0.746293	-0.265982	-0.076839	0.134491
CENPX	STAD	0.260695	0.435833	1.38603	1.0295	1.33536	1.2503
CENPX	THCA	0.205176	0.793062	0.156475	3.28891	1.25526	1.56688
CENPX	UCS	-0.0107243	0.983249	0.872748	1.03847	2.1973	1.36951
CENPX	LAML	-0.454607	0.197285	-1.11277	-0.965648	-1.13124	-1.06989
CENPX	ACC	-0.930253	0.112588	0.630454	0.0577155	-0.321928	0.12208
CENPX	BLCA	0.167397	0.541384	0.29305	-0.049582	0.462374	0.23528
CENPX	ESCA	-0.593723	0.166354	0.00911939	0.124588	-0.0483244	0.0284609
CENPX	HNSC	-0.259715	0.229082	0.215145	1.43877	0.858824	0.837579
CENPX	KICH	-0.358888	0.725139	1.93929	-0.447459	0.838719	0.77685
CENPX	KIRC	-0.344845	0.270451	0.293831	3.04731	0.400538	1.24722
CENPX	DLBC	30.4558	0.999408	-0.231159	0.0430687	-0.574694	-0.254261
CENPX	OV	0.545517	0.0281624	-0.234567	0.462301	0.0147028	0.080812
CENPX	PCPG	0.0391136	0.973517	0.108901	0	0.201634	0.103512
CENPX	READ	-1.86601	0.110663	2.37615	0.447459	-0.601118	0.740831
CENPX	SKCM	-0.423736	0.0716273	0.13117	-0.22311	0.0624641	-0.0098253
CENPX	TGCT	-0.968009	0.583999	0.306103	0.402098	0.167457	0.291886
CENPX	THYM	-0.755838	0.546459	0.717548	1.04532	2.23831	1.33373
CENPX	UCEC	0.149043	0.733757	0.313582	0.418109	0.30933	0.347007
CENPX	UVM	-0.4212	0.592208	-0.0109711	-0.321928	0.251539	-0.0271201
CEP164	BRCA	-0.0726065	0.789767	-0.47164	-0.848239	-0.72929	-0.683057
CEP164	CHOL	0.387983	0.568242	-1.54712	-0.906891	-1.64386	-1.36596
CEP164	GBM	-0.0717101	0.798303	0.309366	0.296393	-0.308631	0.0990425
CEP164	LGG	-0.69457	0.0235933	-1.44682	-1.81425	0.0811629	-1.05997
CEP164	CESC	-0.50231	0.187275	0.665792	-1.36721	0.369695	-0.110574
CEP164	COAD	0.00258838	0.994635	-1.50492	-1.4541	-1.68297	-1.54733
CEP164	KIRP	0.134661	0.794021	0.0168761	0.203253	0.121247	0.113792
CEP164	LIHC	0.3686	0.229403	0.2017	-0.143633	-0.222392	-0.0547749
CEP164	LUAD	0.155154	0.539926	0.219995	0.805478	0.0217373	0.34907
CEP164	LUSC	-0.0871816	0.703274	0.0659252	-0.530515	-0.0615053	-0.175365
CEP164	MESO	0.166249	0.682475	-0.303832	-0.402098	-0.0907655	-0.265565
CEP164	PAAD	0.930335	0.0169787	-3.21304	-2.00799	-0.439912	-1.88698
CEP164	PRAD	-1.21616	0.305068	1.35782	0.616327	0.822669	0.932271
CEP164	SARC	0.18201	0.609237	0.457998	-0.614916	-0.898948	-0.351955
CEP164	STAD	-0.0371545	0.912734	-1.30005	-1.48918	-2.43997	-1.74307
CEP164	THCA	0.697767	0.397399	-0.286047	-0.753454	-0.19977	-0.41309
CEP164	UCS	0.0507194	0.92282	-2.16606	-0.560715	-0.0962153	-0.940997
CEP164	LAML	-0.410043	0.240729	-2.67367	-2.97199	-3.52356	-3.05641
CEP164	ACC	-3.16463	0.000358531	1.50655	2.22882	1.56188	1.76575
CEP164	BLCA	-0.566265	0.0430411	-0.365901	0.0959691	0.0735989	-0.0654444
CEP164	ESCA	0.408279	0.320499	0.0277779	-0.152003	0.353989	0.076588
CEP164	HNSC	0.299588	0.173706	0.342072	1.493	0.250071	0.695047
CEP164	KICH	-0.236851	0.79529	1.22968	0.176878	0.432959	0.613171
CEP164	KIRC	-0.429397	0.187812	0.127541	2.89706	0.166539	1.06371
CEP164	DLBC	-30.6114	0.999405	-0.0851623	0.0874628	-0.108934	-0.0355446
CEP164	OV	0.14566	0.557325	0.123796	-0.331002	0.190702	-0.00550124
CEP164	PCPG	-0.440993	0.692004	0.0615547	-0.353637	-0.296982	-0.196355
CEP164	READ	0.0113506	0.991369	0.706562	0.932537	0.789026	0.809375
CEP164	SKCM	-0.123103	0.597946	0.134891	0.00998409	0.216688	0.120521
CEP164	TGCT	-1.01896	0.564246	0.149226	0.378512	0.353637	0.293792
CEP164	THYM	-1.22321	0.32811	1.07743	1.0614	2.49005	1.54296
CEP164	UCEC	-0.152726	0.726378	-1.58331	-0.803064	-2.19344	-1.5266
CEP164	UVM	29.5434	0.99771	1.39585	-0.115477	-0.0614005	0.406324
CETN1	BRCA	0.11939	0.645601	-0.0142419	-0.0368542	-0.0220721	-0.0243894
CETN1	CHOL	-0.788075	0.282184	0	0	0	0
CETN1	GBM	-0.0324513	0.909303	-0.138311	-0.0827654	-0.0622194	-0.0944319
CETN1	LGG	-0.105246	0.727736	0.800841	0.138003	0.0806149	0.33982
CETN1	CESC	0.114313	0.76328	-0.000496157	-0.0128046	-0.0115621	-0.00828761
CETN1	COAD	0.146845	0.696724	-0.0144077	-0.014626	-0.00854361	-0.0125258
CETN1	KIRP	0.692955	0.188647	-0.00196036	-0.0251582	-0.00067967	-0.00926607
CETN1	LIHC	-0.103144	0.731754	0.0685493	0.0770454	0.135741	0.0937784
CETN1	LUAD	-0.118559	0.638996	-0.0121545	-0.0193417	-0.0118637	-0.0144533
CETN1	LUSC	0.0204414	0.928141	0.00707749	-0.0212874	0.00441785	-0.00326402
CETN1	MESO	-0.0911763	0.820684	0.00383354	-0.0383281	-0.0171346	-0.0172097
CETN1	PAAD	0.369074	0.341619	-0.00747691	-0.0117007	0.00590113	-0.00442548
CETN1	PRAD	1.02438	0.338411	-0.0312784	0.000712745	-0.0204976	-0.0170211
CETN1	SARC	0.272598	0.439816	-0.0197462	-0.000269185	-0.0141788	-0.011398
CETN1	STAD	-0.50284	0.13318	-0.0481575	-0.0724182	-0.141138	-0.0872379
CETN1	THCA	-0.481377	0.520092	-0.0109915	-0.0241173	-0.0148366	-0.0166485
CETN1	UCS	1.05262	0.0499936	-0.171733	-0.0838892	-0.1405	-0.132041
CETN1	LAML	0.135586	0.697657	0.0614027	0.0528557	0.0813883	0.0652156
CETN1	ACC	0.264971	0.650977	-0.0304868	-0.0293406	-0.0301568	-0.0299947
CETN1	BLCA	0.272667	0.32316	0.0367879	-0.00975064	0.0140996	0.0137123
CETN1	ESCA	-0.0538842	0.896092	0.0049472	-0.0865836	-0.16575	-0.0824623
CETN1	HNSC	0.0632496	0.770261	0.0058936	-0.0520353	0.0126197	-0.011174
CETN1	KICH	1.22271	0.230741	-0.015018	0.114767	-0.0187147	0.0270115
CETN1	KIRC	0.0392875	0.903176	-0.00515038	-0.0374317	-0.016042	-0.0195413
CETN1	DLBC	0.160964	0.937215	0.0779588	0.0558912	0.0345998	0.05615
CETN1	OV	0.27996	0.258853	-0.0149907	-0.0458999	-0.0138156	-0.0249021
CETN1	PCPG	1.44001	0.23662	-0.00689841	0.0118839	-0.0155969	-0.00353713
CETN1	READ	1.73832	0.0715611	-0.0287174	-0.00672586	-0.0301983	-0.0218805
CETN1	SKCM	-0.300387	0.200968	0.0377582	0.0138679	0.0198529	0.0238264
CETN1	TGCT	1.05215	0.551734	-0.0766698	-0.454566	-0.203533	-0.244923
CETN1	THYM	-1.10109	0.381444	-0.00918514	-0.00848023	-0.0156215	-0.0110956
CETN1	UCEC	-0.336817	0.443322	-0.0820957	-0.00288019	-0.0177634	-0.0342464
CETN1	UVM	0.946701	0.262899	-0.00378365	-0.0365259	0.0200577	-0.00675062
CETN2	BRCA	0.133724	0.626946	0.569252	-0.534022	-0.216148	-0.0603061
CETN2	CHOL	-0.879829	0.22769	-1.2521	0.0473057	-1.09516	-0.766651
CETN2	GBM	-0.0987415	0.730403	0.242315	0.690896	0.351472	0.428228
CETN2	LGG	-0.81059	0.00965516	0.155283	0.423211	-0.201793	0.125567
CETN2	CESC	1.28144	0.00174587	0.390031	-0.72547	-0.982113	-0.439184
CETN2	COAD	-0.600859	0.131673	-0.829531	-1.46838	-1.93007	-1.40933
CETN2	KIRP	0.0734341	0.884302	0.187099	0.222392	0.169725	0.193072
CETN2	LIHC	0.112726	0.705046	0.111957	-0.0462937	0.19966	0.0884411
CETN2	LUAD	0.170823	0.500413	-0.284454	-0.143646	-0.390451	-0.27285
CETN2	LUSC	0.0708492	0.754326	0.194508	-0.178462	0.183397	0.0664809
CETN2	MESO	0.830702	0.038663	0.321928	0.777608	0.741688	0.613741
CETN2	PAAD	0.531961	0.162502	0.656482	0.702319	0.886618	0.748473
CETN2	PRAD	1.2329	0.299245	-1.23126	-0.552201	-0.601738	-0.795065
CETN2	SARC	0.0536502	0.880807	0.64484	0.628633	0.831303	0.701592
CETN2	STAD	-0.210154	0.536783	-0.349859	-0.824675	-1.24986	-0.808131
CETN2	THCA	0.735775	0.362168	-0.0821352	1.05689	0.350332	0.441696
CETN2	UCS	-0.761507	0.157638	1.66384	-0.657112	-2.08453	-0.359267
CETN2	LAML	0.234997	0.500043	0.384788	0.725284	0.790077	0.633383
CETN2	ACC	1.48708	0.0157786	-1.06061	-1.69302	-2.25634	-1.66999
CETN2	BLCA	-0.251711	0.359594	-0.251679	-1.13782	-0.00646225	-0.465319
CETN2	ESCA	-0.52531	0.216016	-0.426259	-0.991992	-2.36416	-1.2608
CETN2	HNSC	-0.189767	0.379024	0.0296816	0.513974	0.424227	0.322627
CETN2	KICH	-0.295748	0.74614	0.0617116	-0.395929	-0.0740006	-0.136073
CETN2	KIRC	-0.566497	0.0845091	0.147325	-2.72187	0.154545	-0.806666
CETN2	DLBC	30.4704	0.999408	0.257742	0.0430687	-0.0280144	0.090932
CETN2	OV	0.775407	0.00192471	-0.173311	-1.45984	-0.028289	-0.553812
CETN2	PCPG	0.119137	0.919511	0.0491661	0	0.696608	0.248591
CETN2	READ	-0.904823	0.435439	-1.0064	-1.66354	-2.30855	-1.6595
CETN2	SKCM	-0.0290677	0.901289	-0.425395	0.150526	-0.33026	-0.20171
CETN2	TGCT	29.0328	0.998861	0.00837967	-0.321928	0.251539	-0.0206699
CETN2	THYM	-30.4623	0.998975	0.536599	0.415037	0.374396	0.442011
CETN2	UCEC	0.745411	0.0953376	-0.600474	-0.206621	-0.596484	-0.467859
CETN2	UVM	1.68351	0.0537328	0.235045	-1.44057	-0.29956	-0.501696
CETN4P	BRCA	-0.596651	0.0268969	-0.455855	-0.0393998	-0.428561	-0.307939
CETN4P	CHOL	2.21915	0.0114741	-1.16055	-0.331206	-1.47805	-0.989934
CETN4P	GBM	0.113442	0.689925	1.99585	-0.0811368	-0.792558	0.37405
CETN4P	LGG	0.715467	0.022346	-0.387879	-0.663717	-0.385604	-0.479067
CETN4P	CESC	-0.172701	0.651878	-0.329047	2.38262	1.36584	1.13981
CETN4P	COAD	0.0728658	0.847824	0.18183	0.170132	0.168366	0.173443
CETN4P	KIRP	0.517175	0.291124	-0.0603662	-0.123294	0.146389	-0.0124237
CETN4P	LIHC	-0.372519	0.216641	-0.0735595	-0.0180708	0.297617	0.0686621
CETN4P	LUAD	0.338763	0.185027	0.0496726	-0.414619	0.00149813	-0.121149
CETN4P	LUSC	-0.152758	0.503743	0.122684	0.144652	0.126218	0.131185
CETN4P	MESO	-0.388804	0.332096	0.471396	0.402098	0.450166	0.44122
CETN4P	PAAD	0.248198	0.520041	-0.507974	-0.593375	-0.38529	-0.495546
CETN4P	PRAD	1.2568	0.239613	-1.55363	-0.809961	-0.950772	-1.10479
CETN4P	SARC	-0.0435277	0.90273	0.576445	0.90526	0.897477	0.79306
CETN4P	STAD	-0.0750911	0.823764	-0.276034	-0.226627	-0.0454321	-0.182698
CETN4P	THCA	-0.0138642	0.985881	0.0996044	3.07967	0.689071	1.28945
CETN4P	UCS	0.177259	0.740513	-2.62139	-1.03317	-2.28177	-1.97878
CETN4P	LAML	-0.358676	0.30754	-0.351611	-0.758273	-0.740339	-0.616741
CETN4P	ACC	1.97285	0.0025312	-1.96456	-1.31411	-2.34981	-1.87616
CETN4P	BLCA	-0.482564	0.0844683	-0.0966016	-0.938436	0.0811629	-0.317958
CETN4P	ESCA	0.391177	0.356021	-0.398145	-1.08838	-2.68614	-1.39089
CETN4P	HNSC	-0.255245	0.242154	-0.367713	-0.75596	-0.190375	-0.438016
CETN4P	KICH	-1.78186	0.0736334	1.04069	0.125531	0.46158	0.5426
CETN4P	KIRC	-0.119774	0.711773	0.167592	-2.69486	0.141788	-0.79516
CETN4P	DLBC	-30.3197	0.999415	0.473237	0.0901978	0.736966	0.433467
CETN4P	OV	0.0652789	0.792265	0.0138379	-1.0952	-0.0408613	-0.374074
CETN4P	PCPG	0.172966	0.876041	-0.0823575	-0.552541	0.0614005	-0.191166
CETN4P	READ	0.972179	0.407435	0.472174	0.239021	0.841059	0.517418
CETN4P	SKCM	0.36432	0.121904	0.352337	-0.728698	0.0350672	-0.113765
CETN4P	TGCT	29.2363	0.998852	-0.0441817	-0.0962153	0.346176	0.0685929
CETN4P	THYM	-1.11367	0.380934	0.464358	0.584963	0.665133	0.571485
CETN4P	UCEC	0.278773	0.52831	0.0633473	-0.450389	-0.402327	-0.263123
CETN4P	UVM	0.581499	0.457359	1.18196	1.28011	-0.176878	0.761729
CGAS	BRCA	-0.0346599	0.898212	0.0349545	1.59842	0.884826	0.8394
CGAS	CHOL	-0.448064	0.504903	-0.133425	-0.229482	0	-0.120969
CGAS	GBM	-0.186796	0.5158	2.27298	1.19794	-0.0280144	1.14764
CGAS	LGG	-0.922878	0.0025377	1.92617	1.00797	-0.122256	0.937296
CGAS	CESC	0.249553	0.512268	-0.505321	0.607683	-0.747403	-0.215014
CGAS	COAD	-0.459922	0.244507	0.679295	0.453292	0.485241	0.539276
CGAS	KIRP	-0.513897	0.298305	0.0857338	0.132812	0.00874894	0.0757649
CGAS	LIHC	-0.207926	0.488394	-0.331799	-0.45268	-0.430275	-0.404918
CGAS	LUAD	-0.564701	0.0285585	0.787912	0.612365	0.676637	0.692305
CGAS	LUSC	-0.315285	0.165886	0.0112507	0.23296	0.0770276	0.107079
CGAS	MESO	-0.985919	0.0185841	0.134875	-0.874469	-0.0759489	-0.271848
CGAS	PAAD	-0.301727	0.430682	3.236	1.40881	0.531613	1.72547
CGAS	PRAD	0.943788	0.378817	-1.10183	-0.556948	0.23696	-0.473939
CGAS	SARC	-0.0485445	0.891432	-0.318664	0.446064	0.264947	0.130782
CGAS	STAD	0.180513	0.589259	0.270354	0.109057	0.490304	0.289905
CGAS	THCA	-0.76194	0.344447	0.114144	-0.412268	-0.0641303	-0.120751
CGAS	UCS	0.438524	0.402028	2.819	1.27798	2.15883	2.08527
CGAS	LAML	0.0598648	0.863394	0.855822	0.584963	0.584963	0.675249
CGAS	ACC	0.397494	0.50052	-1.00427	-1.45943	-2.37102	-1.61158
[truncated: 13,676 more rows]

## Sheet: Random Genes
Gene	Subtype	Survival.Association	Survival.Pvalue	Point.Mutation.Association	Insertion.Association	Deletion.Association	TMB.Association
AANAT	BRCA	0.0974383	0.723526	0.0468104	1.51403	0.204152	0.58833
AANAT	CHOL	-0.544262	0.470678	-0.250101	0.156119	-0.57586	-0.223281
AANAT	GBM	-0.480929	0.0967946	-2.77429	-0.491853	-0.469485	-1.24521
AANAT	LGG	-0.489453	0.107307	-1.5309	-0.0696055	-0.348179	-0.649562
AANAT	CESC	0.144118	0.707973	-0.91004	0.0903801	-1.49125	-0.770303
AANAT	COAD	0.0106064	0.977681	-0.050497	-0.887885	0.186221	-0.250721
AANAT	KIRP	-0.526189	0.310992	0.288912	0.544139	0.402424	0.411825
AANAT	LIHC	-0.125248	0.677236	0.275099	0.0330824	0.255059	0.187747
AANAT	LUAD	-0.442373	0.0835804	0.160492	0	0.0514253	0.0706392
AANAT	LUSC	-0.0585337	0.800022	-0.0868423	0.369808	0.179643	0.154203
AANAT	MESO	0.0975343	0.809682	0.264588	0.0473057	0.0544478	0.122114
AANAT	PAAD	0.583304	0.128981	-0.269222	-0.95109	-0.641952	-0.620755
AANAT	PRAD	-0.578769	0.58305	-0.990351	-0.383787	0.457026	-0.305704
AANAT	SARC	0.0476024	0.893498	-0.293283	0.338323	0.370538	0.138526
AANAT	STAD	-0.139607	0.680021	0.366341	0.378083	0.158357	0.300927
AANAT	THCA	-0.253148	0.735114	-0.242231	0.511318	0.109823	0.126304
AANAT	UCS	0.0343765	0.948189	2.37229	0.909802	-0.159199	1.04097
AANAT	LAML	0.200382	0.56867	-0.978707	-1.11548	-1.35364	-1.14927
AANAT	ACC	0.347709	0.548177	-0.659916	-0.932886	-1.25898	-0.950593
AANAT	BLCA	0.182391	0.504948	0.00438323	-0.392317	0.119464	-0.0894902
AANAT	ESCA	0.321132	0.442074	-0.224449	0.25634	0.333185	0.121692
AANAT	HNSC	0.0700251	0.750502	0.0236816	0.935923	0.170764	0.37679
AANAT	KICH	0.336643	0.712444	1.01904	0.847997	0.712198	0.859745
AANAT	KIRC	-0.394437	0.237877	0.0328779	2.75803	0.0628877	0.951264
AANAT	DLBC	30.8813	0.999404	0.174168	-0.963474	-0.0857299	-0.291679
AANAT	OV	-0.155811	0.53288	0.29449	-0.380463	0.428065	0.114031
AANAT	PCPG	0.385231	0.728752	-0.0669412	-0.884523	-0.14439	-0.365285
AANAT	READ	-0.12369	0.893205	2.47137	1.49851	2.33854	2.10281
AANAT	SKCM	0.228263	0.345966	-0.251401	-0.78795	-0.478875	-0.506075
AANAT	TGCT	0.868164	0.623534	0.20482	-0.0874628	0.187086	0.101481
AANAT	THYM	-30.6861	0.998967	0.518401	-0.187627	0.162271	0.164349
AANAT	UCEC	0.08685	0.840593	0.179492	0.267441	-0.454067	-0.00237801
AANAT	UVM	2.24241	0.0438247	0.218115	0.584963	-0.120294	0.227594
ABCA3	BRCA	0.282702	0.297595	-0.593423	0.026345	-0.481599	-0.349559
ABCA3	CHOL	0.605696	0.391111	-1.29275	-0.245112	-1.18442	-0.907428
ABCA3	GBM	-0.0442868	0.87459	2.67393	0.986579	0.27684	1.31245
ABCA3	LGG	1.03938	0.000732065	1.45949	-0.915488	0.3804	0.308133
ABCA3	CESC	0.690843	0.0704362	-0.65909	0.399793	-0.319512	-0.192936
ABCA3	COAD	0.113168	0.765775	1.24794	1.39704	1.86931	1.50476
ABCA3	KIRP	-0.126745	0.789601	0.0997689	-0.0731959	0.233782	0.0867849
ABCA3	LIHC	0.174148	0.554504	-0.0973199	-0.225394	-0.17723	-0.166648
ABCA3	LUAD	0.467992	0.0611131	-0.692449	-0.310032	-0.377648	-0.460043
ABCA3	LUSC	-0.611847	0.00711663	-0.315785	-0.796938	-0.353357	-0.488694
ABCA3	MESO	-0.235548	0.556365	0.414373	0.29956	0.309684	0.341206
ABCA3	PAAD	0.604858	0.116398	2.75813	0.391579	-0.0540398	1.03189
ABCA3	PRAD	-2.42542	0.11711	-0.0474343	0.234465	-0.422501	-0.07849
ABCA3	SARC	0.500098	0.160043	0.13117	-0.993658	-0.966421	-0.609637
ABCA3	STAD	-0.421058	0.213037	-0.0284279	0.46493	0.535544	0.324015
ABCA3	THCA	-0.152201	0.838647	-0.35516	-1.55888	-0.437532	-0.783858
ABCA3	UCS	-0.128767	0.804864	-1.45017	0.55849	2.19827	0.435529
ABCA3	LAML	-0.0514521	0.882387	-2.91457	-3.5325	-3.48997	-3.31234
ABCA3	ACC	2.30731	0.00141116	0.336186	0.117357	0.839064	0.430869
ABCA3	BLCA	-0.427458	0.124618	0.138515	-0.43731	0.209554	-0.0297469
ABCA3	ESCA	-0.241914	0.560095	0.49039	1.17532	2.67019	1.4453
ABCA3	HNSC	-0.0739242	0.733093	0.195818	0.850689	0.462368	0.502958
ABCA3	KICH	-0.421196	0.651232	-0.147198	0	0.14543	-0.000589326
ABCA3	KIRC	-0.429581	0.173282	0.288311	0.397116	0.32714	0.337522
ABCA3	DLBC	31.296	0.999415	-0.887132	-0.454566	-0.63743	-0.659709
ABCA3	OV	-0.253536	0.305307	-0.146733	0.884697	-0.109577	0.209462
ABCA3	PCPG	0.114632	0.923185	0.207901	0.584963	-0.134301	0.219521
ABCA3	READ	-0.911423	0.375101	0.1633	0.345775	0.665305	0.39146
ABCA3	SKCM	-0.145401	0.537715	0.128165	-0.770866	-0.0178941	-0.220198
ABCA3	TGCT	29.2226	0.998852	-0.074459	-0.280108	-0.152003	-0.168857
ABCA3	THYM	-1.20254	0.337785	0.994117	1.44252	2.19348	1.54337
ABCA3	UCEC	-0.155301	0.721954	-0.566206	-1.25029	-0.317962	-0.711488
ABCA3	UVM	1.48394	0.0897017	-1.04644	0.347923	-0.830075	-0.509529
ABCD1P5	BRCA	0.0518419	0.843138	0.0753147	0.0213954	-0.0131113	0.0278663
ABCD1P5	CHOL	-0.788075	0.282184	0	0	0	0
ABCD1P5	GBM	-0.00374541	0.989303	-0.159176	-0.12956	-0.0683664	-0.119034
ABCD1P5	LGG	-0.0105885	0.97202	-0.0358314	0.538437	0.0435522	0.182053
ABCD1P5	CESC	-0.133244	0.728244	0.0397397	-0.0764993	-0.0683176	-0.0350257
ABCD1P5	COAD	0.0527108	0.888854	-0.0041459	-0.0181506	-0.00750714	-0.00993456
ABCD1P5	KIRP	0.685161	0.168859	-0.0200697	-0.0102016	-0.00833324	-0.0128682
ABCD1P5	LIHC	0.142215	0.637012	0.0453254	-0.0111041	0.00205282	0.0120914
ABCD1P5	LUAD	-0.0360581	0.886574	0.0338048	-0.0249386	0.0175763	0.00881416
ABCD1P5	LUSC	0.0585733	0.79658	-0.00546267	-0.0185039	-0.00201621	-0.00866091
ABCD1P5	MESO	0.0710259	0.858614	-0.0554313	-0.0675633	-0.0482956	-0.0570967
ABCD1P5	PAAD	0.22496	0.557328	-0.0711634	-0.0440771	-0.00154091	-0.0389271
ABCD1P5	PRAD	1.03431	0.333503	0.542276	0.135846	0.100723	0.259615
ABCD1P5	SARC	0.434588	0.223593	-0.0113325	-0.0376613	-0.027162	-0.0253853
ABCD1P5	STAD	0.00877168	0.979773	0.0898837	-0.15248	-0.212915	-0.091837
ABCD1P5	THCA	-0.845797	0.266788	-0.00444646	-0.0456459	-0.0123603	-0.0208175
ABCD1P5	UCS	1.24352	0.0262105	-0.0381311	-0.00189787	-0.0243931	-0.021474
ABCD1P5	LAML	0.0279463	0.936154	-0.203338	-0.204978	-0.206373	-0.204896
ABCD1P5	ACC	1.05848	0.0796215	0.219911	0.246489	0.520269	0.32889
ABCD1P5	BLCA	0.338856	0.219846	0.0790515	-0.0277417	-0.00325512	0.0160182
ABCD1P5	ESCA	0.383946	0.35554	-0.17449	-0.616661	-1.56871	-0.78662
ABCD1P5	HNSC	0.19948	0.357654	0.0165759	0.00194863	-0.00764914	0.00362515
ABCD1P5	KICH	1.17776	0.248339	-0.0329664	0.0591884	-0.0308937	-0.00155721
ABCD1P5	KIRC	0.0495167	0.87768	0.0255905	-0.0868595	0.0317412	-0.00984261
ABCD1P5	DLBC	0.292481	0.8862	-0.0439594	-0.00854067	0.101905	0.0164685
ABCD1P5	OV	0.115266	0.644037	-0.00248214	0.0505764	0.0502743	0.0327895
ABCD1P5	PCPG	2.63698	0.092896	-0.020559	-0.0082752	0.0222655	-0.00218956
ABCD1P5	READ	1.71737	0.0757256	-0.0549779	-0.0349537	-0.041005	-0.0436455
ABCD1P5	SKCM	-0.1271	0.58787	0.0274153	-0.0391519	0.0578076	0.015357
ABCD1P5	TGCT	-1.23384	0.485291	0.0363304	-0.017702	-0.00874604	0.00329413
ABCD1P5	THYM	-1.30654	0.298084	-0.0472437	-0.0378321	-0.0905091	-0.0585283
ABCD1P5	UCEC	-0.356716	0.417567	-0.0724356	-0.0145371	-0.0601771	-0.0490499
ABCD1P5	UVM	0.50904	0.528763	-0.523117	-0.508572	0.249873	-0.260605
ABCD3	BRCA	0.0852724	0.748369	-0.871147	-1.90204	-1.24318	-1.33879
ABCD3	CHOL	0.00803396	0.990042	0.117018	-0.215729	0.0458037	-0.0176358
ABCD3	GBM	0.290853	0.302939	-2.5711	-1.63649	-0.720846	-1.64281
ABCD3	LGG	-0.789656	0.0123272	0.267735	0.529597	-0.56005	0.0790943
ABCD3	CESC	-0.0041746	0.991159	-0.323248	-2.04244	-0.573603	-0.979762
ABCD3	COAD	0.837242	0.0393826	0.0481776	0.136745	0.0677332	0.0842185
ABCD3	KIRP	0.509041	0.321448	-0.00398755	-0.0306968	-0.0562388	-0.0303077
ABCD3	LIHC	0.103582	0.724273	-0.123814	0.409495	0.189848	0.15851
ABCD3	LUAD	0.264475	0.293727	-0.28419	-0.252968	-0.220904	-0.252687
ABCD3	LUSC	-0.0619661	0.783279	-0.0908508	0.09547	-0.0353599	-0.0102469
ABCD3	MESO	-0.795592	0.0580363	0.223551	-0.343954	-0.16273	-0.0943776
ABCD3	PAAD	0.295899	0.44368	-3.04146	-1.12199	-0.265054	-1.47617
ABCD3	PRAD	0.603283	0.57736	-1.34063	-0.594844	-0.68871	-0.874729
ABCD3	SARC	-0.222418	0.53299	-0.530034	0	-0.0527874	-0.194274
ABCD3	STAD	-0.0972867	0.778049	0.854241	1.01524	0.976202	0.948561
ABCD3	THCA	-0.108532	0.884555	-0.419278	-3.33826	-1.0607	-1.60608
ABCD3	UCS	-0.0860435	0.87085	1.77441	-0.0216951	-1.80445	-0.0172463
ABCD3	LAML	0.601834	0.0872807	3.38817	3.54273	3.61626	3.51572
ABCD3	ACC	0.546979	0.351335	0.220838	0.457207	-0.0633259	0.204906
ABCD3	BLCA	0.131797	0.633102	0.251757	0.0407057	0.0759914	0.122818
ABCD3	ESCA	0.115654	0.783709	0.590259	1.07293	1.61466	1.09262
ABCD3	HNSC	0.0027104	0.989893	-0.481933	1.16182	-0.0237377	0.218717
ABCD3	KICH	-1.48054	0.147767	1.10786	0.263034	0.336049	0.568981
ABCD3	KIRC	0.570125	0.0810012	-0.00293132	0.069902	-0.0572573	0.00323779
ABCD3	DLBC	-0.138767	0.945775	-0.453458	0.203533	-0.666263	-0.305396
ABCD3	OV	0.200627	0.418585	-0.0280103	0.0699082	0.0937269	0.0452083
ABCD3	PCPG	-1.21647	0.330644	-0.186536	0.736966	-0.353637	0.0655975
ABCD3	READ	0.466182	0.618963	-0.172696	-0.160465	0.768184	0.145008
ABCD3	SKCM	0.0259328	0.912385	0.182134	0.988987	0.662353	0.611158
ABCD3	TGCT	29.0039	0.998863	0.28095	0.89812	-0.0220263	0.385681
ABCD3	THYM	1.41141	0.264793	-2.14765	-1.75489	-3.20945	-2.37067
ABCD3	UCEC	0.769142	0.0938996	-0.0842243	-0.0975821	1.37972	0.399304
ABCD3	UVM	0.044047	0.958003	-1.43143	0.447459	0	-0.327991
ABCG1	BRCA	0.371089	0.17097	0.258371	-0.0477256	-0.210353	9.74827e-05
ABCG1	CHOL	1.00947	0.149379	-1.32264	-0.313158	-1.84052	-1.15877
ABCG1	GBM	-0.375323	0.18408	-0.49028	-1.07566	-0.610433	-0.725459
ABCG1	LGG	0.565596	0.0630403	-0.362985	2.35258	0.197327	0.728976
ABCG1	CESC	0.358043	0.351638	-0.962435	-0.713344	-0.702363	-0.792714
ABCG1	COAD	-0.0962175	0.80043	-1.2252	-2.01903	-1.21247	-1.48557
ABCG1	KIRP	0.475356	0.326863	0.126605	0.135117	0.145956	0.135893
ABCG1	LIHC	-0.0599383	0.838723	-0.303713	0.00380157	-0.577728	-0.292546
ABCG1	LUAD	-0.158949	0.528343	-0.647571	-0.772499	-0.506527	-0.642199
ABCG1	LUSC	0.00324217	0.988495	-0.417391	-0.055392	-0.290402	-0.254395
ABCG1	MESO	0.833152	0.0527871	-0.216947	-0.63743	-0.0201779	-0.291518
ABCG1	PAAD	0.762784	0.0460216	0	-0.199309	0.236298	0.0123297
ABCG1	PRAD	-1.40079	0.234788	-1.15267	-0.479993	-0.0374747	-0.556712
ABCG1	SARC	0.232417	0.511273	-0.49094	-0.521537	-0.799507	-0.603995
ABCG1	STAD	-0.554148	0.098692	-0.248509	-0.309299	-0.157521	-0.238443
ABCG1	THCA	-0.419463	0.5901	-0.27324	-1.70742	-0.520332	-0.833664
ABCG1	UCS	0.0192324	0.971298	-2.38469	-1.29834	-1.74846	-1.8105
ABCG1	LAML	-0.710393	0.0438604	-1.22668	-1.24691	-1.12455	-1.19938
ABCG1	ACC	0.192102	0.741389	-1.30539	-1.58496	-2.40766	-1.766
ABCG1	BLCA	0.535676	0.0596081	-0.42756	-0.434743	-0.225334	-0.362546
ABCG1	ESCA	0.268648	0.517748	-0.338942	-0.734241	-1.52086	-0.864682
ABCG1	HNSC	-0.00363459	0.986439	-0.445142	-0.427774	-0.894878	-0.589265
ABCG1	KICH	-0.0840149	0.928151	-1.30617	0.0614005	-0.982298	-0.742357
ABCG1	KIRC	1.10633	0.00141186	-0.188332	-2.95163	-0.294471	-1.14481
ABCG1	DLBC	-30.1193	0.999429	-0.368167	-0.77259	-0.347923	-0.496227
ABCG1	OV	-0.0956609	0.699548	0.267355	1.45038	0.27465	0.664128
ABCG1	PCPG	-1.29759	0.302113	0.0530664	-0.14439	-0.140863	-0.0773953
ABCG1	READ	0.0547486	0.95343	-2.5847	-1.1952	-1.83059	-1.87016
ABCG1	SKCM	0.476714	0.0436401	-0.698433	-0.704872	-0.444461	-0.615922
ABCG1	TGCT	-29.2382	0.998852	-0.130267	-0.369234	0.172467	-0.109011
ABCG1	THYM	0.778754	0.534951	-0.809753	-0.392317	0.0931094	-0.369654
ABCG1	UCEC	0.633583	0.145823	-0.561432	0.49275	-0.443659	-0.170781
ABCG1	UVM	1.10215	0.205295	-1.10426	-0.932886	-0.887525	-0.97489
ABHD17AP9	BRCA	0.153203	0.559664	-0.00192068	-0.00356226	-0.0014013	-0.00229475
ABHD17AP9	CHOL	-0.788075	0.282184	0	0	0	0
ABHD17AP9	GBM	-0.00913179	0.974374	-0.0117148	0.0591019	0.140612	0.0626662
ABHD17AP9	LGG	0.0782591	0.793631	-0.00302759	-0.0115098	-0.00526044	-0.00659928
ABHD17AP9	CESC	0.00390352	0.991794	-0.00269954	-0.00498341	-0.00412415	-0.0039357
ABHD17AP9	COAD	0.343581	0.362051	-0.00478749	-0.00569431	-0.00613297	-0.00553826
ABHD17AP9	KIRP	0.409755	0.43068	0	0	0	0
ABHD17AP9	LIHC	-0.0143575	0.962101	-0.000564217	-0.00225214	0.000254203	-0.000854051
ABHD17AP9	LUAD	-0.244527	0.33188	-0.00168555	-0.00244732	-0.000725874	-0.00161958
ABHD17AP9	LUSC	0.0303293	0.893264	-0.000151294	-0.000180749	0.00411325	0.0012604
ABHD17AP9	MESO	0.185513	0.642441	0	0	0	0
ABHD17AP9	PAAD	0.443567	0.253176	0	0	0	0
ABHD17AP9	PRAD	1.17094	0.27265	-0.00229283	-0.00353457	-0.00321266	-0.00301335
ABHD17AP9	SARC	0.246755	0.487532	-0.0028675	-0.00602379	-0.00167176	-0.00352102
ABHD17AP9	STAD	-0.00796703	0.981075	0.00767588	0.0286879	0.0424416	0.0262684
ABHD17AP9	THCA	-0.935564	0.219529	-0.00250012	-0.00751307	-0.000644856	-0.00355268
ABHD17AP9	UCS	0.813466	0.128815	0	0	0	0
ABHD17AP9	LAML	-0.0775023	0.827206	-0.0848289	-0.102661	-0.102476	-0.0966553
ABHD17AP9	ACC	0.378363	0.51706	-0.017296	-0.0183785	-0.0183785	-0.0180177
ABHD17AP9	BLCA	0.127849	0.641073	0.00382416	-0.0051728	-0.004691	-0.00201321
ABHD17AP9	ESCA	-0.127572	0.758525	0.0516516	0.132573	0.23937	0.141198
ABHD17AP9	HNSC	-0.0694059	0.746478	-0.000238568	-0.00108963	0.000391238	-0.000312318
ABHD17AP9	KICH	1.22271	0.230741	0	0	0	0
ABHD17AP9	KIRC	-0.180166	0.575417	-0.000835235	-0.0136608	-0.0025418	-0.00567928
ABHD17AP9	DLBC	-0.113254	0.955919	0	0	0	0
ABHD17AP9	OV	0.304277	0.219262	-0.0169857	-0.0705218	-0.00113801	-0.0295485
ABHD17AP9	PCPG	1.00015	0.423531	0.00939632	-0.0155969	0.00694571	0.000248393
ABHD17AP9	READ	1.74886	0.0695767	-0.00722407	-0.0084145	-0.00612662	-0.00725506
ABHD17AP9	SKCM	-0.216889	0.355261	0.00490452	-0.00380627	-0.00540034	-0.00143403
ABHD17AP9	TGCT	-1.13636	0.52041	0	0	0	0
ABHD17AP9	THYM	-1.10109	0.381444	0	0	0	0
ABHD17AP9	UCEC	-0.419174	0.329129	0.0295277	0.0496809	0.0147302	0.0313129
ABHD17AP9	UVM	0.946701	0.262899	0	0	0	0
ACTN3	BRCA	0.00880193	0.974096	0.19345	0.401394	-0.0196177	0.191742
ACTN3	CHOL	-0.844463	0.231834	0.996281	0.129283	0.876265	0.667276
ACTN3	GBM	-0.0764307	0.785203	0.100717	0.631355	0.210218	0.314097
ACTN3	LGG	0.4162	0.161635	-1.53	-0.843658	0.138089	-0.74519
ACTN3	CESC	0.224203	0.551637	0.651442	1.36878	0.681112	0.900446
ACTN3	COAD	-0.108287	0.775954	0.243964	-0.494086	0.753837	0.167905
ACTN3	KIRP	-0.560254	0.262514	-0.0313085	0.217059	-0.0938669	0.0306279
ACTN3	LIHC	-0.281514	0.366266	0.367481	-0.365049	0.117357	0.0399294
ACTN3	LUAD	0.251589	0.330827	0.449195	0.120501	0.286908	0.285535
ACTN3	LUSC	0.00973978	0.966456	-0.0303756	-0.28213	0.0635788	-0.0829756
ACTN3	MESO	-0.029329	0.942899	-0.523874	-1.35364	-0.652077	-0.843196
ACTN3	PAAD	0.034524	0.927672	-0.207147	-0.378512	-0.426265	-0.337308
ACTN3	PRAD	1.67135	0.156145	-0.0369834	0.0219148	0.329173	0.104701
ACTN3	SARC	-0.0882144	0.805238	0.114095	0.407948	0.971561	0.497868
ACTN3	STAD	-0.244959	0.46475	-0.917878	-1.19419	-1.31101	-1.14103
ACTN3	THCA	-0.0612825	0.93631	0.0512375	0.937173	0.387516	0.458642
ACTN3	UCS	0.761807	0.175807	-2.32262	-0.140863	-0.423211	-0.962231
ACTN3	LAML	-0.195147	0.576467	-3.09014	-3.41665	-3.15131	-3.21937
ACTN3	ACC	-0.373418	0.526576	0.688357	0.459432	1.20645	0.784747
ACTN3	BLCA	-0.252304	0.357769	0.0632699	-0.845614	0.118043	-0.221434
ACTN3	ESCA	-0.882128	0.038475	-0.408128	-0.898429	-1.31507	-0.873877
ACTN3	HNSC	0.390753	0.0759085	0.0752964	1.53722	0.356057	0.656192
ACTN3	KICH	0.394506	0.672388	-0.0504263	0.304855	0.0848889	0.113106
ACTN3	KIRC	-0.431005	0.190261	0.121762	2.87888	0.123674	1.04144
ACTN3	DLBC	-0.818715	0.688799	-0.551814	-0.330149	-0.254573	-0.378845
ACTN3	OV	-0.0271506	0.91373	-0.225641	-0.729184	-0.252556	-0.402461
ACTN3	PCPG	-0.533557	0.68559	0.016636	-1.45943	0.814444	-0.20945
ACTN3	READ	0.165455	0.865204	-0.482799	-0.344133	-0.624579	-0.483837
ACTN3	SKCM	-0.0553191	0.813751	0.586145	-0.245112	0.444729	0.261921
ACTN3	TGCT	29.1728	0.998854	0.367334	-0.736966	0.295456	-0.0247252
ACTN3	THYM	-1.93539	0.143409	1.42177	1.69707	2.78459	1.96781
ACTN3	UCEC	0.557544	0.203488	-0.00498353	-0.628707	-0.107135	-0.246942
ACTN3	UVM	1.2969	0.137194	-1.29255	-0.0995357	0.31034	-0.360583
ADAL	BRCA	-0.344334	0.210371	0.259573	0.187511	-0.624491	-0.0591357
ADAL	CHOL	-0.8593	0.268987	1.30696	0.367732	1.28951	0.988065
ADAL	GBM	-0.00970368	0.972769	-2.62272	-1.03814	-0.475579	-1.37881
ADAL	LGG	-0.103443	0.727398	-1.62487	0.598138	0.153033	-0.291234
ADAL	CESC	0.574972	0.136	-1.32676	-1.88814	-1.52086	-1.57859
ADAL	COAD	-0.1103	0.77339	0.418727	1.11391	-0.099265	0.47779
ADAL	KIRP	0.642833	0.199988	-0.041031	-0.191987	0.0155969	-0.0724736
ADAL	LIHC	0.0970596	0.745885	0.189204	0.354608	0.329308	0.29104
ADAL	LUAD	-0.113809	0.651459	-0.505448	-0.498435	-0.518764	-0.507549
ADAL	LUSC	0.357078	0.116226	-0.0630892	0.091948	-0.246905	-0.072682
ADAL	MESO	0.490246	0.229387	0.240108	0.271302	0.570749	0.36072
ADAL	PAAD	0.470379	0.22238	-0.307725	-0.923379	-0.327165	-0.519423
ADAL	PRAD	-0.906413	0.398612	1.14099	0.430413	0.660004	0.743803
ADAL	SARC	0.636463	0.0783645	-0.575031	0.114712	0.741467	0.093716
ADAL	STAD	-0.423011	0.21262	-0.0560291	-0.0399951	-0.174702	-0.0902421
ADAL	THCA	-0.154711	0.836137	-0.133075	1.19963	0.451874	0.506142
ADAL	UCS	0.300818	0.569342	-0.602512	-1.05445	-2.44294	-1.36663
ADAL	LAML	0.0936832	0.788018	0.82006	1.01749	1.152	0.996517
ADAL	ACC	1.13148	0.0558149	0.857655	0.68966	1.06413	0.870482
ADAL	BLCA	-0.640735	0.0231351	-0.148579	-0.437405	-0.148863	-0.244949
ADAL	ESCA	-0.048454	0.905986	-0.566617	-0.911531	-2.23133	-1.23649
ADAL	HNSC	0.184677	0.39998	-0.230164	0.0453605	-0.163636	-0.116147
ADAL	KICH	0.425428	0.660448	-1.02371	-0.283793	-0.192645	-0.500048
ADAL	KIRC	0.0930266	0.772229	0.0547306	-2.77592	0.124913	-0.865425
ADAL	DLBC	31.3715	0.999418	-0.49057	-0.160465	-0.584963	-0.411999
ADAL	OV	0.06128	0.805785	-0.161269	0.714423	-0.197795	0.118453
ADAL	PCPG	-1.36699	0.277565	0.17371	-1	-0.158698	-0.328329
ADAL	READ	0.737408	0.474258	-0.173889	-1.40808	-2.23509	-1.27235
ADAL	SKCM	0.654709	0.00537347	0.532096	-0.157132	0.499637	0.291534
ADAL	TGCT	1.15848	0.512121	-0.239754	-0.662965	-0.0489096	-0.317209
ADAL	THYM	-0.244884	0.837734	-1.41437	-2	-2.39518	-1.93651
ADAL	UCEC	-0.0640391	0.8832	0.580802	0.600719	-0.629429	0.184031
ADAL	UVM	0.204359	0.79178	1.07871	0.540568	0.308122	0.642468
ADAMTS4	BRCA	0.548636	0.042514	0.396773	0.785582	0.18628	0.456212
ADAMTS4	CHOL	-0.0707516	0.917629	-1.12046	-0.109624	-1.17247	-0.800851
ADAMTS4	GBM	-0.592663	0.0389963	-2.03992	0.327805	0.452512	-0.419867
ADAMTS4	LGG	-0.514048	0.0898557	1.64283	0.115919	-0.0596629	0.566361
ADAMTS4	CESC	-0.385004	0.311052	0.0245542	-1.32193	0.564027	-0.244449
ADAMTS4	COAD	-0.352793	0.356466	1.24782	0.992776	1.46828	1.23629
ADAMTS4	KIRP	-0.707872	0.189265	-0.259345	-0.166851	-0.306703	-0.2443
ADAMTS4	LIHC	-0.304121	0.325807	-0.399189	-0.10718	-0.537532	-0.347967
ADAMTS4	LUAD	-0.490857	0.0518428	0.550385	-0.0188414	0.546923	0.359489
ADAMTS4	LUSC	-0.2372	0.300692	-0.117518	-0.818948	-0.174988	-0.370485
ADAMTS4	MESO	-1.4571	0.000884868	-0.44172	-0.929611	-0.347923	-0.573085
ADAMTS4	PAAD	-0.317085	0.412226	-3.27213	-1.12199	-0.498602	-1.63091
ADAMTS4	PRAD	0.846198	0.431602	0.316741	0.12	0.931896	0.456212
ADAMTS4	SARC	-0.413887	0.251108	0.420559	0.460634	0.306457	0.395883
ADAMTS4	STAD	-0.383881	0.252076	-0.753725	-0.211763	-0.402948	-0.456145
ADAMTS4	THCA	-1.70615	0.124762	0.0638936	0.307369	-0.0388192	0.110815
ADAMTS4	UCS	-0.570325	0.27676	-2.3488	-0.68281	-0.36257	-1.13139
ADAMTS4	LAML	0.728958	0.0386761	-1.15582	-1.28011	-0.989029	-1.14165
ADAMTS4	ACC	-0.715348	0.212291	0.588661	0.550197	0.161463	0.43344
ADAMTS4	BLCA	-0.199199	0.474463	0.372145	0.324129	-0.0287029	0.222524
ADAMTS4	ESCA	-0.74252	0.0799569	-0.37861	-0.824428	-1.98201	-1.06168
ADAMTS4	HNSC	-0.286598	0.182428	0.127231	-0.435845	-0.426924	-0.245179
ADAMTS4	KICH	0.0698084	0.939046	-1.12366	-0.251539	-0.135655	-0.503617
ADAMTS4	KIRC	-0.485486	0.14688	-0.0243805	2.65924	-0.00819715	0.875553
ADAMTS4	DLBC	-30.9079	0.999404	0.167189	-0.152003	-0.36257	-0.115795
ADAMTS4	OV	-0.163668	0.510004	0.624537	0.116994	0.517218	0.419583
ADAMTS4	PCPG	0.106357	0.929137	0	0.440573	-0.0384741	0.134033
ADAMTS4	READ	-1.69449	0.0905887	0.895962	0.212994	-0.0190248	0.36331
ADAMTS4	SKCM	0.336669	0.148336	0.335994	-0.730942	-0.432385	-0.275778
ADAMTS4	TGCT	1.04362	0.555286	0.0878998	0.678072	0.101283	0.289085
ADAMTS4	THYM	-0.605639	0.631714	1.36843	1.9386	2.60204	1.96969
ADAMTS4	UCEC	-0.681723	0.129665	0.613225	0.0600584	1.34997	0.674417
ADAMTS4	UVM	-2.32967	0.0373198	1.16636	1.58496	1	1.25044
ADGRF1	BRCA	-0.176758	0.516339	0.405648	-0.426499	0.244367	0.0745055
ADGRF1	CHOL	-0.83411	0.221384	-1.01549	-0.547488	-0.682518	-0.748497
ADGRF1	GBM	-0.372597	0.191034	1.92744	-0.233199	-0.561	0.377745
ADGRF1	LGG	0.158275	0.597459	-1.49331	0.0451294	0.124716	-0.441156
ADGRF1	CESC	0.653734	0.0857915	0.0107979	0.0459426	-0.814484	-0.252581
ADGRF1	COAD	-0.158489	0.674456	0.480719	-0.320292	0.804091	0.321506
ADGRF1	KIRP	-0.115722	0.818281	-0.321973	-0.651496	-0.419067	-0.464179
ADGRF1	LIHC	-0.0844757	0.779706	0.287223	0.602884	0.55298	0.481029
ADGRF1	LUAD	0.545123	0.0322313	0.134919	0.18766	0.147467	0.156682
ADGRF1	LUSC	-0.454377	0.0470063	-0.27191	-0.123533	-0.0203601	-0.138601
ADGRF1	MESO	0.62867	0.11615	-0.406048	-0.347568	0.152003	-0.200538
ADGRF1	PAAD	-0.367876	0.335479	3.1698	1.18709	0.0665977	1.4745
ADGRF1	PRAD	0.401085	0.715978	-1.23846	-0.500154	-0.387023	-0.708545
ADGRF1	SARC	-0.242966	0.494783	-0.752277	0.133715	0.170977	-0.149195
ADGRF1	STAD	0.0559948	0.866821	0.084534	0.0553483	0.641652	0.260511
ADGRF1	THCA	0.182779	0.812865	0.0115996	-1.00799	-0.433261	-0.476551
ADGRF1	UCS	-0.337986	0.529082	1.39577	-0.485427	-2.16146	-0.41704
ADGRF1	LAML	0.306042	0.384896	1.59672	1.7137	2	1.77014
ADGRF1	ACC	-0.616143	0.300066	0.499912	0.283072	0.0373743	0.273453
ADGRF1	BLCA	0.295682	0.28951	0.0499961	-0.052868	-0.515851	-0.172908
ADGRF1	ESCA	0.67426	0.10741	0.540874	0.384766	0.649743	0.525128
ADGRF1	HNSC	0.00142827	0.994691	0.129137	-0.354832	0.13471	-0.0303283
ADGRF1	KICH	1.33128	0.181207	-1.11879	-0.612977	-0.189825	-0.640529
ADGRF1	KIRC	-0.176928	0.578707	-0.044268	-2.78667	-0.147952	-0.992964
ADGRF1	DLBC	-0.138767	0.945775	-0.093356	0.126991	0.00292933	0.0121882
ADGRF1	OV	-0.432069	0.0908737	-0.273096	-0.431878	-0.169486	-0.291487
ADGRF1	PCPG	2.26855	0.16062	0.0931696	-0.352719	-0.223186	-0.160912
ADGRF1	READ	0.622945	0.592568	1.03038	0.672835	0.571095	0.758105
ADGRF1	SKCM	-0.447145	0.0572616	-0.364547	0.187345	-0.459934	-0.212379
ADGRF1	TGCT	-0.816185	0.644535	0.426692	0.881356	0.666263	0.658103
ADGRF1	THYM	-30.5821	0.998973	1.10445	1.152	2.56478	1.60708
ADGRF1	UCEC	-0.922121	0.0453863	-1.28055	-1.2686	0.0747563	-0.824796
ADGRF1	UVM	0.00373452	0.996482	0.551072	-0.0489096	0.0935347	0.198566
ADIPOR1P1	BRCA	0.0605661	0.820684	-0.0239813	0.0475819	0.00992104	0.0111739
ADIPOR1P1	CHOL	-0.788075	0.282184	-0.0145189	-0.0177747	-0.0159959	-0.0160965
ADIPOR1P1	GBM	0.187269	0.502652	-0.103607	-0.0540086	-0.0411405	-0.0662519
ADIPOR1P1	LGG	-0.0169834	0.954929	-0.0568383	-0.062006	-0.0095883	-0.0428109
ADIPOR1P1	CESC	0.12641	0.739449	0.296094	0.0257173	0.510756	0.277523
ADIPOR1P1	COAD	0.140518	0.711502	0.0145212	-0.0554862	-0.040258	-0.0270743
ADIPOR1P1	KIRP	0.164211	0.749695	-0.00285402	-0.0166376	0.00648487	-0.00433558
ADIPOR1P1	LIHC	0.0239995	0.935722	-0.0139294	0.0381265	-0.0265191	-0.00077402
ADIPOR1P1	LUAD	-0.0835811	0.742699	0.0151239	0.0508195	0.0269971	0.0309802
ADIPOR1P1	LUSC	0.0515698	0.820291	0.00916647	0.0287242	-0.000491482	0.0124664
ADIPOR1P1	MESO	0.120559	0.761594	-0.00618976	-0.0544478	-0.0171346	-0.0259241
ADIPOR1P1	PAAD	-0.136057	0.722681	-0.0696218	0.0142133	-0.0143228	-0.0232438
ADIPOR1P1	PRAD	0.826602	0.432943	0.00515857	0.101206	0.227481	0.111282
ADIPOR1P1	SARC	0.0902236	0.798321	0.0438837	0.109918	0.220906	0.124902
ADIPOR1P1	STAD	0.156687	0.644098	-0.325713	-0.703843	-0.60812	-0.545892
ADIPOR1P1	THCA	-0.210504	0.77068	-0.024604	-0.117386	-0.0723461	-0.0714452
ADIPOR1P1	UCS	0.400997	0.453194	-0.200293	-0.0389842	-0.139295	-0.126191
ADIPOR1P1	LAML	-0.0555975	0.874612	-0.171069	-0.180916	-0.23498	-0.195655
ADIPOR1P1	ACC	-0.813501	0.171338	0.0521808	0.0605223	0.0611127	0.0579386
ADIPOR1P1	BLCA	0.626838	0.0247933	0.0530103	0.0600574	0.0374891	0.0501856
ADIPOR1P1	ESCA	-0.113855	0.783293	-0.310713	-0.570168	-0.889156	-0.590012
ADIPOR1P1	HNSC	0.272459	0.207782	0.0202933	-0.0290474	-0.00116932	-0.00330783
ADIPOR1P1	KICH	1.22756	0.228954	-0.0418311	-0.0220155	0.018122	-0.0152415
ADIPOR1P1	KIRC	0.0324622	0.91963	0.016515	-0.216603	0.020459	-0.0598763
ADIPOR1P1	DLBC	-0.138767	0.945775	-0.0357615	-0.0207918	-0.0553195	-0.0372909
ADIPOR1P1	OV	0.396556	0.113484	0.00679798	-0.160722	0.0226789	-0.0437483
ADIPOR1P1	PCPG	2.74272	0.0799839	0.0134032	0.0550103	0.0284618	0.0322918
ADIPOR1P1	READ	1.85401	0.0541104	-0.153643	-0.110282	-0.152319	-0.138748
ADIPOR1P1	SKCM	-0.310855	0.182561	0.0714769	0.0407145	0.139148	0.0837799
ADIPOR1P1	TGCT	-1.17277	0.507109	-0.00704709	-0.0489096	0.0247133	-0.0104145
ADIPOR1P1	THYM	-1.13133	0.367643	-0.0500548	-0.0401239	-0.0864404	-0.0588731
ADIPOR1P1	UCEC	-0.487632	0.270825	-0.0786624	-0.0563668	-0.0356875	-0.0569056
ADIPOR1P1	UVM	0.320043	0.701004	-0.0276077	0.0384741	0.00194827	0.00427158
ADRA1A	BRCA	-0.139246	0.595226	-0.294722	0.425139	-0.864872	-0.244818
ADRA1A	CHOL	-0.328933	0.624799	1.38817	0.351472	1.48543	1.07502
ADRA1A	GBM	-0.335458	0.23594	-2.45635	-0.598637	-0.40864	-1.15454
ADRA1A	LGG	0.435327	0.150189	-1.99689	-1.3242	-0.711495	-1.34419
ADRA1A	CESC	-0.296676	0.443034	-0.500651	-1.01033	-1.63244	-1.04781
ADRA1A	COAD	0.00681558	0.986519	-0.189192	0.367179	0.394082	0.19069
ADRA1A	KIRP	0.273391	0.592465	-0.0649542	0.0934269	-0.0897214	-0.0204162
ADRA1A	LIHC	0.158906	0.591515	-0.00189127	-0.0404349	0.244529	0.0674009
ADRA1A	LUAD	0.0731126	0.77229	-0.782236	-0.452057	-0.663444	-0.632579
ADRA1A	LUSC	-0.290348	0.203132	-0.047663	-0.415597	0.0871204	-0.12538
ADRA1A	MESO	-0.437143	0.303277	-0.402883	-0.459432	-0.36995	-0.410755
ADRA1A	PAAD	1.03117	0.012474	-3.44016	-1.37851	-0.948775	-1.92248
ADRA1A	PRAD	0.248919	0.82134	-1.55482	-0.899473	-0.787486	-1.08059
ADRA1A	SARC	0.532444	0.136599	-1.11078	-1.21594	-1.09674	-1.14115
ADRA1A	STAD	-0.251492	0.464592	-1.0868	-0.983512	-1.7126	-1.26097
ADRA1A	THCA	-0.899179	0.25592	0.201085	1.22153	0.243677	0.555429
ADRA1A	UCS	0.367936	0.483981	-2.48067	-0.678072	-1.78099	-1.64658
ADRA1A	LAML	0.633527	0.0703864	3.16084	3.81291	3.06977	3.34784
ADRA1A	ACC	-0.733985	0.209406	0.986236	0.898329	0.252547	0.712371
ADRA1A	BLCA	-0.381041	0.168083	-0.21403	0.391311	-0.00783783	0.056481
ADRA1A	ESCA	0.109881	0.790688	-0.209993	-0.675521	-1.71435	-0.86662
ADRA1A	HNSC	0.0248112	0.908185	-0.259068	0.428932	-0.321075	-0.0504035
ADRA1A	KICH	-0.195381	0.840089	1.10988	0.283793	0.21864	0.537439
ADRA1A	KIRC	0.20152	0.530538	-0.217097	-0.324351	-0.208947	-0.250131
ADRA1A	DLBC	0.265257	0.896637	-0.524732	-0.199309	0.289507	-0.144845
ADRA1A	OV	-0.0687692	0.781616	-0.104875	2.00153	-0.129394	0.589086
ADRA1A	PCPG	-0.428589	0.700181	-0.0602688	0.584963	-0.415037	0.0365521
ADRA1A	READ	-0.690069	0.481272	0.972497	-0.628519	-1.00906	-0.221695
ADRA1A	SKCM	-0.0571883	0.807747	-0.180438	-0.183503	0.280705	-0.0277455
ADRA1A	TGCT	1.1086	0.530908	0.184963	0.459432	0.263034	0.302476
ADRA1A	THYM	-0.46371	0.697894	0.208587	-0.427421	0.10561	-0.0377415
ADRA1A	UCEC	-0.383343	0.375832	-0.364563	-0.201559	0.0940166	-0.157369
ADRA1A	UVM	-0.448863	0.577693	-0.984114	1.02142	-0.205447	-0.0560473
AGAP6	BRCA	0.11433	0.668148	-0.140921	0.0690925	-0.222731	-0.0981864
AGAP6	CHOL	-0.702865	0.3465	-0.355964	-0.192645	0.0861566	-0.154151
AGAP6	GBM	-0.224822	0.423885	2.06396	0.0831412	-0.47478	0.557442
AGAP6	LGG	0.579313	0.0605919	-1.72505	-2.86573	-0.0564605	-1.54908
AGAP6	CESC	-0.193165	0.613084	0.786044	0.0554951	0.539583	0.460374
AGAP6	COAD	-0.504776	0.20088	-0.591222	-1.45176	-0.712238	-0.918407
AGAP6	KIRP	0.131221	0.800476	0.20966	0.333069	0.294239	0.278989
AGAP6	LIHC	0.159373	0.5982	0.0785422	-0.0267527	0.27432	0.108703
AGAP6	LUAD	0.281195	0.269031	0.089299	0.602012	0.0940397	0.261784
AGAP6	LUSC	0.00484995	0.983131	-0.0928917	0.108191	0.0450338	0.0201111
AGAP6	MESO	0.0326685	0.935395	-0.423046	-0.387023	-0.40439	-0.40482
AGAP6	PAAD	0.773497	0.0511932	-3.02784	-1.61143	-0.404984	-1.68142
AGAP6	PRAD	-28.6569	0.998233	0.0507671	-0.0619869	0.181674	0.0568181
AGAP6	SARC	0.313008	0.379517	0.0489802	-0.44119	-0.561755	-0.317988
AGAP6	STAD	0.166724	0.645473	-0.399694	-0.365531	-0.495476	-0.420234
AGAP6	THCA	0.0064776	0.993232	0.294552	2.44767	0.784271	1.1755
AGAP6	UCS	-0.382628	0.467353	-1.74835	0.62293	2.12711	0.333897
AGAP6	LAML	-0.40875	0.240941	-3.19434	-3.09472	-3.44746	-3.2455
AGAP6	ACC	-0.794561	0.18799	0.946804	1.14543	2.11321	1.40182
AGAP6	BLCA	0.626627	0.0240317	0.0957738	0.426059	-0.0993146	0.140839
AGAP6	ESCA	0.0316508	0.939374	0.0451796	-0.0800736	0.088725	0.0179436
AGAP6	HNSC	0.538053	0.0191701	0.178739	1.54278	0.0909206	0.604147
AGAP6	KICH	0.783576	0.442661	-1.57903	-0.206451	0.514573	-0.423635
AGAP6	KIRC	-0.788652	0.0170152	0.134313	2.8413	0.242681	1.07277
AGAP6	DLBC	-31.7588	0.999438	-0.152076	-0.713696	0.39486	-0.156971
AGAP6	OV	0.0940185	0.706096	0.384243	-0.0337488	0.327919	0.226138
AGAP6	PCPG	-0.457911	0.680646	0.0761935	-0.547488	-0.0671142	-0.17947
AGAP6	READ	-0.560815	0.635168	1.19231	1.04629	1.33688	1.19183
AGAP6	SKCM	0.375328	0.11198	0.87661	0.295045	0.573991	0.581882
AGAP6	TGCT	0.984396	0.577884	0.00452492	-0.748461	-0.415037	-0.386325
AGAP6	THYM	0.101247	0.931662	0.213975	0.956057	2.18197	1.11733
AGAP6	UCEC	0.901619	0.0450771	-0.794861	0.761383	-0.305235	-0.112905
AGAP6	UVM	-1.13587	0.191887	-1.33495	0.70044	-0.584963	-0.406491
AHNAK2	BRCA	-0.290355	0.274832	-0.108186	0.520867	0.0726168	0.161766
AHNAK2	CHOL	-0.670812	0.348006	0.0151775	-0.321928	0	-0.10225
AHNAK2	GBM	-0.573283	0.0449136	0.588112	1.20568	0.686501	0.826763
AHNAK2	LGG	0.216105	0.477797	1.80215	1.91608	0.47012	1.39612
AHNAK2	CESC	-0.497993	0.20199	-1.01755	-2.51999	-1.11217	-1.5499
AHNAK2	COAD	-0.143152	0.709892	0.668164	1.5628	0.864693	1.03188
AHNAK2	KIRP	-0.473471	0.337924	0.0895914	0.0722703	0.219907	0.127256
AHNAK2	LIHC	-0.380812	0.193991	-0.0612864	0.236784	0.0175726	0.0643566
AHNAK2	LUAD	-0.194236	0.432902	0.364887	0.584963	0.246966	0.398939
AHNAK2	LUSC	-0.15977	0.478318	0.0636234	0.192413	-0.00250686	0.0845099
AHNAK2	MESO	-0.393579	0.329585	0.514573	0.788496	0.318176	0.540415
AHNAK2	PAAD	-1.5156	0.000252946	3.338	1.36388	0.702614	1.8015
AHNAK2	PRAD	0.807313	0.50494	-1.46767	-0.791221	-0.785353	-1.01475
AHNAK2	SARC	0.551369	0.121075	-0.649289	-0.459432	-0.976189	-0.69497
AHNAK2	STAD	-0.868848	0.0112688	-0.674057	-0.886789	-0.834187	-0.798345
AHNAK2	THCA	-0.367356	0.629234	0.254809	-1.36015	-0.595975	-0.567107
AHNAK2	UCS	0.0566493	0.914583	1.54924	-0.347923	-1.93763	-0.24544
AHNAK2	LAML	-0.388911	0.270644	-1.72749	-2.29123	-1.87447	-1.9644
AHNAK2	ACC	0.406158	0.486284	1.18755	0.393664	1.24176	0.940991
AHNAK2	BLCA	-0.308855	0.262091	-0.500178	-0.711301	0.00447811	-0.402334
AHNAK2	ESCA	0.01226	0.976611	0.133232	0.584963	1.84262	0.853605
AHNAK2	HNSC	-0.250257	0.251073	-0.0508339	0.424012	-0.619101	-0.0819742
AHNAK2	KICH	-0.65248	0.522519	-0.228659	-0.0588937	0.0437214	-0.081277
AHNAK2	KIRC	0.0421484	0.895188	0.167091	2.88621	0.272746	1.10868
AHNAK2	DLBC	-0.326038	0.873837	0.239708	0	-0.139725	0.0333277
AHNAK2	OV	-0.608049	0.0147633	0.257944	0.224399	0.179401	0.220581
AHNAK2	PCPG	0.709356	0.572038	-0.189984	-0.341037	-0.342888	-0.291303
AHNAK2	READ	-0.326339	0.730333	1.75698	-0.145742	-0.461616	0.383207
AHNAK2	SKCM	-0.401228	0.0950064	0.235499	-0.168271	0.0113509	0.0261928
AHNAK2	TGCT	28.8765	0.998874	-0.213024	-0.231326	0	-0.148116
AHNAK2	THYM	0.160445	0.885995	1.01033	0.584963	0.550693	0.71533
AHNAK2	UCEC	-0.523958	0.227076	0.410367	-0.484767	0.254446	0.060015
AHNAK2	UVM	-2.62801	0.0197362	1.06604	0.289507	-0.184425	0.390374
AKAIN1	BRCA	-0.13785	0.601191	-0.0908326	-0.178135	-0.0714414	-0.11347
AKAIN1	CHOL	-0.730581	0.266805	1.3543	0.208587	1.19853	0.920473
AKAIN1	GBM	0.0187336	0.946801	-2.54762	-0.85857	-0.686689	-1.36429
AKAIN1	LGG	1.17016	0.000193395	-0.126385	-0.564264	0.395138	-0.0985036
AKAIN1	CESC	-0.0958377	0.80318	0.25107	0.181338	0.48607	0.306159
AKAIN1	COAD	-0.241994	0.530692	-0.736641	-1.51066	-1.131	-1.1261
AKAIN1	KIRP	0.0677009	0.893024	-0.00986297	-0.00788416	-0.0226343	-0.0134605
AKAIN1	LIHC	-0.566981	0.0552948	-0.0232911	0.357574	0.11601	0.150097
AKAIN1	LUAD	0.202175	0.429219	0.0206909	0.0841019	0.0509342	0.051909
AKAIN1	LUSC	-0.0972329	0.670104	0.0620137	0.0693865	0.0446647	0.0586883
AKAIN1	MESO	0.146862	0.711778	-0.025748	-0.059501	-0.0227605	-0.0360032
AKAIN1	PAAD	1.04354	0.00787721	-0.45881	-0.86755	-0.249359	-0.52524
AKAIN1	PRAD	-0.940079	0.380636	-0.817061	-0.322222	-0.135289	-0.424857
AKAIN1	SARC	-0.160835	0.649345	0.12506	-0.058681	-0.0796607	-0.00442716
AKAIN1	STAD	-0.122848	0.714932	-0.273463	-0.433036	-0.96894	-0.558479
AKAIN1	THCA	-0.630296	0.433489	0.343048	-0.361709	0.213452	0.0649302
AKAIN1	UCS	0.165539	0.756894	-1.03002	1.00607	2.04465	0.673567
AKAIN1	LAML	0.0783026	0.822551	-0.102859	-0.116736	-0.107273	-0.108956
AKAIN1	ACC	-0.382758	0.505564	0.263323	0.252766	0.817623	0.444571
AKAIN1	BLCA	0.529651	0.0522124	0.00860334	-0.0640433	-0.0473491	-0.034263
AKAIN1	ESCA	-0.0341991	0.933418	0.0262276	0.147388	0.238132	0.137249
AKAIN1	HNSC	0.177063	0.412908	0.0115203	-0.059515	-0.00303124	-0.0170086
AKAIN1	KICH	-0.243289	0.789792	0.486076	-0.0699266	0.511882	0.309344
AKAIN1	KIRC	-0.218737	0.498777	0.129672	-2.18571	0.197175	-0.61962
AKAIN1	DLBC	0.729716	0.720698	0.0572608	0.0904484	0.132193	0.0933007
AKAIN1	OV	0.272363	0.273148	-0.0176457	0.135179	-0.0158355	0.0338994
AKAIN1	PCPG	0.027706	0.980056	0.041715	-0.169925	0.306661	0.0594838
AKAIN1	READ	-1.05856	0.287194	0.510905	-0.758196	-1.57881	-0.608701
AKAIN1	SKCM	-0.469927	0.0447969	0.114649	0.0496101	0.0788759	0.0810449
AKAIN1	TGCT	29.0727	0.998859	0.0730059	-0.454032	0.05458	-0.108815
AKAIN1	THYM	-0.658422	0.553178	-0.163999	-0.202756	-0.328918	-0.231891
AKAIN1	UCEC	-0.780019	0.0788439	-0.0255664	-0.0563317	0.0410774	-0.0136069
AKAIN1	UVM	0.406125	0.599538	-0.129294	0.222392	0.133399	0.0754991
AKR1C7P	BRCA	0.0045225	0.98674	0.752067	-0.306636	0.350937	0.265456
AKR1C7P	CHOL	0.186959	0.776489	0.0718572	-0.415037	0	-0.114393
AKR1C7P	GBM	-0.390591	0.165665	-1.55494	0.333706	0.374003	-0.28241
AKR1C7P	LGG	0.132383	0.658175	0.806123	0.752193	0.0757797	0.544698
AKR1C7P	CESC	0.66111	0.0812998	-0.416188	1.7345	-0.575901	0.24747
AKR1C7P	COAD	-0.00533348	0.988799	0.520856	-0.96777	0.163296	-0.0945394
AKR1C7P	KIRP	-0.11021	0.824375	0.270581	0.216811	0.298258	0.261884
AKR1C7P	LIHC	0.327136	0.266001	0.311977	0.313467	0.508205	0.377883
AKR1C7P	LUAD	-0.171209	0.498249	0.158858	0.0554324	0.146007	0.120099
AKR1C7P	LUSC	0.151786	0.502921	-0.277966	0.416654	-0.165465	-0.00892574
AKR1C7P	MESO	-0.150844	0.708447	-0.653349	-0.736966	-0.814444	-0.73492
AKR1C7P	PAAD	-0.379617	0.323219	3.10465	0.948285	0.222392	1.42511
AKR1C7P	PRAD	-0.624882	0.558172	-0.74792	0.041044	0.233108	-0.157923
AKR1C7P	SARC	-0.339884	0.338001	0.839746	0.742392	0.462707	0.681615
AKR1C7P	STAD	-0.0523706	0.879612	0.34731	-0.284703	-0.399918	-0.112437
AKR1C7P	THCA	-0.947727	0.232455	-0.0771923	-1.73253	-0.747404	-0.852375
AKR1C7P	UCS	0.340062	0.52053	-1.18385	0.634604	2.02975	0.493499
AKR1C7P	LAML	-0.192508	0.583422	-1.14553	-1.18982	-1.19931	-1.17822
AKR1C7P	ACC	-0.481516	0.41065	0.707146	0.570406	0.76623	0.68126
AKR1C7P	BLCA	-0.151657	0.578576	-0.512785	-0.348752	-0.246408	-0.369315
AKR1C7P	ESCA	-0.130717	0.764765	-0.726106	-1.20091	-2.5143	-1.48044
AKR1C7P	HNSC	-0.110924	0.607885	0.327169	0.634778	0.183388	0.381778
AKR1C7P	KICH	-1.96097	0.0960369	1.33867	0.131965	0.480435	0.650358
AKR1C7P	KIRC	0.154263	0.639462	-0.156719	-2.85666	-0.235068	-1.08281
AKR1C7P	DLBC	1.36557	0.439636	-0.00467902	-0.389947	0.27208	-0.0408487
AKR1C7P	OV	0.110074	0.658257	0.0488843	1.43473	-0.033596	0.483341
AKR1C7P	PCPG	0.53382	0.630902	0.13136	0.727795	-0.282736	0.19214
AKR1C7P	READ	0.270529	0.768037	-0.277045	0.319501	1.47653	0.506329
AKR1C7P	SKCM	0.210712	0.368521	0.128392	0.528293	-0.265503	0.130394
AKR1C7P	TGCT	-29.1161	0.998856	-0.198308	0.485427	0.0747217	0.120614
AKR1C7P	THYM	-0.286412	0.808277	-0.468951	-0.622949	-2.08881	-1.06024
AKR1C7P	UCEC	0.164268	0.703405	-0.212549	0.484181	0.380448	0.21736
AKR1C7P	UVM	-0.527351	0.513667	-0.132183	0.169925	-0.125335	-0.0291976
ALDOB	BRCA	0.167685	0.525136	-0.353088	-1.57586	-0.424227	-0.784392
ALDOB	CHOL	0.511596	0.464654	1.31661	0.499571	1.47732	1.09783
ALDOB	GBM	0.275437	0.33416	2.06926	0.258533	0.017702	0.781833
ALDOB	LGG	1.17904	0.000193319	1.55242	1.53051	0.541969	1.2083
ALDOB	CESC	0.10824	0.774075	0.678225	-0.226953	0.629162	0.360145
ALDOB	COAD	0.551209	0.147238	0.0696074	-1.08143	-0.17352	-0.395114
ALDOB	KIRP	0.324989	0.510265	0.0969658	0.0622843	0.186471	0.11524
ALDOB	LIHC	-0.0797954	0.789681	-0.160044	-0.0605945	-0.167431	-0.129356
ALDOB	LUAD	0.0827134	0.742924	-0.840003	-1.16586	-0.77273	-0.926198
ALDOB	LUSC	0.10705	0.63999	-0.0648292	-0.503238	-0.194835	-0.254301
ALDOB	MESO	-0.25766	0.533849	0.403492	-0.133267	0	0.090075
ALDOB	PAAD	-0.0169972	0.964358	2.97462	0.899071	-0.0118741	1.28727
ALDOB	PRAD	-1.74595	0.146423	1.55563	0.463947	1.00209	1.00722
ALDOB	SARC	-0.0326766	0.92689	-1.02627	0.0455147	-0.683027	-0.554592
ALDOB	STAD	0.339063	0.322348	0.178464	0.649516	0.381415	0.403132
ALDOB	THCA	0.258169	0.740834	-0.136605	0.809992	0.0544478	0.242612
ALDOB	UCS	-0.720419	0.178101	-1.5738	0.143364	1.73697	0.102177
ALDOB	LAML	0.488995	0.164195	0.0499843	0.306427	0.289507	0.215306
ALDOB	ACC	-0.195733	0.734161	0.445518	1.0217	1.45943	0.975548
ALDOB	BLCA	0.138171	0.611318	-0.00345663	-0.296503	-0.217086	-0.172349
ALDOB	ESCA	0.104737	0.808961	0.549876	1.06323	1.54851	1.05387
ALDOB	HNSC	0.246842	0.254413	0.0660092	-0.493904	-0.216844	-0.214913
ALDOB	KICH	0.198524	0.820238	0.0564858	0.157541	0.117039	0.110355
ALDOB	KIRC	0.508009	0.108942	-0.10429	-2.8474	-0.159671	-1.03712
ALDOB	DLBC	31.2925	0.999414	0.170462	0.331206	-0.27684	0.0749426
ALDOB	OV	-0.0714914	0.774711	-0.0784964	1.67695	-0.16178	0.47889
ALDOB	PCPG	2.13519	0.185698	-0.338298	-0.247928	-0.0384741	-0.208233
ALDOB	READ	0.564999	0.583288	-2.66546	-0.84971	-0.861227	-1.4588
ALDOB	SKCM	-0.192595	0.410274	0.0947063	-0.554968	0.275634	-0.0615423
ALDOB	TGCT	0.846807	0.6318	-0.106701	0.311944	-0.209453	-0.00140358
ALDOB	THYM	-2.49215	0.11535	0.945893	1.31487	2.61365	1.6248
ALDOB	UCEC	-0.378362	0.390048	-0.331896	0.350527	0.872834	0.297155
ALDOB	UVM	-0.235423	0.770665	-1.2386	-0.447459	-0.658963	-0.781674
ALOX12P1	BRCA	-0.178849	0.499837	0.196599	0.508412	-0.315119	0.129964
ALOX12P1	CHOL	0.0331425	0.959574	1.33882	0.61891	1.36119	1.10631
ALOX12P1	GBM	0.216544	0.442887	2.08622	0.152003	-0.173332	0.688296
ALOX12P1	LGG	-0.0384622	0.900413	-1.50279	-0.987424	0.0955913	-0.798206
ALOX12P1	CESC	-0.0159778	0.967525	-0.3611	-0.878448	0.412229	-0.275773
ALOX12P1	COAD	0.153876	0.691595	-0.586704	0.840702	-0.198312	0.0185621
ALOX12P1	KIRP	-0.0358385	0.943705	0.108989	0.223756	0.0113441	0.114696
ALOX12P1	LIHC	0.348173	0.236398	0.00600179	0.0797717	0.144651	0.0768082
ALOX12P1	LUAD	0.21298	0.400174	0.00847964	0.831611	-0.0890288	0.250354
ALOX12P1	LUSC	-0.27676	0.222006	0.124534	0.0541416	0.126901	0.101859
ALOX12P1	MESO	0.270628	0.502929	-0.0775714	-0.169925	0.0678975	-0.0598663
ALOX12P1	PAAD	0.540869	0.158564	1.75088	0.17328	0.0426601	0.655607
ALOX12P1	PRAD	0.132653	0.898797	1.35569	0.77563	0.788347	0.973223
ALOX12P1	SARC	-0.0724684	0.83871	0.178278	-0.0856481	-0.0796607	0.00432311
ALOX12P1	STAD	-0.311852	0.356156	-0.0208469	0.043642	-0.46231	-0.146505
ALOX12P1	THCA	-0.214226	0.774353	0.0938575	0.161846	0.165944	0.140549
ALOX12P1	UCS	1.23651	0.0210421	-1.05401	0.899836	2.12875	0.658191
ALOX12P1	LAML	0.715055	0.0419723	2.56969	2.74846	2.73335	2.68383
ALOX12P1	ACC	-0.172024	0.767376	-0.0842796	-0.097019	-0.142856	-0.108051
ALOX12P1	BLCA	0.429886	0.116888	-0.129188	-0.199954	-0.135243	-0.154795
ALOX12P1	ESCA	-0.369728	0.377846	-0.0524598	0.413937	0.900676	0.420718
ALOX12P1	HNSC	0.232154	0.280089	0.0346592	0.0293032	-0.0499335	0.00467631
ALOX12P1	KICH	0.27746	0.774395	0.422641	0.0489096	0.17984	0.21713
ALOX12P1	KIRC	0.0622438	0.84778	0.0621982	-2.02975	0.169057	-0.5995
ALOX12P1	DLBC	-30.7337	0.999403	-0.227669	-0.0954345	-0.24526	-0.189454
ALOX12P1	OV	-0.0691092	0.7806	0.190169	-1.91623	0.16353	-0.520843
ALOX12P1	PCPG	0.115418	0.922082	-0.0905356	-0.834457	-0.339132	-0.421375
ALOX12P1	READ	3.08071	0.00994882	-0.970213	0.203632	0.86808	0.0338332
ALOX12P1	SKCM	0.341951	0.145739	-0.0519584	-0.336937	0.0598332	-0.109687
ALOX12P1	TGCT	-1.00537	0.569499	0.0695328	-0.940499	0.0743097	-0.265552
ALOX12P1	THYM	-0.0125917	0.991581	-0.881311	-1.30996	-2.11884	-1.4367
ALOX12P1	UCEC	0.147716	0.7334	0.0516583	0.0108821	0.0642412	0.0422605
ALOX12P1	UVM	1.11909	0.1898	-0.106064	0.0430687	-0.0365259	-0.0331737
ALOX12P2	BRCA	-0.462513	0.0853782	-0.272964	-0.321526	0.104882	-0.163203
ALOX12P2	CHOL	-0.613143	0.397114	-1.15972	0.245112	-0.932886	-0.615831
ALOX12P2	GBM	-0.286635	0.306423	1.93957	0.174029	-0.355331	0.586091
ALOX12P2	LGG	-0.679508	0.0260307	0.297623	2.81282	0.278366	1.1296
ALOX12P2	CESC	-0.12496	0.738722	0.454176	-0.166383	0.333623	0.207139
ALOX12P2	COAD	-0.752777	0.0440582	0.470322	-0.781103	0.284686	-0.00869817
ALOX12P2	KIRP	0.0674415	0.891837	-0.0623996	-0.138923	0.0483823	-0.0509802
ALOX12P2	LIHC	-0.187499	0.535076	-0.0318796	-0.273181	-0.0985638	-0.134541
ALOX12P2	LUAD	0.404573	0.114883	-0.306049	0.311445	-0.364024	-0.119543
ALOX12P2	LUSC	0.122217	0.594977	0.0881113	0.100632	-0.137971	0.0169243
ALOX12P2	MESO	0.34242	0.399345	0.586476	0.400538	0.600393	0.529135
ALOX12P2	PAAD	0.121142	0.750432	-2.76815	-0.418953	0.163499	-1.00787
ALOX12P2	PRAD	-1.65244	0.160763	-1.62701	-1.03201	-0.79556	-1.15153
ALOX12P2	SARC	-0.605568	0.0924941	-0.0545295	-0.534336	-0.656289	-0.415052
ALOX12P2	STAD	-0.37918	0.275257	-0.931475	-0.72792	-0.802087	-0.820494
ALOX12P2	THCA	0.296721	0.683382	0.102948	0.854106	0.178538	0.378531
ALOX12P2	UCS	-0.125416	0.810877	1.68703	-0.649503	-2.40766	-0.456709
ALOX12P2	LAML	0.299661	0.392214	-0.163918	0.260236	0.146841	0.0810532
ALOX12P2	ACC	0.31997	0.57361	0.96953	-0.369234	0.457045	0.352447
ALOX12P2	BLCA	-0.0513741	0.850716	-0.0575758	0.561427	-0.277488	0.0754545
ALOX12P2	ESCA	-0.00675975	0.98719	-0.708257	-0.984679	-1.64178	-1.11157
ALOX12P2	HNSC	-0.096838	0.651795	0.364852	-0.582775	0.0183318	-0.0665305
ALOX12P2	KICH	0.708848	0.447301	0.979287	-0.131245	-0.273761	0.191427
ALOX12P2	KIRC	-0.24534	0.441918	-0.0563605	2.7984	-0.152952	0.863029
ALOX12P2	DLBC	0.131517	0.948657	0.637557	0.530515	1.18286	0.783645
ALOX12P2	OV	0.275452	0.265429	0.0674904	-0.415718	0.132317	-0.0719701
ALOX12P2	PCPG	-0.317136	0.775016	0.215346	0.234465	0.232661	0.227491
ALOX12P2	READ	-0.456214	0.658406	-0.774452	-0.260289	0.388043	-0.215566
ALOX12P2	SKCM	0.627893	0.00787108	-0.39843	0.315202	-0.449019	-0.177416
ALOX12P2	TGCT	-0.885095	0.616474	0.309412	0.476438	0.169925	0.318592
ALOX12P2	THYM	-1.49812	0.252339	-0.454313	-0.915936	-2.1375	-1.16925
ALOX12P2	UCEC	-0.179342	0.678075	-0.813332	-0.663575	-1.54591	-1.00761
ALOX12P2	UVM	0.429333	0.614667	-1.10774	0.387023	0.20061	-0.173369
ANKRD2	BRCA	0.370002	0.1954	0.0201853	0.135799	0.282603	0.146196
ANKRD2	CHOL	-0.355612	0.619304	0.067862	-0.0430687	-0.026967	-0.00072458
ANKRD2	GBM	-0.39814	0.159507	-1.84644	-0.0489096	0.118941	-0.592137
ANKRD2	LGG	0.813256	0.00866633	-0.0370207	1.28516	0.483014	0.57705
ANKRD2	CESC	-0.174203	0.642509	-1.47926	-1.0649	-1.08806	-1.21074
ANKRD2	COAD	0.0419199	0.911374	0.0406957	-0.0715286	0.173832	0.0476663
ANKRD2	KIRP	0.634113	0.236515	-0.0143727	-0.166461	-0.0486819	-0.0765053
ANKRD2	LIHC	0.214595	0.468659	0.0497977	0.56523	0.499527	0.371518
ANKRD2	LUAD	-0.332085	0.186311	-0.0143437	0.172594	-0.219918	-0.0205559
ANKRD2	LUSC	0.344431	0.135899	-0.102652	0.512136	-0.0688245	0.113553
ANKRD2	MESO	-0.36759	0.358978	0.152377	-0.0780025	0.174029	0.0828012
ANKRD2	PAAD	-0.449909	0.242587	-3.15359	-0.869213	-0.589624	-1.53747
ANKRD2	PRAD	-0.290881	0.778412	-0.0766294	-0.325241	0.0795673	-0.107434
ANKRD2	SARC	0.0834084	0.814989	0.983082	0.949814	1	0.977632
ANKRD2	STAD	-0.59708	0.0783067	-1.39773	-1.50534	-1.78721	-1.56342
ANKRD2	THCA	-0.640114	0.400032	0.427156	2.16032	0.730942	1.10614
ANKRD2	UCS	0.576535	0.283091	-0.987345	-0.981384	-2.56343	-1.51072
ANKRD2	LAML	-0.422395	0.229118	-2.99895	-3.16375	-3.8365	-3.33306
ANKRD2	ACC	0.576609	0.322243	-0.85262	-0.49304	0.100164	-0.415165
ANKRD2	BLCA	0.417359	0.131181	-0.190813	-0.645604	-0.376468	-0.404295
ANKRD2	ESCA	0.241539	0.573121	-0.578788	-1.04255	-1.48131	-1.03421
ANKRD2	HNSC	-0.160812	0.46298	-0.324848	0.895434	-0.311683	0.0863012
ANKRD2	KICH	0.263511	0.777228	1.13912	0	0.526748	0.55529
ANKRD2	KIRC	-0.131557	0.680184	0.0786322	-2.72068	0.0504824	-0.863855
ANKRD2	DLBC	30.9773	0.999405	0.379704	0.129283	-0.025091	0.161299
ANKRD2	OV	0.135001	0.586938	0.157752	-0.16036	0.085911	0.0277679
ANKRD2	PCPG	0.33599	0.776623	-0.20455	-0.552541	-0.0356239	-0.264238
ANKRD2	READ	-0.607781	0.531368	-0.627583	-0.120798	-0.0481478	-0.26551
ANKRD2	SKCM	0.0781338	0.741638	0.296329	-0.278494	-0.344124	-0.108763
ANKRD2	TGCT	0.960901	0.587103	-0.12651	-1.10434	-0.520007	-0.583618
ANKRD2	THYM	-0.623971	0.621019	-0.765697	-1.53201	-2.43933	-1.57901
ANKRD2	UCEC	-0.478409	0.292127	-0.178378	-0.161904	-0.509779	-0.283354
ANKRD2	UVM	-2.06396	0.0324054	-1.05487	-0.0630098	0.0544478	-0.354477
ANKRD35	BRCA	0.196206	0.452537	-0.432197	-1.54304	-0.564748	-0.846661
ANKRD35	CHOL	0.472187	0.506837	1.20667	-0.463947	1.22588	0.656201
ANKRD35	GBM	-0.141404	0.618317	-2.17376	0.0388192	0.312883	-0.607353
ANKRD35	LGG	-1.0458	0.000698433	0.306743	2.2215	-0.352028	0.725406
ANKRD35	CESC	0.86371	0.0270196	-0.669328	-0.71977	-1.04646	-0.811852
ANKRD35	COAD	-0.307517	0.424653	-0.0221337	-1.29207	-0.297307	-0.53717
ANKRD35	KIRP	-0.634069	0.21405	-0.35268	-0.458399	-0.363659	-0.391579
ANKRD35	LIHC	-0.298456	0.309563	-0.125014	0.0351418	0.191397	0.0338413
ANKRD35	LUAD	-0.0719407	0.775607	-0.297824	0.235114	-0.376465	-0.146392
ANKRD35	LUSC	-0.030302	0.893811	-0.29268	0.221821	-0.308424	-0.126428
ANKRD35	MESO	-0.310389	0.442515	-0.750111	-0.400538	-0.457473	-0.536041
ANKRD35	PAAD	-0.151182	0.691094	-0.302301	-0.63743	-0.68226	-0.540663
ANKRD35	PRAD	1.3117	0.277603	-1.55888	-1.00905	-0.919723	-1.16255
ANKRD35	SARC	0.636905	0.0781256	-1.02024	-0.620152	-0.181838	-0.60741
ANKRD35	STAD	-0.544563	0.104178	-1.71625	-2.11426	-2.51956	-2.11669
ANKRD35	THCA	-0.995558	0.201176	0.209409	0.887305	0.286471	0.461062
ANKRD35	UCS	-0.21323	0.688578	-0.550282	-1.01838	-2.07736	-1.21534
ANKRD35	LAML	-0.0399129	0.910059	1.17793	1.31366	0.850253	1.11395
ANKRD35	ACC	0.176357	0.755949	-0.990626	-1.75291	-2.18763	-1.64372
ANKRD35	BLCA	-0.404017	0.145406	-0.516837	-0.846326	-0.273142	-0.545435
ANKRD35	ESCA	0.188036	0.65441	-0.494489	-1.13393	-2.37822	-1.33554
ANKRD35	HNSC	0.401927	0.067095	-0.447372	0.421566	-0.394718	-0.140174
ANKRD35	KICH	-0.161595	0.853348	1.33703	0.231326	0.811928	0.793429
ANKRD35	KIRC	-0.247249	0.426332	-0.183805	2.63016	-0.273176	0.724392
ANKRD35	DLBC	-0.0132361	0.99483	-0.161062	0.0443941	-0.355095	-0.157254
ANKRD35	OV	-0.267697	0.280743	0.0917677	-0.149975	0.0861852	0.00932585
ANKRD35	PCPG	-0.714527	0.587768	-0.236623	-0.160465	-0.314873	-0.23732
ANKRD35	READ	-0.904372	0.353227	-0.152114	-0.927316	-1.48963	-0.856352
ANKRD35	SKCM	0.113446	0.626934	-0.961966	-0.623009	-0.998149	-0.861041
ANKRD35	TGCT	-0.88049	0.618264	-0.128226	-0.77259	0.0848889	-0.271975
ANKRD35	THYM	0.327568	0.802105	0.832714	0.941106	0.447459	0.740426
ANKRD35	UCEC	0.761506	0.088278	-0.801902	0.110779	-0.0975742	-0.262899
ANKRD35	UVM	0.150541	0.847227	-1.25696	0	-0.263034	-0.506666
ANKS6	BRCA	-0.536089	0.0468388	-0.0375805	1.44752	0.522167	0.644034
ANKS6	CHOL	-0.0167683	0.980219	1.1013	-0.0374747	1	0.687941
ANKS6	GBM	0.261408	0.358426	1.79967	0.864648	-0.0103419	0.884658
ANKS6	LGG	0.104745	0.728128	1.86138	2.53605	0.91003	1.76915
ANKS6	CESC	0.00805423	0.983151	0.100529	-1.62321	-0.296183	-0.606289
ANKS6	COAD	-0.30422	0.438514	-0.135692	-0.991726	-0.054462	-0.39396
ANKS6	KIRP	-0.378409	0.454516	-0.103681	-0.354375	-0.0117909	-0.156616
ANKS6	LIHC	-0.089464	0.760737	-0.111876	-0.178829	0.0944397	-0.0654218
ANKS6	LUAD	0.0118375	0.963183	-0.246376	0.236868	-0.248459	-0.085989
ANKS6	LUSC	-0.06458	0.776985	-0.188993	-0.426031	0.0721899	-0.180945
ANKS6	MESO	0.554661	0.168693	0.156451	-0.494765	0.403356	0.0216806
ANKS6	PAAD	0.0172679	0.963997	-2.7035	-0.347923	0.16273	-0.962899
ANKS6	PRAD	-0.757023	0.48217	1.09901	0.338358	-0.191647	0.415241
ANKS6	SARC	-0.307706	0.387451	-0.045179	-0.25634	-0.356655	-0.219391
ANKS6	STAD	0.13097	0.700341	0.995698	0.746324	0.843564	0.861862
ANKS6	THCA	0.659713	0.385994	-0.300571	-2.93527	-0.965235	-1.40036
ANKS6	UCS	0.124095	0.814442	-0.417153	-0.977974	-2.01792	-1.13768
ANKS6	LAML	-1.07576	0.00274954	-3.04019	-3.60627	-3.74416	-3.46354
ANKS6	ACC	-1.41732	0.023065	1.72254	2.20945	2.98138	2.30446
ANKS6	BLCA	0.319235	0.249146	-0.147506	-0.556393	0.0383463	-0.221851
ANKS6	ESCA	0.168764	0.684626	0.578929	1.07387	1.73416	1.12899
ANKS6	HNSC	0.0341691	0.877101	0.149862	0.606336	0.528225	0.428141
ANKS6	KICH	-0.250525	0.783687	1.20088	0.251539	-0.0524674	0.466652
ANKS6	KIRC	0.431443	0.18534	0.0337239	-2.74044	-0.0145875	-0.907102
ANKS6	DLBC	30.2159	0.999421	-0.296718	-0.125531	-0.639824	-0.354024
ANKS6	OV	-0.782904	0.00214723	0.0406832	0.161166	0.21864	0.140163
ANKS6	PCPG	-0.744576	0.551367	-0.00365702	-0.321928	0.530515	0.0683099
ANKS6	READ	-0.0523377	0.95738	0.646304	0.865907	1.47486	0.995691
ANKS6	SKCM	-0.34886	0.136148	0.110096	-0.552139	0.264284	-0.0592529
ANKS6	TGCT	0.980888	0.578806	0.0214584	0.343954	0.427421	0.264278
ANKS6	THYM	-2.02198	0.201546	0.837924	1.11784	2.52572	1.49383
ANKS6	UCEC	0.323663	0.461896	-0.121882	-0.15452	0.520184	0.0812606
ANKS6	UVM	1.35397	0.100966	1.25212	0.115477	-0.398549	0.323015
AP4E1	BRCA	-0.654071	0.0194532	-0.177036	0.540064	-0.0738562	0.0963904
AP4E1	CHOL	-0.371026	0.610276	0.965748	-0.0418202	0.95818	0.627369
AP4E1	GBM	-0.124217	0.661129	-1.87672	0.68203	0.853159	-0.113844
AP4E1	LGG	-0.369322	0.216834	1.80276	2.44345	0.533865	1.59336
AP4E1	CESC	-0.143854	0.708071	-0.788098	0.854395	-0.817534	-0.250412
AP4E1	COAD	0.384262	0.319883	1.04751	2.08341	1.22304	1.45132
AP4E1	KIRP	0.329136	0.505601	-0.0155246	-0.10257	0.0348915	-0.0277343
AP4E1	LIHC	0.410754	0.171142	-0.226347	0.0301357	0.0440552	-0.0507188
AP4E1	LUAD	-0.10862	0.671617	-0.0847006	-0.224722	-0.0327823	-0.114068
AP4E1	LUSC	-0.188965	0.405792	-0.257087	0.043801	-0.287692	-0.166992
AP4E1	MESO	0.250893	0.536855	0.308541	0.332575	0.549687	0.396934
AP4E1	PAAD	-0.128272	0.738962	-0.357445	0.373815	-0.13179	-0.0384734
AP4E1	PRAD	-1.86424	0.114155	0.951115	0.0780025	-0.27208	0.252346
AP4E1	SARC	0.525281	0.142452	-0.130472	0.980009	0.883355	0.57763
AP4E1	STAD	-0.376133	0.281843	-0.244221	-0.016822	-0.0804653	-0.113836
AP4E1	THCA	-0.321121	0.68167	-0.360789	-1.80614	-0.841571	-1.00283
AP4E1	UCS	-0.368992	0.483085	0.753158	1.61775	2.13972	1.50354
AP4E1	LAML	0.607807	0.0858661	3.51756	3.83289	3.54432	3.63159
AP4E1	ACC	-1.66834	0.0140851	1.26487	1.11042	1.38904	1.25478
AP4E1	BLCA	-0.719533	0.01062	-0.0865469	0.259731	0.132422	0.101869
AP4E1	ESCA	0.00440613	0.991453	-0.606334	-0.971276	-2.37663	-1.31808
AP4E1	HNSC	-0.238726	0.271686	-0.328526	0.393571	-0.860597	-0.265184
AP4E1	KICH	-1.14586	0.249822	-0.000816697	0.115477	0.179324	0.0979947
AP4E1	KIRC	-0.282843	0.381188	0.121432	-2.71247	0.145229	-0.815269
AP4E1	DLBC	-30.4704	0.999408	-0.427559	-0.271302	-0.280108	-0.326323
AP4E1	OV	-0.418696	0.0905955	0.109345	-0.491536	0.099169	-0.0943405
AP4E1	PCPG	-0.150152	0.898634	0.21818	0.514573	0.10188	0.278211
AP4E1	READ	3.1469	0.00639536	1.93007	0.632883	1.77574	1.44623
AP4E1	SKCM	0.242821	0.299485	0.393718	-0.404842	0.245493	0.0781231
AP4E1	TGCT	1.09137	0.537304	-0.314414	-0.332575	-0.270648	-0.305879
AP4E1	THYM	2.92421	0.0758566	-1.69151	-1.82103	-2.90122	-2.13792
AP4E1	UCEC	0.692514	0.124209	2.05115	1.40227	1.82837	1.7606
AP4E1	UVM	-1.08988	0.203374	-0.178245	0.830075	-0.263034	0.129598
APOF	BRCA	0.325448	0.241982	-0.146128	-1.33025	-0.624337	-0.70024
APOF	CHOL	-0.359361	0.61028	0.100121	0	0.0238467	0.0413227
APOF	GBM	-0.245036	0.388033	2.26895	0.556393	-0.370838	0.818168
APOF	LGG	0.0655369	0.829429	-1.62001	-0.0480054	-0.135814	-0.601276
APOF	CESC	-0.17491	0.646799	0.910726	-1.21474	0.267779	-0.0120777
APOF	COAD	0.741288	0.0503717	0.0540811	-0.796888	-0.241137	-0.327981
APOF	KIRP	-0.268795	0.589788	0.0263909	-0.0689474	0.109539	0.0223275
APOF	LIHC	-0.127326	0.661632	-0.177079	0.380744	0.0624477	0.0887044
APOF	LUAD	0.556966	0.0274464	0.330748	0.102289	0.312789	0.248609
APOF	LUSC	0.0850047	0.711393	0.128917	-0.0492677	0.155231	0.0782934
APOF	MESO	-0.142679	0.720612	0.494487	-0.2824	0.377398	0.196495
APOF	PAAD	0.985474	0.0124166	-0.311126	-0.941106	-0.476438	-0.576223
APOF	PRAD	-0.717566	0.497777	-1.46411	-0.850944	-0.923521	-1.07952
APOF	SARC	0.0843989	0.811148	-0.895401	0.26555	0.140823	-0.163009
APOF	STAD	0.0156193	0.96286	-0.175406	-0.766525	-0.770619	-0.57085
APOF	THCA	0.389947	0.602778	-0.0969644	0.0719381	0.0657544	0.0135761
APOF	UCS	0.601775	0.263558	-2.47733	-0.746426	-1.97994	-1.73457
APOF	LAML	0.50902	0.146882	-2.38102	-2.70895	-2.26748	-2.45248
APOF	ACC	0.680887	0.243064	-0.405076	-0.0681715	-1.27398	-0.582409
APOF	BLCA	0.108419	0.695156	0.211373	-0.354431	0.16083	0.00592411
APOF	ESCA	-0.122869	0.765977	-0.341419	-0.976445	-2.00446	-1.10744
APOF	HNSC	-0.0273932	0.899434	0.221947	0.246933	0.558148	0.342342
APOF	KICH	-0.39585	0.664444	0.245896	-0.540568	0.566347	0.0905581
APOF	KIRC	-0.522966	0.110029	0.152006	3.00323	0.159409	1.10488
APOF	DLBC	30.7337	0.999403	0.0651676	-0.459432	-0.432959	-0.275741
APOF	OV	0.275807	0.26536	-0.0659321	-1.1366	-0.0212425	-0.407927
APOF	PCPG	-1.46845	0.227312	-0.194837	-0.788496	-0.22741	-0.403581
APOF	READ	-0.379288	0.713009	-1.84589	-0.162658	0.147008	-0.620514
APOF	SKCM	0.381053	0.106789	0.569401	-0.283489	0.481547	0.25582
APOF	TGCT	-1.23951	0.483684	0.14654	0.383329	0.102362	0.210743
APOF	THYM	0.879904	0.484142	-1.68262	-2.03814	-2.99718	-2.23931
APOF	UCEC	0.46069	0.287512	0.509521	1.1904	0.731454	0.810458
APOF	UVM	0.494029	0.540927	-0.852443	0.399096	-0.70044	-0.384596
ARHGEF17	BRCA	-0.0301715	0.90914	-0.966038	-1.98302	-1.00278	-1.31728
ARHGEF17	CHOL	0.507555	0.457138	-1.23255	-0.968291	-1.80255	-1.33447
ARHGEF17	GBM	0.107632	0.702464	-0.203328	-1	-0.786405	-0.663244
ARHGEF17	LGG	1.35653	4.00364e-05	-2.04942	-1.01235	-0.384498	-1.14876
ARHGEF17	CESC	-0.483819	0.206686	-0.246873	-1.2722	0.324321	-0.398252
ARHGEF17	COAD	-0.11693	0.759737	0.0649401	0.096558	0.095331	0.0856097
ARHGEF17	KIRP	-0.212936	0.672004	-0.466634	-0.11423	-0.358661	-0.313175
ARHGEF17	LIHC	-0.0708349	0.80607	-0.554233	-0.42803	-0.546782	-0.509681
ARHGEF17	LUAD	0.324347	0.208147	-0.495605	0.257126	-0.460806	-0.233095
ARHGEF17	LUSC	-0.624677	0.00646221	0.0595194	-0.716801	-0.051024	-0.236102
ARHGEF17	MESO	0.933316	0.0257763	0.0206313	-0.443607	0.338802	-0.0280578
ARHGEF17	PAAD	1.02098	0.0109025	-0.326541	-0.878694	-0.40576	-0.536998
ARHGEF17	PRAD	0.331019	0.755579	-0.395899	-0.676845	-0.766001	-0.612915
ARHGEF17	SARC	0.453395	0.203729	-0.375455	-1.15131	-0.95335	-0.826705
ARHGEF17	STAD	-0.925486	0.00639246	-1.80184	-1.3454	-2.27672	-1.80799
ARHGEF17	THCA	0.422509	0.57272	-0.59129	-1.82686	-1.03016	-1.14944
ARHGEF17	UCS	0.153499	0.772276	-0.883768	-0.523562	-1.97692	-1.12808
ARHGEF17	LAML	0.0861057	0.804579	-2.88793	-3.27302	-3.46566	-3.20887
ARHGEF17	ACC	-0.196451	0.729906	1.3231	0.535037	1.31797	1.0587
ARHGEF17	BLCA	-0.339632	0.21849	-0.368104	-0.536726	-0.256795	-0.387208
ARHGEF17	ESCA	-0.849588	0.0427403	-0.390586	-1.28048	-2.16659	-1.27922
ARHGEF17	HNSC	0.194226	0.36313	-0.489234	-1.36882	-0.570767	-0.809607
ARHGEF17	KICH	2.35343	0.0459152	-1.49003	0.184425	-0.567041	-0.624217
ARHGEF17	KIRC	0.455905	0.173761	-0.18371	-0.279759	-0.137082	-0.200183
ARHGEF17	DLBC	-30.7696	0.999403	-0.451722	-1.06711	-0.0255351	-0.514791
ARHGEF17	OV	-0.464148	0.0618526	0.244888	0.849997	0.137329	0.410738
ARHGEF17	PCPG	1.51464	0.212818	-0.223247	-0.469485	-0.222392	-0.305042
ARHGEF17	READ	-1.20759	0.197351	0.292592	0.0351894	-0.420365	-0.0308615
ARHGEF17	SKCM	-0.564879	0.0169414	0.047102	0.193325	-0.229331	0.00369878
ARHGEF17	TGCT	-29.2555	0.998852	-0.00594314	0.963474	0.0220263	0.326519
ARHGEF17	THYM	0.740871	0.554286	-0.309006	-0.912537	-2.15638	-1.12597
ARHGEF17	UCEC	0.373129	0.396196	-0.739465	-0.689844	-1.55056	-0.993289
ARHGEF17	UVM	1.0163	0.242821	1.37277	-0.628031	-0.206451	0.179429
ARRDC2	BRCA	0.262336	0.336428	-0.501987	-0.555233	0.127359	-0.309954
ARRDC2	CHOL	-0.287081	0.68819	-0.164229	-0.966833	-0.526069	-0.552377
ARRDC2	GBM	-0.397128	0.162797	-2.34474	-0.746714	0.331844	-0.919872
ARRDC2	LGG	0.540956	0.0807743	-0.184762	2.45557	0.106652	0.792486
ARRDC2	CESC	1.19266	0.00297162	-0.545347	0.946471	-0.914549	-0.171142
ARRDC2	COAD	0.171078	0.650663	-0.247693	0.886255	1.33682	0.65846
ARRDC2	KIRP	0.316263	0.540369	0.13527	0.550508	0.192645	0.292808
ARRDC2	LIHC	0.118293	0.696706	-0.170651	-0.158781	-0.204106	-0.177846
ARRDC2	LUAD	0.0449063	0.856764	-0.428316	0.275418	-0.367819	-0.173572
ARRDC2	LUSC	-0.178082	0.429359	-0.0614705	-0.372625	0.212616	-0.0738264
ARRDC2	MESO	-0.152003	0.708801	-0.477033	-0.881356	-0.448985	-0.602458
ARRDC2	PAAD	-0.31114	0.413538	0.0306968	0.0551416	-0.296982	-0.0703811
ARRDC2	PRAD	0.351029	0.741353	-1.21999	-0.619609	-0.0105307	-0.616711
ARRDC2	SARC	0.884964	0.0135402	-0.332121	-0.372912	-0.622507	-0.442513
ARRDC2	STAD	-0.181508	0.591692	-0.501276	-0.409586	-0.143549	-0.35147
ARRDC2	THCA	0.411879	0.58183	0.139186	0.0653408	-0.0285692	0.0586527
ARRDC2	UCS	-1.3664	0.0156982	2.71096	0.743225	2.01792	1.82404
ARRDC2	LAML	-0.428238	0.228231	-3.21364	-4.19086	-3.06609	-3.4902
ARRDC2	ACC	0.0948597	0.870056	1.18359	0.523562	1.52442	1.07719
ARRDC2	BLCA	0.624203	0.0247929	0.22196	0.221994	-0.126367	0.105862
ARRDC2	ESCA	-0.0142971	0.97284	0.794647	1.18073	2.60597	1.52712
ARRDC2	HNSC	0.749472	0.000809857	0.0267927	0.0822058	0.295295	0.134764
ARRDC2	KICH	1.30016	0.20338	-0.0273418	0.231326	-0.0246621	0.0597739
ARRDC2	KIRC	0.121938	0.709457	-0.0579699	2.77729	-0.0143126	0.901669
ARRDC2	DLBC	30.3197	0.999415	-0.486286	-0.567041	-0.226276	-0.426534
ARRDC2	OV	-0.629744	0.0109609	0.0191879	0.420675	-0.0221184	0.139248
ARRDC2	PCPG	0.380796	0.747921	0.0550014	-0.415037	0.232661	-0.0424585
ARRDC2	READ	-0.887178	0.375746	1.43105	1.32386	1.87703	1.54398
ARRDC2	SKCM	-0.0033453	0.988626	-0.170514	-0.159703	-0.545267	-0.291828
ARRDC2	TGCT	-0.775599	0.66077	-0.124798	-0.736966	0.0995357	-0.254076
ARRDC2	THYM	1.97713	0.212796	0.0654891	-0.0418202	-0.360402	-0.112244
ARRDC2	UCEC	0.323193	0.455208	-0.51314	-0.0524037	0.693239	0.042565
ARRDC2	UVM	1.17384	0.155246	1.13981	0.206451	0.280108	0.542122
ASB14	BRCA	-0.147472	0.589739	-0.256577	-0.668192	-1.07854	-0.66777
ASB14	CHOL	0.23721	0.721214	-1.25917	-0.621488	-1.36405	-1.08157
ASB14	GBM	-0.0822213	0.770823	2.10575	1.86625	0.608809	1.52694
ASB14	LGG	0.976877	0.00176326	-1.77821	-2.469	0.17638	-1.35694
ASB14	CESC	-0.208883	0.578722	0.801106	0.770043	0.058103	0.543084
ASB14	COAD	-0.111929	0.769358	0.559052	-0.343416	1.42217	0.545935
ASB14	KIRP	0.293951	0.585486	0.12031	0.211745	0.188372	0.173476
ASB14	LIHC	-0.0352918	0.90544	0.128385	-0.125884	0.341773	0.114758
ASB14	LUAD	0.37981	0.133616	-0.521182	0.0492869	-0.583144	-0.35168
ASB14	LUSC	0.0450375	0.841717	-0.119241	-0.336725	-0.221863	-0.225943
ASB14	MESO	0.0650506	0.871302	0.316048	0.133267	0.476438	0.308584
ASB14	PAAD	0.921234	0.0189379	-0.703885	-1.60823	-0.676212	-0.996109
ASB14	PRAD	-1.38278	0.240817	1.32694	0.420181	0.378959	0.708693
ASB14	SARC	-0.679078	0.0660088	-0.208932	-0.263034	-0.583644	-0.35187
ASB14	STAD	-0.0880518	0.802671	-0.158342	-0.263327	-0.0883443	-0.170004
ASB14	THCA	-0.356806	0.656885	0.0252402	0.84212	0.429813	0.432391
ASB14	UCS	0.131009	0.801954	0.609783	1.20511	2.35484	1.38991
ASB14	LAML	0.618737	0.0774383	0.805027	1.26679	0.964667	1.01216
ASB14	ACC	-0.252669	0.659171	-0.518898	-0.127379	0.333737	-0.10418
ASB14	BLCA	0.0605275	0.825072	-0.0494671	0.403274	-0.0686417	0.0950551
ASB14	ESCA	0.255009	0.535618	0.585006	1.13112	2.22633	1.31415
ASB14	HNSC	0.257103	0.231246	0.138408	0.860799	0.294052	0.431086
ASB14	KICH	-0.0862897	0.924033	-0.0258641	0.473931	-0.16273	0.0951125
ASB14	KIRC	-0.547202	0.0955998	0.0506261	2.81176	0.0784654	0.980285
ASB14	DLBC	30.7337	0.999403	-0.682748	-1	-0.881356	-0.854701
ASB14	OV	0.279139	0.262309	0.116214	2.10622	0.148051	0.790162
ASB14	PCPG	0.458315	0.728059	-0.119239	-0.289507	-0.122857	-0.177201
ASB14	READ	0.982976	0.304925	1.60026	0.103311	1.14018	0.947917
ASB14	SKCM	0.227191	0.329509	0.589722	-0.154034	0.340133	0.258607
ASB14	TGCT	0.701214	0.691682	0.176753	0.817136	0.57586	0.52325
ASB14	THYM	1.50648	0.23204	-1.26403	-1.95109	-2.57091	-1.92868
ASB14	UCEC	0.279779	0.523112	-0.260392	0.123773	0.144887	0.00275579
ASB14	UVM	0.695325	0.41399	-1.2783	0.0931094	-0.830075	-0.671756
ATMIN	BRCA	-0.619398	0.0239518	0.0748748	0.971503	0.0333937	0.359924
ATMIN	CHOL	0.184534	0.772247	-1.03974	0.0418202	-1.06609	-0.688004
ATMIN	GBM	0.460147	0.103672	2.22915	0.271302	0.256565	0.919006
ATMIN	LGG	0.699033	0.020793	1.47022	-0.703925	0.295958	0.354086
ATMIN	CESC	-0.043381	0.908757	0.367096	-0.572856	1.07644	0.290228
ATMIN	COAD	0.226026	0.555454	0.836958	2.09975	1.48385	1.47352
ATMIN	KIRP	0.480047	0.336096	-0.165946	-0.321928	-0.20418	-0.230685
ATMIN	LIHC	-0.321471	0.274981	-0.230161	0.321928	0.0561552	0.0493075
ATMIN	LUAD	-0.0629056	0.800838	0.106721	-0.689583	-0.0289812	-0.203948
ATMIN	LUSC	-0.0470196	0.836604	0.0695662	0.522332	0.0841414	0.225346
ATMIN	MESO	1.17661	0.00507951	0.0777689	0.514573	0.470891	0.354411
ATMIN	PAAD	-0.648799	0.0924863	2.80849	1	-0.162271	1.21541
ATMIN	PRAD	0.960153	0.41872	0.815625	0.113094	-0.384845	0.181291
ATMIN	SARC	0.0709883	0.841104	-0.612165	0.30227	0.141554	-0.0561139
ATMIN	STAD	-0.240321	0.478509	1.00768	0.940921	1.22539	1.058
ATMIN	THCA	-0.0465015	0.950434	-0.396935	-4.04567	-0.807355	-1.74999
ATMIN	UCS	0.745905	0.167704	0.34745	1.6746	2.24362	1.42189
ATMIN	LAML	0.0959815	0.785491	2.45672	2.49957	2.80735	2.58788
ATMIN	ACC	1.19958	0.052907	0.404971	-0.135655	-0.302324	-0.0110025
ATMIN	BLCA	-0.00681038	0.980128	0.0534382	-0.943934	-0.0412445	-0.31058
ATMIN	ESCA	-0.191671	0.647371	0.0279308	0.557016	1.61285	0.732598
ATMIN	HNSC	-0.013396	0.95095	-0.231265	0.841478	-0.435281	0.0583107
ATMIN	KICH	1.44016	0.171845	-1.90433	-0.793549	-0.453366	-1.05042
ATMIN	KIRC	0.117035	0.717356	0.144878	-2.63361	0.299061	-0.729892
ATMIN	DLBC	-0.35022	0.863717	0.247067	0.671377	0.434937	0.451127
ATMIN	OV	0.51143	0.0398679	0.328088	-0.655923	0.257113	-0.0235742
ATMIN	PCPG	0.204962	0.862908	0.187627	-0.0740006	0.371969	0.161865
ATMIN	READ	0.934277	0.317115	1.53601	0.683526	1.8679	1.36248
ATMIN	SKCM	-0.0413381	0.861263	-0.673418	-0.821323	-0.545784	-0.680175
ATMIN	TGCT	-0.70079	0.691669	-0.262248	-0.133267	0.296393	-0.0330406
ATMIN	THYM	1.40765	0.262456	-1.18048	-1.73697	-2.43765	-1.78503
ATMIN	UCEC	0.927298	0.0393521	2.89133	2.19236	2.0312	2.37163
ATMIN	UVM	-0.121593	0.880563	0.0477879	-0.485427	-0.176878	-0.204839
ATP6V1FNB	BRCA	-0.176064	0.516387	-0.806695	-0.219452	-0.02284	-0.349662
ATP6V1FNB	CHOL	0.0365783	0.957014	-0.00966094	-0.398549	0	-0.13607
ATP6V1FNB	GBM	0.244746	0.389284	-1.80732	0.0320612	0.411978	-0.454426
ATP6V1FNB	LGG	0.6333	0.0390419	0.0724911	-0.371132	0.206694	-0.0306491
ATP6V1FNB	CESC	-0.162536	0.672	-0.940063	0.933749	-1.12391	-0.37674
ATP6V1FNB	COAD	-0.444695	0.245073	-2.38951	-3.00099	-2.9191	-2.76987
ATP6V1FNB	KIRP	0.26045	0.609877	0.26589	0.251323	0.364807	0.294007
ATP6V1FNB	LIHC	0.126348	0.682083	0.185157	-0.159692	0.42309	0.149518
ATP6V1FNB	LUAD	-0.338478	0.184159	0.602902	0.996819	0.372936	0.657552
ATP6V1FNB	LUSC	0.257844	0.260481	0.0749922	-0.0793634	0.0633461	0.0196583
ATP6V1FNB	MESO	-0.364726	0.372783	-0.208904	0.293731	-0.300866	-0.0720131
ATP6V1FNB	PAAD	-0.628911	0.103056	-2.75701	-0.629018	0	-1.12868
ATP6V1FNB	PRAD	1.46735	0.172563	-0.904705	0.227952	0.368151	-0.102867
ATP6V1FNB	SARC	0.685791	0.0577328	0.376288	-0.106309	0.306246	0.192075
ATP6V1FNB	STAD	-0.382373	0.264736	0.0942973	0.365513	-0.283928	0.0586274
ATP6V1FNB	THCA	0.513903	0.492487	0.0844699	-0.306785	-0.370643	-0.197653
ATP6V1FNB	UCS	0.265775	0.619558	2.20281	0.50696	-0.517399	0.730791
ATP6V1FNB	LAML	-0.150226	0.668697	-1.91615	-2.05408	-1.85647	-1.94223
ATP6V1FNB	ACC	-0.403418	0.488609	1.13743	1.26303	2.30485	1.56844
ATP6V1FNB	BLCA	0.740322	0.00780654	0.366593	-0.720435	0.284591	-0.0230841
ATP6V1FNB	ESCA	0.873937	0.0391846	0.442041	0.75619	1.55849	0.918907
ATP6V1FNB	HNSC	0.304551	0.168678	0.241629	0.73754	-0.180154	0.266338
ATP6V1FNB	KICH	1.02747	0.313986	-0.271703	0.536053	0.17897	0.147773
ATP6V1FNB	KIRC	-0.690849	0.0344666	0.231961	2.86797	0.306126	1.13535
ATP6V1FNB	DLBC	30.9079	0.999404	0.475199	0	0.5115	0.3289
ATP6V1FNB	OV	-0.108491	0.660647	0.174648	-1.23917	0.0699402	-0.331529
ATP6V1FNB	PCPG	0.615789	0.578945	0.145541	0.415037	0.292782	0.284453
ATP6V1FNB	READ	1.16242	0.306496	-2.05934	-0.244237	-0.947533	-1.0837
ATP6V1FNB	SKCM	0.0150966	0.948901	0.151083	-0.454115	0.195653	-0.0357932
ATP6V1FNB	TGCT	-1.17763	0.505108	0.142334	0.428843	0.354665	0.308614
ATP6V1FNB	THYM	0.180617	0.879015	-0.776827	-1.21299	-2.45066	-1.48016
ATP6V1FNB	UCEC	-0.495882	0.255541	-0.907641	-0.660659	-0.348362	-0.638887
ATP6V1FNB	UVM	-0.412954	0.611414	-0.0928788	-1.08746	-0.115477	-0.43194
BACE2	BRCA	-0.395146	0.152173	0.36591	1.14839	0.465421	0.659907
BACE2	CHOL	0.603934	0.350996	-1.2488	-0.459432	-1.12988	-0.946039
BACE2	GBM	-0.200911	0.473203	0.704059	1.02237	0.84405	0.856825
BACE2	LGG	-1.07595	0.00066779	1.81388	0.997972	0.0501858	0.954014
BACE2	CESC	-0.917475	0.0189469	0.215408	-2.34961	-1.20353	-1.11258
BACE2	COAD	-0.112051	0.768008	0.406749	-0.288777	1.32837	0.482115
BACE2	KIRP	-0.29607	0.545861	-0.183046	-0.244419	-0.118161	-0.181875
BACE2	LIHC	-0.48168	0.109501	-0.290148	-0.0738013	0.21918	-0.0482564
BACE2	LUAD	-0.184476	0.460819	-0.737233	-0.862402	-0.722579	-0.774071
BACE2	LUSC	-0.0392193	0.864322	-0.0439523	-0.0832134	0.0741219	-0.0176812
BACE2	MESO	0.868568	0.0414855	0.527746	1.06413	0.463401	0.685092
BACE2	PAAD	-0.430554	0.273786	3.21956	1.57531	0.550814	1.7819
BACE2	PRAD	-0.370578	0.720414	-1.30817	-0.721284	-0.667177	-0.898876
BACE2	SARC	-0.026965	0.939178	0.750376	-1.18286	-1.02487	-0.485788
BACE2	STAD	0.203994	0.548104	0.123327	-0.0887605	0.523902	0.186156
BACE2	THCA	-0.700932	0.384064	0.175409	-2.31917	-0.456229	-0.866664
BACE2	UCS	-0.0273249	0.958362	2.5854	0.169925	0	0.918442
BACE2	LAML	0.158265	0.648991	-2.54966	-3.11548	-2.73335	-2.7995
BACE2	ACC	-0.0947143	0.86987	0.842792	1.80023	0.645992	1.09634
BACE2	BLCA	-0.267597	0.326914	-0.129975	0.562625	0.185235	0.205962
BACE2	ESCA	0.478263	0.272146	0.656046	0.93242	1.58496	1.05781
BACE2	HNSC	-0.209166	0.330115	-0.218579	-0.734761	0.290498	-0.220947
BACE2	KICH	0.683766	0.453899	-0.112284	0.31034	-0.661584	-0.154509
BACE2	KIRC	-0.814069	0.0143535	0.106756	2.90726	0.171936	1.06198
BACE2	DLBC	30.5294	0.999406	-0.512368	0	-0.383329	-0.298566
BACE2	OV	0.028008	0.910016	-0.26543	0.657768	-0.150956	0.0804608
BACE2	PCPG	0.00626013	0.995815	0.0163018	0.621488	-0.467126	0.0568881
BACE2	READ	0.800771	0.491059	0.117193	0.615435	1.61508	0.78257
BACE2	SKCM	-0.504365	0.0315225	-0.0923562	0.186045	-0.262139	-0.0561501
BACE2	TGCT	0.957987	0.587841	-0.246504	-0.347923	-0.0874628	-0.227297
BACE2	THYM	1.91788	0.228123	0.796212	0.696608	0.564498	0.685773
BACE2	UCEC	0.6757	0.125169	-1.1278	0.719482	-0.857397	-0.421905
BACE2	UVM	0.00118024	0.998831	1.37179	0.125531	0.584963	0.694094
BCL2A1	BRCA	0.378422	0.17043	0.892538	1.38163	0.918144	1.06411
BCL2A1	CHOL	0.51007	0.483871	-1.24074	-0.799701	-1.30189	-1.11411
BCL2A1	GBM	-0.476064	0.0927718	-2.17984	0.152003	0.379493	-0.549447
BCL2A1	LGG	-0.31433	0.297823	1.90644	0.887421	0.125236	0.973033
BCL2A1	CESC	-0.0245496	0.948515	1.00638	2.97882	1.17505	1.72008
BCL2A1	COAD	-0.0468054	0.905009	2.29176	2.48118	3.11844	2.63046
BCL2A1	KIRP	0.229432	0.639999	0.287996	0.418065	0.484226	0.396762
BCL2A1	LIHC	-0.1472	0.621926	-0.419559	-0.441075	-0.353393	-0.404676
BCL2A1	LUAD	0.0115271	0.96344	-0.2612	-1.00852	-0.265718	-0.511814
BCL2A1	LUSC	-0.428605	0.0595867	0.00451097	-0.477383	-0.0422203	-0.171697
BCL2A1	MESO	-0.514296	0.209148	0.242458	0.514573	0.355481	0.370837
BCL2A1	PAAD	-0.312805	0.420208	-3.23227	-0.933911	-0.736966	-1.63438
BCL2A1	PRAD	1.42846	0.230213	0.475416	0.210086	0.927279	0.537593
BCL2A1	SARC	-0.0824293	0.815345	1.08609	0.976153	0.98516	1.0158
BCL2A1	STAD	-0.0458925	0.890217	0.274805	0.480383	1.47985	0.745012
BCL2A1	THCA	-0.590037	0.456676	0.161727	0.355891	0.133751	0.217123
BCL2A1	UCS	0.0862829	0.868199	2.47639	0.557995	-0.415037	0.873116
BCL2A1	LAML	-0.246254	0.479754	1.1731	1.52973	1.28652	1.32978
BCL2A1	ACC	-0.814848	0.176138	-0.537019	-1.4011	-1.59756	-1.17856
BCL2A1	BLCA	0.109706	0.689496	0.3989	0.211388	0.107391	0.239226
BCL2A1	ESCA	-0.115312	0.776444	-0.110417	-0.442288	-0.682626	-0.411777
BCL2A1	HNSC	0.242573	0.263144	0.149205	0.0270091	0.232631	0.136282
BCL2A1	KICH	-0.394665	0.683714	0.451347	-0.137504	0.345775	0.219873
BCL2A1	KIRC	-0.414151	0.18847	0.0753767	2.84279	0.0926271	1.0036
BCL2A1	DLBC	0	1	0.476169	0.302563	0.189034	0.322588
BCL2A1	OV	0.101046	0.683453	0.463716	-0.673294	0.366165	0.0521958
BCL2A1	PCPG	0.655209	0.55457	-0.222681	0.0931094	-0.394279	-0.174617
BCL2A1	READ	0.0900479	0.928944	1.81825	0.163499	0.538067	0.83994
BCL2A1	SKCM	0.420671	0.0735516	0.0391366	0.765224	0.127235	0.310532
BCL2A1	TGCT	-0.825377	0.640447	-0.0908968	-0.632268	-0.31719	-0.346785
BCL2A1	THYM	0.029129	0.980407	0.734121	1.09115	2.24424	1.3565
BCL2A1	UCEC	0.627131	0.16141	1.54905	0.979382	0.528497	1.01898
BCL2A1	UVM	-0.113827	0.889577	-1.21858	-0.263034	-0.459432	-0.647016
BCL2L12	BRCA	0.451153	0.100619	0.467941	0.937225	1.09658	0.833916
BCL2L12	CHOL	-0.0605582	0.932036	-1.13954	-0.0443941	-0.878009	-0.687315
BCL2L12	GBM	0.0264897	0.925178	-1.96941	-0.793549	-0.224123	-0.995694
BCL2L12	LGG	-1.08451	0.000548828	0.407922	0.571542	-0.454674	0.17493
BCL2L12	CESC	-0.206322	0.583227	0.589981	2.65365	1.16288	1.46884
BCL2L12	COAD	-0.220796	0.575651	0.483246	-0.253491	-0.163094	0.0222203
BCL2L12	KIRP	-0.412758	0.406309	0.110207	0.197807	0.00499491	0.104336
BCL2L12	LIHC	0.0154283	0.958725	0.410286	-0.0533734	0.0965269	0.151146
BCL2L12	LUAD	-0.490851	0.0581755	1.01729	1.29617	1.00053	1.10466
BCL2L12	LUSC	0.200215	0.379783	0.141555	0.155119	0.192863	0.163179
BCL2L12	MESO	-1.25193	0.00312324	-0.254304	0.222392	-0.0196288	-0.0171801
BCL2L12	PAAD	-0.438598	0.260386	0.690624	0.25634	0.102686	0.349883
BCL2L12	PRAD	0.0244959	0.981611	1.55384	0.690757	0.945394	1.06333
BCL2L12	SARC	-0.399208	0.26453	1.09718	0.278716	0.42755	0.601147
BCL2L12	STAD	0.26591	0.428369	0.673921	0.638923	0.44739	0.586745
BCL2L12	THCA	0.511707	0.481778	0.518622	2.44192	0.557995	1.17285
BCL2L12	UCS	-0.36017	0.499443	-0.0621265	-0.552541	-0.422691	-0.345786
BCL2L12	LAML	-0.371713	0.287016	-1.1224	-1.00846	-1.01057	-1.04714
BCL2L12	ACC	-1.6901	0.00884122	1.7982	1.21299	1.2136	1.40826
BCL2L12	BLCA	0.298174	0.283207	0.519569	-0.376684	0.465185	0.20269
BCL2L12	ESCA	-0.128092	0.77045	0.241347	0.377115	0.891142	0.503201
BCL2L12	HNSC	0.044754	0.837766	0.313603	0.104418	0.59977	0.339264
BCL2L12	KICH	0.0540161	0.952803	0.239643	-0.120294	0.475733	0.198361
BCL2L12	KIRC	-1.3783	6.22885e-05	0.287798	2.91713	0.333737	1.17956
BCL2L12	DLBC	30.713	0.999404	0.494879	0.509014	0.495957	0.49995
BCL2L12	OV	0.214011	0.388691	0.181631	2.03654	0.206451	0.808208
BCL2L12	PCPG	1.22186	0.328334	-0.421082	-0.552541	-0.415037	-0.462887
BCL2L12	READ	-1.30997	0.19222	1.50471	0.231564	-1.28141	0.15162
BCL2L12	SKCM	-0.435741	0.0626137	0.433552	0.115077	0	0.182876
BCL2L12	TGCT	28.959	0.99887	0.227823	-0.509014	0.0207586	-0.0868107
BCL2L12	THYM	1.31049	0.296425	-0.917904	-0.599462	-0.758992	-0.758786
BCL2L12	UCEC	-0.0138738	0.974359	1.07008	-0.43067	0.190429	0.276612
BCL2L12	UVM	0.5389	0.503252	0.247928	-0.63743	0.176878	-0.0708749
BEAN1	BRCA	0.140841	0.598043	0.377621	-1.61284	-0.156228	-0.463815
BEAN1	CHOL	-0.903954	0.205379	1.28061	-0.160465	1.32698	0.815708
BEAN1	GBM	-0.191044	0.506546	1.52392	-0.740356	-0.980548	-0.0656611
BEAN1	LGG	-0.221492	0.455367	-1.72761	0.346886	0.0675633	-0.437721
BEAN1	CESC	-0.943426	0.0157665	0.662502	-0.433835	0.680243	0.30297
BEAN1	COAD	0.274692	0.482569	0.287891	-0.484731	0.827039	0.210067
BEAN1	KIRP	0.129717	0.793998	0.123628	0.246722	0.288418	0.219589
BEAN1	LIHC	-0.389579	0.188042	-0.204785	0.214695	0.234986	0.0816321
BEAN1	LUAD	-0.22503	0.362997	0.0349941	0.68517	0.0987891	0.272984
BEAN1	LUSC	-0.504443	0.0263131	0.0696785	-0.324116	-0.105837	-0.120091
BEAN1	MESO	0.532293	0.193178	-0.305492	-0.0931094	-0.106915	-0.168506
BEAN1	PAAD	-0.539052	0.160478	-2.81527	-0.17148	-0.0874628	-1.02474
BEAN1	PRAD	0.68916	0.53334	-1.13983	-0.291857	-0.444412	-0.625367
BEAN1	SARC	-0.929554	0.0102901	0.718299	0.0178113	-0.386021	0.116696
BEAN1	STAD	-0.520493	0.132097	-0.520621	-0.68836	-0.578421	-0.595801
BEAN1	THCA	-0.44819	0.572198	0.103703	-1.24895	-0.517058	-0.554101
BEAN1	UCS	0.0531821	0.921252	-2.63703	-1.10692	-1.80145	-1.84847
BEAN1	LAML	-0.265607	0.450173	0.163215	-0.115477	-0.264828	-0.0723633
BEAN1	ACC	0.32804	0.570782	1.38617	0.10188	0.494765	0.660937
BEAN1	BLCA	-0.266728	0.330971	-0.014612	-0.667819	0.213488	-0.156315
BEAN1	ESCA	0.775157	0.0683665	0.078377	0.180572	0.561085	0.273345
BEAN1	HNSC	-0.272308	0.21124	-0.279076	0.269327	-0.697647	-0.235799
BEAN1	KICH	-0.24591	0.791867	-0.0213737	0	-0.0384741	-0.0199493
BEAN1	KIRC	-0.502298	0.120011	0.0029503	2.82437	-0.00706166	0.940085
BEAN1	DLBC	0.765257	0.708526	-0.079656	0.0443941	-0.180572	-0.0719447
BEAN1	OV	-0.401706	0.108285	0.272438	-0.89694	0.285349	-0.113051
BEAN1	PCPG	-0.989378	0.428613	0.228952	-0.169925	-0.0995357	-0.0135029
BEAN1	READ	-0.416045	0.668627	0.342163	0.461261	0.124736	0.309387
BEAN1	SKCM	0.011678	0.960267	0.1022	-0.29289	-0.263485	-0.151392
BEAN1	TGCT	-29.4772	0.998853	-0.175802	-0.678072	-0.0198996	-0.291258
BEAN1	THYM	-0.497649	0.676997	0.67084	0.304855	0.727474	0.567723
BEAN1	UCEC	-0.168258	0.700207	-0.26948	0.148665	-0.557193	-0.226003
BEAN1	UVM	1.35745	0.113041	0.0644487	-0.206451	-0.610053	-0.250685
BIRC2	BRCA	-0.751451	0.00946677	0.26064	0.707677	0.178296	0.382204
BIRC2	CHOL	0.0241372	0.972422	-1.16497	-0.868755	-1.19967	-1.0778
BIRC2	GBM	0.0523009	0.854481	2.17164	0.604862	0.0840643	0.953524
BIRC2	LGG	-0.635004	0.0386763	1.89951	-0.12331	0.0602605	0.612155
BIRC2	CESC	-0.278085	0.464135	-0.349769	0.320805	0.0828569	0.0179643
BIRC2	COAD	0.100188	0.799453	0.465645	0.910046	0.832008	0.7359
BIRC2	KIRP	0.529151	0.288453	-0.185613	-0.149461	-0.236352	-0.190475
BIRC2	LIHC	0.194682	0.517683	-0.305005	-0.199585	-0.313891	-0.272827
BIRC2	LUAD	-0.584096	0.0208726	0.407487	0.16417	0.320782	0.29748
BIRC2	LUSC	0.179027	0.433255	0.00319483	-0.554821	-0.0565202	-0.202715
BIRC2	MESO	0.812268	0.0462051	-0.631145	-0.798366	-0.429988	-0.619833
BIRC2	PAAD	-1.23113	0.00150191	-0.192899	0.303069	-0.0216951	0.0294916
BIRC2	PRAD	-0.127012	0.903034	0.191969	0.278057	0.430829	0.300285
BIRC2	SARC	-0.360948	0.313699	0.620355	0.909235	0.75269	0.76076
BIRC2	STAD	0.158538	0.644281	0.211598	0.709045	1.22026	0.713634
BIRC2	THCA	-0.303385	0.713962	-0.318945	-0.517058	-0.508287	-0.448097
BIRC2	UCS	0.218697	0.674123	1.81296	-0.247928	-1.96063	-0.131864
BIRC2	LAML	0.271048	0.440791	3.4482	3.55254	3.5692	3.52331
BIRC2	ACC	-1.893	0.00515636	1.57933	2.40939	1.76139	1.9167
BIRC2	BLCA	0.269411	0.325435	0.0107136	0.136419	-0.181159	-0.0113422
BIRC2	ESCA	-0.0375219	0.927765	0.461732	1.02581	2.54223	1.34326
BIRC2	HNSC	-0.128958	0.555627	-0.108677	0.88779	0.0400981	0.273071
BIRC2	KICH	-0.264435	0.772112	0.0248678	0.688056	0.200697	0.30454
BIRC2	KIRC	0.232566	0.465186	-0.0937531	2.75077	0.0251883	0.894069
BIRC2	DLBC	-30.3833	0.999412	0.279716	0.736966	0.557995	0.524892
BIRC2	OV	-0.360619	0.145524	-0.210442	-0.446973	-0.0780025	-0.245139
BIRC2	PCPG	-0.0763976	0.94501	-0.229255	0.552541	-0.370368	-0.0156942
BIRC2	READ	2.38168	0.121354	1.80167	0.557401	1.76946	1.37618
BIRC2	SKCM	0.181843	0.442905	0.297171	0.652901	-0.056669	0.297801
BIRC2	TGCT	-0.943897	0.593368	0.0823026	0.862496	0	0.314933
BIRC2	THYM	2.42565	0.125138	-0.992211	-0.427421	-0.618437	-0.679356
BIRC2	UCEC	0.161023	0.710797	0.606367	0.476676	0.906484	0.663175
BIRC2	UVM	-1.14441	0.181863	-1.35346	0.241008	-0.610053	-0.57417
BNIP3P27	BRCA	0.438747	0.113733	0.0438156	-0.711342	-0.499743	-0.38909
BNIP3P27	CHOL	-0.579997	0.429036	0.893958	0.313158	0.90182	0.702979
BNIP3P27	GBM	-0.335767	0.231932	0.219143	0.790077	-0.025091	0.328043
BNIP3P27	LGG	-0.00673908	0.981979	0.13956	0.349584	0.220198	0.236447
BNIP3P27	CESC	-0.228712	0.546128	0.918792	1.51541	1.46149	1.29856
BNIP3P27	COAD	0.253709	0.503042	-0.826118	0.553376	-0.864742	-0.379161
BNIP3P27	KIRP	0.19399	0.707349	0.24138	0.436603	0.353472	0.343818
BNIP3P27	LIHC	-0.173308	0.562097	0.0466214	-0.122525	0.220347	0.0481479
BNIP3P27	LUAD	0.19213	0.453051	0.260265	-0.0541751	0.108934	0.105008
BNIP3P27	LUSC	0.300786	0.192243	0.0269205	-0.105709	0.1557	0.0256369
BNIP3P27	MESO	0.505248	0.20812	-0.35867	-0.725825	-0.148523	-0.411006
BNIP3P27	PAAD	0.904448	0.0221355	-3.42243	-1.92246	-0.940057	-2.09498
BNIP3P27	PRAD	-28.7702	0.998203	1.29889	0.223438	0.0754074	0.532579
BNIP3P27	SARC	-0.0808399	0.820017	0.157961	0.1836	0.19117	0.177577
BNIP3P27	STAD	0.459169	0.181432	-0.976163	-1.31248	-1.61983	-1.30283
BNIP3P27	THCA	-0.477466	0.523158	0.16778	1.15181	0.293731	0.537774
BNIP3P27	UCS	0.91626	0.0861976	-1.8653	0.584963	2.11548	0.278379
BNIP3P27	LAML	0.797342	0.0238256	3.11709	3.57399	3.64386	3.44498
BNIP3P27	ACC	-0.654817	0.253714	-0.100579	0.0681715	0.283793	0.0837951
BNIP3P27	BLCA	0.568418	0.0419094	0.143324	0.0468864	-0.011019	0.0597303
BNIP3P27	ESCA	-0.0510583	0.902074	-0.413707	-0.636541	-1.56723	-0.872494
BNIP3P27	HNSC	0.0518441	0.809741	0.210658	0.574402	0.490618	0.425226
BNIP3P27	KICH	0.37615	0.680442	-0.0161386	0.612977	0.450661	0.349167
BNIP3P27	KIRC	-0.562799	0.0988649	0.0170735	2.81176	0.139365	0.989401
BNIP3P27	DLBC	-30.086	0.999432	-0.296393	-0.229482	0.214125	-0.103917
BNIP3P27	OV	0.10751	0.664126	-0.0344161	0.36365	0.0800692	0.136434
BNIP3P27	PCPG	-0.6748	0.543124	0.141962	0.621488	-0.378512	0.128313
BNIP3P27	READ	0.712213	0.463839	-2.48035	-0.935376	-0.659484	-1.3584
BNIP3P27	SKCM	0.432139	0.0662238	-0.167293	0.648256	0.217494	0.232819
BNIP3P27	TGCT	-0.650815	0.712681	0.372742	0.302563	-0.0418202	0.211161
BNIP3P27	THYM	-0.432724	0.716795	0.424034	1.01436	2.23963	1.22601
BNIP3P27	UCEC	0.408746	0.352045	-0.338411	-0.342848	-0.366806	-0.349355
BNIP3P27	UVM	-2.14879	0.0537395	-1.27378	0.736966	0	-0.178939
BOP1	BRCA	0.264101	0.336383	0.146972	1.63197	1.16561	0.981519
BOP1	CHOL	0.542112	0.392616	-0.113913	-0.106915	-0.115477	-0.112102
BOP1	GBM	0.0617801	0.824881	1.99448	-0.324962	-0.32636	0.447719
BOP1	LGG	1.05903	0.000703717	-0.15473	-2.1434	0.244325	-0.684603
BOP1	CESC	-0.328588	0.394816	0.772869	0.0927827	0.630684	0.498779
BOP1	COAD	0.299967	0.434905	-0.254414	-0.734529	-0.647668	-0.545537
BOP1	KIRP	-0.773547	0.126674	0.323979	0.0937465	0.237101	0.218275
BOP1	LIHC	-0.064106	0.830638	0.334225	0.196773	0.5072	0.346066
BOP1	LUAD	-0.27957	0.266131	0.606908	1.36997	0.591484	0.85612
BOP1	LUSC	-0.234833	0.303056	0.131029	0.693669	0.332871	0.385857
BOP1	MESO	-0.817059	0.0447474	0.549191	0.36257	0.606989	0.50625
BOP1	PAAD	-0.17698	0.650445	-2.66135	-0.478834	0.074547	-1.02188
BOP1	PRAD	-0.742519	0.532908	1.27512	0.399851	0.226118	0.633696
BOP1	SARC	-0.966814	0.00780237	0.866181	0.918257	0.864749	0.883062
BOP1	STAD	0.454939	0.168935	0.735912	0.611613	0.443052	0.596859
BOP1	THCA	0.309238	0.67185	0.0944765	1.28835	0.290296	0.557709
BOP1	UCS	0.131958	0.801631	-1.64412	0.161751	2.36828	0.295306
BOP1	LAML	-0.418434	0.231645	-3.53086	-3.66718	-3.87619	-3.69141
BOP1	ACC	-0.603352	0.299641	-0.151084	-0.840522	-0.765535	-0.585713
BOP1	BLCA	-0.234483	0.396422	0.052994	0.266075	0.306624	0.208564
BOP1	ESCA	-0.0780776	0.85139	0.306927	0.78566	2.0161	1.03623
BOP1	HNSC	0.0536644	0.803746	-0.129802	0.421196	0.311981	0.201125
BOP1	KICH	-0.28852	0.7569	0.0270265	-0.415037	0.0749621	-0.10435
BOP1	KIRC	-0.838551	0.00991344	0.280076	3.01386	0.323511	1.20582
BOP1	DLBC	30.5893	0.999405	0.237017	0.415037	-0.0766213	0.191811
BOP1	OV	-0.115218	0.64083	0.155812	2.1678	0.408668	0.910758
BOP1	PCPG	1.18903	0.342025	0.0801186	-0.180572	0.137504	0.0123499
BOP1	READ	-0.822084	0.48884	-0.370848	0.082149	-0.521844	-0.270181
BOP1	SKCM	-0.267649	0.253996	-0.0871872	-0.352789	-0.0699489	-0.169975
BOP1	TGCT	0.899097	0.611454	0.101481	-0.584963	-0.0836579	-0.189046
BOP1	THYM	-1.04661	0.409147	0.818739	0.986061	2.20105	1.33528
BOP1	UCEC	-0.458919	0.304911	-0.171654	-0.0925749	-0.483178	-0.249136
BOP1	UVM	-0.645303	0.437891	0.18474	-0.106915	0.688056	0.255294
BSNDP3	BRCA	0.154623	0.556035	-0.00818458	-0.00752561	-0.00660671	-0.00743897
BSNDP3	CHOL	-0.788075	0.282184	0	0	0	0
BSNDP3	GBM	0.17544	0.530586	-0.0485754	-0.0432598	-0.0430595	-0.0449649
BSNDP3	LGG	0.0866261	0.772263	-0.0152605	-0.0292354	0.00400228	-0.0134979
BSNDP3	CESC	0.126315	0.739474	-0.00335244	-0.00498341	-0.00326438	-0.00386674
BSNDP3	COAD	0.274166	0.466511	-0.00493519	-0.00594792	-0.00622499	-0.0057027
BSNDP3	KIRP	0.409755	0.43068	-0.00291648	-0.00301712	-0.00351794	-0.00315051
BSNDP3	LIHC	-0.0265343	0.930028	-0.000615877	-0.00225214	0.00187977	-0.000329414
BSNDP3	LUAD	-0.250284	0.318863	-0.0025075	-0.00241963	-0.0021751	-0.00236741
BSNDP3	LUSC	0.0851064	0.705731	0.0266822	-0.00393525	0.00228575	0.00834424
BSNDP3	MESO	0.187938	0.637449	0.00152855	-0.00180224	-0.00559111	-0.00195493
BSNDP3	PAAD	0.424733	0.273821	-0.00672911	-0.00338539	-0.00454453	-0.00488635
BSNDP3	PRAD	1.13371	0.288415	-0.00435039	0.000863895	-0.00038107	-0.00128919
BSNDP3	SARC	0.14985	0.673458	-0.00214537	0.00898878	0.00102283	0.00262208
BSNDP3	STAD	-0.249203	0.455656	-0.00240491	-0.0144017	-0.0168643	-0.0112236
BSNDP3	THCA	-0.736801	0.311812	-0.000245546	-0.0101481	-0.00569447	-0.00536272
BSNDP3	UCS	0.556315	0.2994	-0.0526774	-0.0107217	-0.0482398	-0.037213
BSNDP3	LAML	-0.104334	0.765398	0	0	0	0
BSNDP3	ACC	0.126991	0.824189	0	0	0	0
BSNDP3	BLCA	0.116358	0.671382	0	0	0	0
BSNDP3	ESCA	-0.154094	0.709966	-0.0201352	-0.0629373	-0.0810884	-0.0547203
BSNDP3	HNSC	-0.0268631	0.900424	-0.00286163	-0.00429709	-0.00316435	-0.00344102
BSNDP3	KICH	1.22271	0.230741	0	0	0	0
BSNDP3	KIRC	-0.090664	0.77801	-0.00124036	-0.00370285	0.00196362	-0.000993197
BSNDP3	DLBC	-0.113254	0.955919	0	0	0	0
BSNDP3	OV	0.340601	0.171671	0.000483488	-0.0400323	-0.0137938	-0.0177809
BSNDP3	PCPG	1.4667	0.227817	0	0	0	0
BSNDP3	READ	1.74962	0.0694204	-0.015809	-0.00915505	-0.0154875	-0.0134838
BSNDP3	SKCM	-0.193004	0.410763	0.00132754	-0.00700397	-0.00151565	-0.00239736
BSNDP3	TGCT	-1.26553	0.474434	-0.00556462	0.0335526	-0.00518822	0.00759991
BSNDP3	THYM	-1.10109	0.381444	0	0	0	0
BSNDP3	UCEC	-0.281932	0.509563	-0.00251717	-0.00255108	-0.00237644	-0.00248157
BSNDP3	UVM	0.946701	0.262899	0	0	0	0
BTNL8	BRCA	-0.212545	0.431205	0.931514	0.488727	0.227268	0.549169
BTNL8	CHOL	-0.105209	0.892422	1.13327	0.0962153	1.3505	0.859993
BTNL8	GBM	-0.0456843	0.871162	-2.7052	-1.96193	-1.1565	-1.94121
BTNL8	LGG	-0.144143	0.630908	1.83449	2.73365	0.53424	1.7008
BTNL8	CESC	1.60544	9.39117e-05	-0.687829	-0.517485	0.480294	-0.241673
BTNL8	COAD	-0.227563	0.555562	-0.254215	1.12395	-0.00530005	0.288144
BTNL8	KIRP	-0.695151	0.181278	-0.142746	0.0604115	-0.160741	-0.0810253
BTNL8	LIHC	-0.308313	0.297371	0.36637	0.201634	0.316981	0.294995
BTNL8	LUAD	0.176121	0.47976	-0.70719	-0.242722	-0.69712	-0.549011
BTNL8	LUSC	-0.213756	0.340033	-0.156314	-0.429548	-0.0830956	-0.222986
BTNL8	MESO	-0.406739	0.31398	-0.553087	0.180572	-0.112475	-0.161663
BTNL8	PAAD	-0.394291	0.302815	2.99244	1.06413	0.22542	1.42733
BTNL8	PRAD	0.447589	0.674354	1.25415	0.19592	0.76469	0.738253
BTNL8	SARC	0.330938	0.34978	0.303438	-0.058103	0.331206	0.19218
BTNL8	STAD	-0.245787	0.468646	-0.798099	-0.391096	-0.978245	-0.72248
BTNL8	THCA	-0.00865959	0.990526	-0.123742	1.49756	0.368284	0.580702
BTNL8	UCS	0.634012	0.224975	-0.484793	-1.05239	-2.04853	-1.19524
BTNL8	LAML	0.222273	0.528436	-0.622119	-0.164811	-0.1686	-0.31851
BTNL8	ACC	0.382757	0.511129	1.21619	0.608421	0.412782	0.745798
BTNL8	BLCA	0.132161	0.627174	0.191781	-0.667425	-0.0195402	-0.165061
BTNL8	ESCA	0.368197	0.388153	0.713972	1.08436	1.59747	1.13193
BTNL8	HNSC	0.0545418	0.799569	0.0383402	0.623708	0.226142	0.296063
BTNL8	KICH	-0.205911	0.831579	0.377816	-0.485427	0.353637	0.0820086
BTNL8	KIRC	0.670771	0.0469423	-0.146973	2.67941	-0.109093	0.807782
BTNL8	DLBC	0.189256	0.926253	0.0938799	-0.389947	-0.0291463	-0.108404
BTNL8	OV	-0.233254	0.346698	-0.0279831	-1.9044	0.00368976	-0.642898
BTNL8	PCPG	2.55666	0.107695	-0.307965	-0.289507	-0.754888	-0.450786
BTNL8	READ	-0.759998	0.442955	-2.11452	-0.422127	-0.245451	-0.927368
BTNL8	SKCM	0.445874	0.0578283	-0.232996	0.0137183	-0.114695	-0.111324
BTNL8	TGCT	-1.06446	0.546908	0.24555	0.565597	0.186413	0.33252
BTNL8	THYM	-0.460739	0.706945	1.28607	0.893085	0.828729	1.00263
BTNL8	UCEC	0.414698	0.343217	-0.506494	-0.729347	-0.452266	-0.562702
BTNL8	UVM	0.597938	0.461577	-1.12134	-0.486121	0.317482	-0.429994
C10orf88	BRCA	0.0744769	0.779709	-0.347828	1.08397	0.0167838	0.250974
C10orf88	CHOL	-0.0118001	0.986479	-0.309839	-0.120294	-0.321928	-0.250687
C10orf88	GBM	-0.014297	0.96012	2.50412	1.68993	0.455945	1.55
C10orf88	LGG	1.29879	4.47513e-05	1.43316	-0.0484533	0.532014	0.638906
C10orf88	CESC	-0.16492	0.668076	0.678816	1.90317	1.08915	1.22371
C10orf88	COAD	-0.103595	0.788684	0.101043	0.662133	-0.521591	0.0805287
C10orf88	KIRP	-0.296884	0.553475	0.147761	0.0833557	0.158958	0.130025
C10orf88	LIHC	0.53696	0.0801481	0.249962	0.276331	0.283554	0.269949
C10orf88	LUAD	-0.199666	0.418951	0.886302	0.623119	0.708842	0.739421
C10orf88	LUSC	0.0873261	0.700602	0.425445	0.513645	0.297187	0.412092
C10orf88	MESO	0.039359	0.922372	0.0899814	0.192645	-0.127379	0.051749
C10orf88	PAAD	1.10658	0.00639397	-3.27009	-1.32193	-0.405992	-1.666
C10orf88	PRAD	-0.511247	0.631507	1.69767	1.14462	1.22732	1.35654
C10orf88	SARC	-0.164413	0.646343	-0.39309	0.627341	0.368985	0.201079
C10orf88	STAD	-0.147783	0.669068	-0.702743	-0.461464	-0.658573	-0.607594
C10orf88	THCA	-0.00379835	0.996071	-0.241482	-1.66089	-0.655352	-0.852575
C10orf88	UCS	0.575673	0.272512	-1.73924	0.765535	2.17864	0.401644
C10orf88	LAML	0.246361	0.485919	2.6977	2.90689	3.45066	3.01842
C10orf88	ACC	-1.30848	0.0342063	2.38763	2.0458	2.84435	2.42593
C10orf88	BLCA	0.114851	0.674044	0.0532751	1.40042	0.468493	0.640729
C10orf88	ESCA	-0.433289	0.292576	-0.397423	-0.547778	-1.87343	-0.939543
C10orf88	HNSC	-0.178845	0.4133	0.168131	1.38168	0.633942	0.727917
C10orf88	KICH	0.00967319	0.991714	0.124797	0.295456	0.402759	0.274337
C10orf88	KIRC	-0.0256114	0.936252	-0.0329207	2.75489	0.148491	0.956819
C10orf88	DLBC	-30.9079	0.999404	-0.33787	-0.374396	-0.359081	-0.357115
C10orf88	OV	-0.500975	0.0450022	0.0184739	-1.3842	0.0583165	-0.435802
C10orf88	PCPG	-29.4852	0.998392	0.413489	-0.0780025	0.444785	0.26009
C10orf88	READ	1.30187	0.205423	2.47932	0.384143	1.38247	1.41531
C10orf88	SKCM	-0.0807868	0.730481	1.16186	0	0.954888	0.705581
C10orf88	TGCT	1.06432	0.54695	0.215423	0.253757	0.156726	0.208635
C10orf88	THYM	30.9996	0.998969	-1.28903	-0.86507	-0.675565	-0.943222
C10orf88	UCEC	-0.143861	0.741637	0.480112	0.207711	0.0254221	0.237748
C10orf88	UVM	-0.490644	0.552098	-1.33126	0.321928	-0.334419	-0.447916
C11orf88	BRCA	0.298104	0.275297	-0.268845	-1.72727	-0.744852	-0.913657
C11orf88	CHOL	0.158355	0.807603	-1.30043	-1.19265	-1.66297	-1.38535
C11orf88	GBM	-0.63593	0.028276	1.77769	1.21632	-0.179448	0.938187
C11orf88	LGG	-0.818557	0.00736017	1.9189	3.17298	0.318176	1.80335
C11orf88	CESC	0.879188	0.0285673	-1.10837	-0.088409	-1.10493	-0.767236
C11orf88	COAD	-0.560212	0.15213	0.261605	1.31875	0.427662	0.66934
C11orf88	KIRP	0.103524	0.837749	-0.00576157	0.0871692	-0.145332	-0.0213081
C11orf88	LIHC	-0.126792	0.666051	0.229016	0.0834217	0.251743	0.18806
C11orf88	LUAD	0.124464	0.619906	-0.702992	-0.281559	-0.721938	-0.56883
C11orf88	LUSC	0.0107164	0.962138	-0.354947	-0.715865	-0.156675	-0.409162
C11orf88	MESO	-1.05263	0.013044	0.369885	0.280108	0.202493	0.284162
C11orf88	PAAD	-0.00567173	0.98807	2.81473	0.360882	-0.324272	0.950446
C11orf88	PRAD	1.04321	0.388768	-1.09462	-0.308382	0.256534	-0.382154
C11orf88	SARC	-0.569172	0.111281	0.329477	0.113956	0.0473057	0.163579
C11orf88	STAD	-0.457252	0.191934	-0.717117	-0.356376	-0.811997	-0.628497
C11orf88	THCA	0.0632195	0.932614	-0.275979	-0.385493	-0.0426443	-0.234705
C11orf88	UCS	-1.14989	0.0389174	-2.61104	-1.31451	-2.16711	-2.03089
C11orf88	LAML	0.633747	0.0701885	-0.105173	0.263386	0.189096	0.115769
C11orf88	ACC	1.79305	0.00397707	-2.1775	-2.14684	-2.75256	-2.35897
C11orf88	BLCA	0.140894	0.607779	0.0211125	-0.52402	-0.109504	-0.204137
C11orf88	ESCA	-0.574729	0.175142	-0.690564	-1.35897	-2.44733	-1.49895
C11orf88	HNSC	-0.260124	0.232682	0.0495812	-0.870397	-0.175892	-0.332236
C11orf88	KICH	0.532055	0.568138	-1.21714	-0.162595	-0.154624	-0.511451
C11orf88	KIRC	-0.0709258	0.8273	-0.139699	2.56635	-0.14821	0.75948
C11orf88	DLBC	30.7337	0.999403	0.095174	0.0874628	0.415037	0.199225
C11orf88	OV	-0.61801	0.0140584	-0.259061	-0.924142	-0.142532	-0.441912
C11orf88	PCPG	1.08998	0.383235	0.172277	-0.643856	0.134301	-0.112426
C11orf88	READ	-1.50319	0.138464	-0.0634585	-0.489429	-0.530026	-0.360971
C11orf88	SKCM	0.25198	0.282767	-0.125693	0.147085	-0.678072	-0.218893
C11orf88	TGCT	28.8909	0.998873	0.00544414	0.454566	0.408806	0.289605
C11orf88	THYM	-0.837832	0.503151	-0.927795	-1.18845	-2.28217	-1.46614
C11orf88	UCEC	0.775317	0.0806424	-1.74695	-0.0464581	-1.17995	-0.991118
C11orf88	UVM	-2.05958	0.0310004	-0.842545	0.350841	0.313366	-0.0594461
C1QTNF8	BRCA	-0.123608	0.641036	-0.0502342	-0.107748	-0.0430157	-0.0669992
C1QTNF8	CHOL	-0.409206	0.547541	1.15796	0.678072	1.20723	1.01442
C1QTNF8	GBM	-0.542805	0.0605305	-2.12668	-1.28843	-0.431716	-1.28228
C1QTNF8	LGG	0.312745	0.324862	-1.86657	-0.153709	-0.311359	-0.777214
C1QTNF8	CESC	0.13425	0.724816	0.109617	-0.24769	-0.105041	-0.0810379
C1QTNF8	COAD	0.391948	0.303322	0.291535	-0.139499	0.851176	0.334404
C1QTNF8	KIRP	-0.501711	0.314313	0.110542	-0.0307859	0.199369	0.0930417
C1QTNF8	LIHC	0.015889	0.957139	-0.0252018	-0.0438316	-0.0194466	-0.0294933
C1QTNF8	LUAD	0.0900995	0.722627	-0.0251942	0.205296	0.0174448	0.0658487
C1QTNF8	LUSC	-0.0732229	0.74694	0.0132866	0.0701421	-0.013358	0.0233569
C1QTNF8	MESO	0.485918	0.229857	-0.335532	0.275992	0.0611497	0.00053659
C1QTNF8	PAAD	-0.260157	0.498131	-2.07459	-0.103623	0.223233	-0.65166
C1QTNF8	PRAD	0.347621	0.752457	-0.209376	-0.143375	-0.159344	-0.170699
C1QTNF8	SARC	-0.0539003	0.879723	-0.0688613	0.0861566	0.153754	0.0570166
C1QTNF8	STAD	-0.757042	0.0270847	0.547253	0.42017	0.403562	0.456995
C1QTNF8	THCA	-0.49015	0.512516	0.0179152	-0.03952	0.0115652	-0.00334653
C1QTNF8	UCS	0.292606	0.583395	-0.126722	0.0239632	-0.0108883	-0.0378825
C1QTNF8	LAML	0.410459	0.239319	-0.161467	-0.465215	-0.501904	-0.376195
C1QTNF8	ACC	1.41932	0.0228451	-1.128	-1.48161	-1.14539	-1.25167
C1QTNF8	BLCA	0.622626	0.0248415	-0.0327195	0.0253124	-0.0242595	-0.0105555
C1QTNF8	ESCA	-0.0147388	0.97137	0.601279	1.17422	2.59884	1.45811
C1QTNF8	HNSC	0.287576	0.1923	0.0228111	0.537038	0.0255976	0.195149
C1QTNF8	KICH	0.972076	0.328899	-0.59209	-0.0699266	-0.300395	-0.320804
C1QTNF8	KIRC	-0.48484	0.140024	0.126848	-1.80308	0.12043	-0.518602
C1QTNF8	DLBC	-0.131517	0.948657	0.0145258	-0.0479899	-0.00722034	-0.0135615
C1QTNF8	OV	0.0244326	0.921802	-0.00942514	-0.221349	-0.00855548	-0.0797767
C1QTNF8	PCPG	0.887457	0.480539	-0.249857	0.242201	-0.00709939	-0.00491846
C1QTNF8	READ	-1.58653	0.177948	-0.0586313	0.378682	-0.0421556	0.0926318
C1QTNF8	SKCM	-0.0814952	0.727057	-0.00398894	-0.0120682	-0.0054883	-0.00718181
C1QTNF8	TGCT	0.837955	0.635348	0.323859	1.02554	0.420359	0.589918
C1QTNF8	THYM	-2.70326	0.0908952	-0.00859853	-0.114142	-0.212431	-0.111724
C1QTNF8	UCEC	0.114027	0.792382	-0.778615	0.170972	0.480245	-0.042466
C1QTNF8	UVM	0.202859	0.801212	-0.060904	0.280108	0.218047	0.14575
C2orf27AP2	BRCA	0.168968	0.518267	0.000749444	-0.00145154	0.00310559	0.000801166
C2orf27AP2	CHOL	-0.788075	0.282184	0	0	0	0
C2orf27AP2	GBM	0.0695786	0.806119	-0.0127561	-0.00155202	-0.0162164	-0.0101748
C2orf27AP2	LGG	0.0756495	0.80038	-0.0133135	-0.0199433	0.00192945	-0.0104424
C2orf27AP2	CESC	0.118552	0.754932	-0.0122518	-0.013435	-0.0135808	-0.0130892
C2orf27AP2	COAD	0.235664	0.528349	-0.00969324	-0.0123367	-0.00962033	-0.0105501
C2orf27AP2	KIRP	0.275503	0.592431	-0.0151297	-0.0137991	-0.00509523	-0.0113413
C2orf27AP2	LIHC	0.00807806	0.978534	0.00307267	0.0107354	-0.00318596	0.00354069
C2orf27AP2	LUAD	-0.250139	0.320968	0.00883503	-0.00484776	0.010477	0.00482142
C2orf27AP2	LUSC	-0.0258023	0.909188	-0.00760637	-0.0235677	0.00392036	-0.00908458
C2orf27AP2	MESO	0.185513	0.642441	-0.00102338	-0.00180224	0.025705	0.00762647
C2orf27AP2	PAAD	0.443567	0.253176	-0.0125097	-0.0117007	-0.00538468	-0.00986502
C2orf27AP2	PRAD	1.13254	0.288782	-0.00864901	-0.000926377	-0.0147829	-0.00811944
C2orf27AP2	SARC	0.336883	0.343777	0.0198894	-0.0249585	-0.0121387	-0.00573595
C2orf27AP2	STAD	-0.26641	0.423872	0.0129449	-0.00238785	-0.065075	-0.0181726
C2orf27AP2	THCA	-0.859217	0.227548	0.0135111	0.0784037	0.0331135	0.0416761
C2orf27AP2	UCS	0.813466	0.128815	-0.00727301	0.00795212	-0.0182596	-0.00586015
C2orf27AP2	LAML	-0.104334	0.765398	-0.0164078	-0.0187455	-0.00298523	-0.0127128
C2orf27AP2	ACC	0.126991	0.824189	0	0	0	0
C2orf27AP2	BLCA	0.183012	0.504725	0.0179625	-0.00359999	0.0255051	0.0132892
C2orf27AP2	ESCA	-0.520087	0.209007	-0.0490736	-0.0837499	-0.147056	-0.0932931
C2orf27AP2	HNSC	-0.0239029	0.911664	-0.0256936	-0.0372318	-0.0264711	-0.0297988
C2orf27AP2	KICH	1.16771	0.252427	-0.0377334	-0.00494195	-0.0236982	-0.0221245
C2orf27AP2	KIRC	-0.0289143	0.92887	0.0185917	-0.0501172	0.0291153	-0.000803434
C2orf27AP2	DLBC	0.160964	0.937215	0.0183412	-0.0212767	-0.0371016	-0.0133457
C2orf27AP2	OV	0.252956	0.307946	-0.000678054	-0.0358111	-0.00840056	-0.0149633
C2orf27AP2	PCPG	1.44001	0.23662	0.00911738	0.0320361	-0.0122317	0.0096406
C2orf27AP2	READ	1.74158	0.0709395	-0.00536891	0.00126156	-0.00612662	-0.00341132
C2orf27AP2	SKCM	-0.196326	0.402271	-0.00316772	-0.00360544	0.00567496	-0.000366066
C2orf27AP2	TGCT	-1.11191	0.529365	-0.0098264	0.00327513	0.0071955	0.000214743
C2orf27AP2	THYM	-1.10109	0.381444	0	0	0	0
C2orf27AP2	UCEC	-0.505362	0.23943	-0.019929	0.0143162	-0.0109053	-0.00550601
C2orf27AP2	UVM	0.81481	0.335128	-0.000609304	-0.0181473	-0.0181473	-0.0123013
C9orf153	BRCA	-0.183041	0.482437	0.587709	-0.701659	0.687676	0.191242
C9orf153	CHOL	-0.0253574	0.974837	1.20227	-0.0824622	1.38857	0.836124
C9orf153	GBM	-0.472782	0.0981095	2.7964	2.28445	1.08283	2.05456
C9orf153	LGG	0.0783764	0.798698	-0.0966462	0.444708	0.354814	0.234292
C9orf153	CESC	0.0276666	0.941715	0.457308	-1.16773	-0.164845	-0.291755
C9orf153	COAD	-0.334796	0.397061	0.17895	-0.0980907	-0.0614366	0.00647426
C9orf153	KIRP	0.018838	0.969688	-0.0840908	0.0146965	-0.0117498	-0.027048
C9orf153	LIHC	-0.278659	0.349246	0.0653965	0.107983	0.368243	0.180541
C9orf153	LUAD	-0.0865322	0.728881	0.129575	-0.577976	0.0358549	-0.137515
C9orf153	LUSC	-0.167606	0.461662	-0.0384831	-0.645891	0.073631	-0.203581
C9orf153	MESO	-0.372571	0.366463	-0.336428	0.137504	-0.0815299	-0.0934847
C9orf153	PAAD	0.535957	0.168584	2.84322	0.350186	0.179169	1.12419
C9orf153	PRAD	-0.0816969	0.93619	-0.807927	0	0.758992	-0.0163118
C9orf153	SARC	0.257277	0.473294	1.10685	0.110183	-0.02546	0.39719
C9orf153	STAD	-0.113334	0.736894	-0.390089	-0.557958	-0.750641	-0.566229
C9orf153	THCA	0.0870712	0.904769	-0.166155	1.28361	0.28883	0.46876
C9orf153	UCS	0.552964	0.287293	-1.85682	0.327165	1.69141	0.0539186
C9orf153	LAML	0.666415	0.0587859	1.00273	1.25873	1.32193	1.19447
C9orf153	ACC	-0.6911	0.25098	0.709485	1.22948	2.34852	1.42916
C9orf153	BLCA	-0.355557	0.196452	0.377283	1.16067	0.168809	0.568921
C9orf153	ESCA	-0.037343	0.929701	-0.0536907	0.0924462	0.0878728	0.0422094
C9orf153	HNSC	-0.394615	0.0672049	0.113925	0.299967	0.10164	0.171844
C9orf153	KICH	0.460103	0.598596	-1.10128	0.36257	0.0213737	-0.239113
C9orf153	KIRC	0.144462	0.658586	-0.15202	2.57816	-0.182686	0.747819
C9orf153	DLBC	0.548431	0.788181	-0.733047	-0.115477	-0.553936	-0.467486
C9orf153	OV	-0.358354	0.147285	0.441423	-0.653455	0.340119	0.0426956
C9orf153	PCPG	2.27411	0.159113	-0.023364	0.0874628	-0.0365259	0.00919099
C9orf153	READ	-2.53926	0.0315706	1.65494	-0.589408	-1.47369	-0.136053
C9orf153	SKCM	0.391221	0.0959284	0.682224	0.0189831	0.0595747	0.253594
C9orf153	TGCT	1.17483	0.506452	0.053701	0.415037	0.357552	0.27543
C9orf153	THYM	0.132907	0.910997	-0.218845	-1.02554	0.106915	-0.379155
C9orf153	UCEC	0.448202	0.305479	0.440239	0.27197	0.51987	0.410693
C9orf153	UVM	-1.09843	0.199695	-1.01396	-0.0365259	-0.721699	-0.590729
CBR1	BRCA	0.626806	0.0266351	0.213023	-0.189709	0.589022	0.204112
CBR1	CHOL	-0.461399	0.522781	1.3799	0.830075	1.45705	1.22234
CBR1	GBM	0.0673104	0.813088	2.5726	0.976916	0.478921	1.34281
CBR1	LGG	-0.864573	0.00489891	1.81363	2.99848	0.106915	1.63968
CBR1	CESC	0.456181	0.230947	-0.832243	0.0191814	-1.41396	-0.74234
CBR1	COAD	-0.0220368	0.954563	0.736799	1.25056	0.533191	0.840183
CBR1	KIRP	-0.00271499	0.995694	0.126468	-0.140373	0.241578	0.0758912
CBR1	LIHC	-0.0215114	0.94324	0.242294	0.494908	0.309742	0.348981
CBR1	LUAD	0.0133068	0.959236	0.0711164	-0.150921	0.0506518	-0.00971772
CBR1	LUSC	0.456925	0.0445173	-0.03947	0.166539	-0.0522183	0.0249503
CBR1	MESO	0.339867	0.422148	-0.106915	0.0588937	-0.247928	-0.0986497
CBR1	PAAD	-0.0967077	0.801253	3.28237	1.32681	0.458205	1.68913
CBR1	PRAD	-0.484054	0.660617	-1.41045	-0.778306	-0.744801	-0.977854
CBR1	SARC	0.105724	0.764676	1.4208	-0.136502	0.0768481	0.453716
CBR1	STAD	0.0848828	0.80158	0.530208	0.582325	1.05498	0.722505
CBR1	THCA	1.2697	0.127914	0.330673	3.52488	0.916904	1.59082
CBR1	UCS	-0.506943	0.332934	2.62449	0.731183	1.81604	1.7239
CBR1	LAML	-1.59418	1.97988e-05	-1.02099	-1.18307	-1.33092	-1.17833
CBR1	ACC	-0.0120871	0.983316	-1.05556	0.140178	-0.625604	-0.513663
CBR1	BLCA	-0.238346	0.38732	0.00895394	0.0608456	0.231788	0.100529
CBR1	ESCA	-0.514678	0.22087	-0.315332	-0.105272	-0.239241	-0.219948
CBR1	HNSC	-0.174489	0.424979	0.1678	-0.424768	0.411209	0.0514136
CBR1	KICH	1.05367	0.301898	-1.20002	0.0588937	-0.349584	-0.496905
CBR1	KIRC	0.0669184	0.834492	0.0980386	0.38247	0.0901484	0.190219
CBR1	DLBC	-30.92	0.999404	-0.0750204	0.115477	0.380604	0.140354
CBR1	OV	0.0264449	0.915236	-0.325123	-0.544199	-0.172207	-0.347176
CBR1	PCPG	-1.21893	0.33314	-0.0776951	-1.20163	0.178337	-0.366997
CBR1	READ	-0.788569	0.410689	0.064411	-0.75375	-1.76281	-0.817382
CBR1	SKCM	0.0424283	0.85784	-0.484173	0.28334	-0.242225	-0.147686
CBR1	TGCT	0.927039	0.599873	-0.0859252	0.289507	0	0.0678605
CBR1	THYM	-1.42973	0.257989	1.3394	2.01238	2.53209	1.96129
CBR1	UCEC	-0.384963	0.378124	1.15097	-0.119133	-0.481987	0.183282
CBR1	UVM	-2.26975	0.0206281	-1.23133	-0.862496	-0.430634	-0.841485
CBS	BRCA	-0.11886	0.664363	0.0250234	1.17938	0.819054	0.674485
CBS	CHOL	0.26416	0.689142	0.384341	-0.289507	0	0.0316114
CBS	GBM	0.0956448	0.737267	-0.61923	-0.987927	-0.9855	-0.864219
CBS	LGG	0.480462	0.127864	-1.83021	-2.58294	-0.149323	-1.52082
CBS	CESC	-0.0644316	0.865218	-0.506447	2.18793	1.3683	1.0166
CBS	COAD	-0.399823	0.306447	0.692144	1.26927	0.443488	0.801634
CBS	KIRP	0.116232	0.815988	0.0703431	-0.00991547	0.0201076	0.0268451
CBS	LIHC	0.547582	0.0732808	0.275537	0.484711	0.554113	0.43812
CBS	LUAD	0.141673	0.584674	0.540495	0.208639	0.584672	0.444602
CBS	LUSC	-0.0543584	0.811613	0.0137701	-0.420576	-0.10142	-0.169409
CBS	MESO	-0.922244	0.0235457	0.638205	0	0.216811	0.285005
CBS	PAAD	-0.510709	0.197086	2.73944	-0.150679	-0.135515	0.81775
CBS	PRAD	-0.648538	0.538264	-1.2755	-0.266433	-0.51923	-0.687056
CBS	SARC	-0.504828	0.156786	-0.303392	0.251539	0.701104	0.216417
CBS	STAD	-0.541551	0.110134	-1.04816	-0.970176	-1.38423	-1.13419
CBS	THCA	-0.371087	0.619417	-0.0326855	0.610298	-0.0212686	0.185448
CBS	UCS	0.655632	0.218007	2.28134	1.15754	2	1.81296
CBS	LAML	-0.0102661	0.976722	0.175695	0.311461	0.361336	0.282831
CBS	ACC	-1.06057	0.0838297	1.9266	2.44746	2.86375	2.4126
CBS	BLCA	0.0643774	0.81595	0.177892	-0.255115	0.147104	0.023294
CBS	ESCA	-0.252968	0.543237	-0.841571	-0.851647	-1.5281	-1.07377
CBS	HNSC	-0.0853686	0.698634	0.13201	-0.889677	-0.0884299	-0.282032
CBS	KICH	0.0440059	0.962332	-0.908383	-0.251539	-0.0210616	-0.393661
CBS	KIRC	-0.841066	0.0133512	0.139771	0.191224	0.0928285	0.141275
CBS	DLBC	-28.3738	0.999161	0.164896	-0.215729	0.563901	0.171023
CBS	OV	0.211696	0.393871	0.138165	0.171404	0.0967851	0.135451
CBS	PCPG	-1.17074	0.353054	-0.176801	-1.22239	0.106915	-0.430759
CBS	READ	0.218725	0.81129	-1.66096	-0.304006	-0.654157	-0.873042
CBS	SKCM	0.12501	0.596035	0.21181	-0.00437844	0.213281	0.140238
CBS	TGCT	1.11974	0.52637	0.280108	0.628031	0.511899	0.473346
CBS	THYM	-2.35255	0.137992	1.65805	2.06301	2.98351	2.23486
CBS	UCEC	-1.40128	0.0029644	0.203638	-0.97634	-0.500118	-0.424273
CBS	UVM	-0.62481	0.450475	-0.0596095	0.847997	0.0544478	0.280945
CCDC188	BRCA	0.161087	0.539805	-0.611605	-1.72078	-0.489062	-0.940481
CCDC188	CHOL	-0.288237	0.678273	-0.417853	-0.485427	0.0480943	-0.285062
CCDC188	GBM	0.0488312	0.861928	2.16883	-0.0135465	-0.660794	0.498163
CCDC188	LGG	0.279698	0.357275	-0.070457	-0.0427496	0.35765	0.0814811
CCDC188	CESC	-0.241924	0.527597	-1.02723	-1.53426	-0.996465	-1.18599
CCDC188	COAD	-0.265955	0.492669	-1.08786	-2.14348	-1.44501	-1.55878
CCDC188	KIRP	0.513871	0.318619	0.108519	0.281938	0.126411	0.172289
CCDC188	LIHC	0.102304	0.733331	0.128813	-0.523562	-0.00919503	-0.134648
CCDC188	LUAD	0.203418	0.415965	0.0457803	0.200465	0.0164967	0.0875805
CCDC188	LUSC	-0.0958121	0.677003	-0.273065	-0.075389	-0.275755	-0.20807
CCDC188	MESO	-0.437275	0.294566	-0.365915	-1.074	-0.219781	-0.553232
CCDC188	PAAD	1.75645	6.02217e-05	-3.55052	-2.00856	-0.948601	-2.16923
CCDC188	PRAD	0.277808	0.803832	-0.0255308	-0.0920291	-0.243835	-0.120465
CCDC188	SARC	-0.125731	0.724053	0.382317	-0.736966	-0.567637	-0.307428
CCDC188	STAD	-0.232716	0.49982	-1.20112	-1.31008	-2.64107	-1.71742
CCDC188	THCA	0.498449	0.51297	0.395606	3.25689	1.01594	1.55614
CCDC188	UCS	-0.0180461	0.972711	0.357717	0.792195	1.81604	0.98865
CCDC188	LAML	0.0617659	0.861065	-3.3579	-3.43582	-3.71272	-3.50214
CCDC188	ACC	-0.448855	0.441209	0.308372	0.824913	1.93726	1.02352
CCDC188	BLCA	0.20355	0.464121	-0.041062	-0.260326	-0.154236	-0.151874
CCDC188	ESCA	0.596842	0.158311	-0.350978	-1.10028	-2.20731	-1.21952
CCDC188	HNSC	0.349389	0.117372	-0.104281	0.490986	0.206727	0.197811
CCDC188	KICH	1.56391	0.176554	-1.15535	0	0.575115	-0.193412
CCDC188	KIRC	-0.113807	0.724751	0.0299961	2.77633	0.0858194	0.964048
CCDC188	DLBC	-0.954513	0.643487	-0.671259	-1.20163	-0.258734	-0.710542
CCDC188	OV	-0.202926	0.410968	0.10533	-1.69742	0.0647887	-0.509101
CCDC188	PCPG	0.966537	0.439492	-0.226592	-0.4975	-0.0324215	-0.252171
CCDC188	READ	-0.237269	0.808077	-2.48953	-0.617752	-1.81698	-1.64142
CCDC188	SKCM	0.124228	0.598606	-0.0879178	-0.721369	-0.0845698	-0.297952
CCDC188	TGCT	-1.22747	0.487304	0.115825	0.839535	0.538866	0.498075
CCDC188	THYM	0.0489867	0.966962	-0.90708	-1.39734	-2.38082	-1.56175
CCDC188	UCEC	0.288143	0.505758	-2.65306	-0.0787297	-1.14449	-1.29209
CCDC188	UVM	-3.70588	0.0138003	-1.48391	0.485427	-0.559427	-0.519304
CCDC87	BRCA	0.345972	0.203199	-0.515436	-1.32747	-0.897568	-0.913492
CCDC87	CHOL	-0.850381	0.247403	-0.102165	0.29956	-0.125531	0.0239548
CCDC87	GBM	-0.467587	0.110917	0.933475	1.49185	1.08998	1.17177
CCDC87	LGG	0.901022	0.00316648	-0.38909	-2.40096	-0.304257	-1.03144
CCDC87	CESC	0.0713411	0.851333	0.979371	0.566165	1.78075	1.10876
CCDC87	COAD	0.478208	0.215653	0.925259	0.7061	0.622166	0.751175
CCDC87	KIRP	0.142393	0.774157	-0.151724	-0.12276	-0.121805	-0.132096
CCDC87	LIHC	-0.249312	0.398925	0.246302	0.565024	0.292124	0.367817
CCDC87	LUAD	-0.134973	0.585203	0.486099	0.451435	0.322243	0.419926
CCDC87	LUSC	-0.0500458	0.826096	0.0618799	0.474442	-0.0485958	0.162575
CCDC87	MESO	1.22565	0.00292593	0.483963	1.11548	0.629357	0.742932
CCDC87	PAAD	0.902582	0.0222782	2.96755	1.03059	-0.10188	1.29875
CCDC87	PRAD	0.446113	0.67676	0.892205	-0.186219	-0.540184	0.0552675
CCDC87	SARC	0.214592	0.550897	0.403285	-0.0249464	0.395138	0.257826
CCDC87	STAD	0.317819	0.348044	-1.22508	-0.939866	-1.71381	-1.29292
CCDC87	THCA	-0.108153	0.885096	-0.313836	0.424673	0	0.0369456
CCDC87	UCS	0.1228	0.81404	0.203382	0.630766	0	0.278049
CCDC87	LAML	0.304374	0.392828	-0.0330808	0.228819	0.226509	0.140749
CCDC87	ACC	1.28187	0.0317003	-1.15528	-0.777608	-1.20547	-1.04612
CCDC87	BLCA	-0.538985	0.053554	-0.0529243	0.0647807	-0.121903	-0.0366824
CCDC87	ESCA	-0.261219	0.53314	-0.349913	-0.787493	-1.49993	-0.879111
CCDC87	HNSC	0.410617	0.0565739	0.291456	-0.156119	0.00852587	0.0479544
CCDC87	KICH	0.419924	0.652139	-1.04939	-1.14684	0.167727	-0.676169
CCDC87	KIRC	0.320559	0.321144	-0.0192287	-2.76139	0.110869	-0.889916
CCDC87	DLBC	-30.3484	0.999413	-0.214686	-0.499571	-0.296393	-0.336883
CCDC87	OV	-0.123474	0.622965	0.338268	0.988894	0.488037	0.605067
CCDC87	PCPG	-2.62075	0.0988029	0.21654	-0.247928	-0.270089	-0.100492
CCDC87	READ	-0.263314	0.780216	-0.523944	-0.531156	-1.00623	-0.687111
CCDC87	SKCM	0.0956439	0.686625	-0.0427285	-0.806571	0.00971515	-0.279861
CCDC87	TGCT	0.878252	0.619517	-0.0385096	-0.0473057	-0.187086	-0.0909669
CCDC87	THYM	-31.1482	0.998975	1.29571	1.54749	2.74164	1.86161
CCDC87	UCEC	-0.403094	0.363649	-0.485942	-0.101875	-0.3152	-0.301006
CCDC87	UVM	2.53503	0.0226452	1.39174	-0.180572	-0.0489096	0.38742
CCER1	BRCA	0.0931122	0.723191	0.00399923	-0.0164401	-0.0108641	-0.00776832
CCER1	CHOL	-0.788075	0.282184	0	0	0	0
CCER1	GBM	0.0872731	0.757829	-0.0422413	-0.0247634	-0.0278759	-0.0316269
CCER1	LGG	0.195224	0.519129	-0.0352826	-0.027509	0.0231415	-0.0132167
CCER1	CESC	0.109455	0.773361	-0.0717629	0.0894542	-0.0292418	-0.00385015
CCER1	COAD	0.0584828	0.876576	0.0265393	-0.00591841	0.0454992	0.02204
CCER1	KIRP	0.150732	0.765234	-0.00552823	-0.0206945	-0.0081153	-0.011446
CCER1	LIHC	-0.0544856	0.855332	0.0426077	0.0737452	0.140236	0.0855296
CCER1	LUAD	-0.172147	0.498714	0.0597052	0.010135	0.0385679	0.036136
CCER1	LUSC	0.041492	0.855742	-0.045442	-0.0447156	-0.0471055	-0.0457544
CCER1	MESO	0.26091	0.516116	-0.0204737	0.0395284	0.073695	0.0309165
CCER1	PAAD	-0.150489	0.695217	1.71946	0.228421	0.0570019	0.668294
CCER1	PRAD	1.08717	0.308852	-0.0205426	-0.0136839	-0.0126468	-0.0156244
CCER1	SARC	-0.177715	0.618973	-0.0171752	-0.0841206	-0.0199179	-0.0404046
CCER1	STAD	-0.296294	0.377462	-0.0613864	-0.0318502	-0.0113566	-0.0348644
CCER1	THCA	-0.533601	0.475758	0.00999649	-0.0423032	-0.0160662	-0.0161243
CCER1	UCS	0.515315	0.326547	0.994348	0.064321	-0.13493	0.307913
CCER1	LAML	0.394567	0.257884	0.30276	0.272422	0.224916	0.266699
CCER1	ACC	0.330145	0.572288	-0.0483166	-0.075607	-0.0877313	-0.0705516
CCER1	BLCA	0.232376	0.397673	0.0207197	0.147754	0.0377066	0.0687267
CCER1	ESCA	-0.00573267	0.988973	-0.106605	-0.227602	-0.371283	-0.235164
CCER1	HNSC	0.179533	0.408085	0.0702796	0.00993623	0.210863	0.0970263
CCER1	KICH	1.22271	0.230741	0	0	0	0
CCER1	KIRC	-0.128541	0.689761	-0.0134388	-0.07669	-0.0212403	-0.037123
CCER1	DLBC	30.3197	0.999415	-0.0418106	-0.0436445	-0.101232	-0.062229
CCER1	OV	0.326593	0.190042	0.0214752	0.0172639	0.0293461	0.0226951
CCER1	PCPG	2.84446	0.0691166	-0.00705153	-0.0324526	-0.0540004	-0.0311682
CCER1	READ	1.15967	0.218089	-0.0619305	-0.00851755	-0.0553082	-0.0419188
CCER1	SKCM	-0.115405	0.622197	0.00970434	-0.00599426	-0.00624165	-0.000843857
CCER1	TGCT	0.991224	0.575043	-0.127731	-0.563901	-0.489038	-0.393557
CCER1	THYM	-0.936646	0.459284	-0.0210752	-0.0286638	-0.0278999	-0.0258796
CCER1	UCEC	-0.432715	0.317794	-0.0324537	0.00196147	-0.0130518	-0.0145147
CCER1	UVM	0.946701	0.262899	0	0	0	0
CCHCR1	BRCA	0.391074	0.163514	0.0642219	0.832619	1.15815	0.684998
CCHCR1	CHOL	-0.698802	0.287699	1.33472	-0.0395284	1.28951	0.861566
CCHCR1	GBM	0.187042	0.509282	2.78757	1.85599	0.759567	1.80104
CCHCR1	LGG	-0.572744	0.0567439	-1.41954	-2.08032	-0.0828129	-1.19423
CCHCR1	CESC	-0.128103	0.737533	-0.616021	-2.26446	-1.3742	-1.41823
CCHCR1	COAD	0.334057	0.384244	-0.434601	-1.35603	-0.394981	-0.728536
CCHCR1	KIRP	-0.208136	0.684474	0.284149	0.237499	0.275965	0.265871
CCHCR1	LIHC	0.167481	0.571807	0.621803	0.139789	0.533471	0.431688
CCHCR1	LUAD	-0.0193127	0.940226	0.585816	1.29126	0.581912	0.819662
CCHCR1	LUSC	0.377676	0.104374	0.300001	0.462925	0.337711	0.366879
CCHCR1	MESO	-0.594489	0.142679	0.88425	0.389947	0.620411	0.631536
CCHCR1	PAAD	-0.771414	0.0501824	-2.78275	-0.632791	-0.139551	-1.18503
CCHCR1	PRAD	-0.252159	0.819036	1.18047	0.234147	0.470815	0.628478
CCHCR1	SARC	-0.187978	0.598566	-0.00163647	-1.10962	-0.492114	-0.534458
CCHCR1	STAD	0.203107	0.552245	0.714608	0.476292	0.546973	0.579291
CCHCR1	THCA	0.558547	0.46355	-0.0850156	-0.0582333	0.00952277	-0.0445754
CCHCR1	UCS	0.136183	0.797428	-1.62238	0.38247	2.41504	0.391708
CCHCR1	LAML	-0.22674	0.520826	-3.28649	-3.59735	-3.85536	-3.57973
CCHCR1	ACC	-0.422939	0.467292	1.88256	0.770518	1.17319	1.27542
CCHCR1	BLCA	0.132112	0.631789	0.338716	-0.0271702	0.274507	0.195351
CCHCR1	ESCA	0.205244	0.619661	0.319189	0.475997	0.741425	0.512204
CCHCR1	HNSC	0.516905	0.0201975	0.148886	0.0860578	0.478047	0.237664
CCHCR1	KICH	-0.124459	0.8977	1.91795	0.111031	0.731183	0.920055
CCHCR1	KIRC	-0.100529	0.753321	0.162605	0.24017	0.276405	0.226394
CCHCR1	DLBC	30.92	0.999404	-0.00369638	-0.817136	-0.0515303	-0.290788
CCHCR1	OV	0.509925	0.0413493	-0.011778	2.26854	0.13388	0.796882
CCHCR1	PCPG	0.276713	0.815503	0.248485	-0.691878	0.4975	0.0180356
CCHCR1	READ	-1.29739	0.26485	-0.300199	-0.310788	-0.579424	-0.396804
CCHCR1	SKCM	-0.0845482	0.718289	0.166704	0.776225	-0.114712	0.276073
CCHCR1	TGCT	1.05657	0.549868	0.0342835	-0.868755	-0.222392	-0.352288
CCHCR1	THYM	1.15333	0.363028	0.525716	1.06012	2.23236	1.27273
CCHCR1	UCEC	0.590062	0.181611	-1.12655	-0.24713	0.413192	-0.320163
CCHCR1	UVM	2.95045	0.0079307	0.235251	-0.70044	0.347923	-0.0390884
CCKBR	BRCA	0.0308844	0.908633	-0.127883	-0.685924	0.202405	-0.203801
CCKBR	CHOL	-0.594859	0.395551	1.18361	0.0500407	0.951995	0.728549
CCKBR	GBM	-0.17777	0.528424	2.00439	1.09954	0.341037	1.14832
CCKBR	LGG	0.77539	0.0114527	0.0249037	1.3777	0.573735	0.65878
CCKBR	CESC	-1.01084	0.0108486	0.528365	0.866014	1.92203	1.10547
CCKBR	COAD	-0.0631508	0.870069	-0.330894	-0.378781	-0.585581	-0.431752
CCKBR	KIRP	0.244088	0.628644	0.160996	0.0971879	0.22741	0.161865
CCKBR	LIHC	-0.198514	0.491902	-0.0163968	-0.0524553	0.00260716	-0.0220816
CCKBR	LUAD	0.206996	0.419994	-0.338124	0.204088	-0.390876	-0.17497
CCKBR	LUSC	-0.11159	0.625955	0.0117968	-0.348071	-0.271918	-0.202731
CCKBR	MESO	-0.0701568	0.86096	-0.172579	-0.807355	-0.294743	-0.424893
CCKBR	PAAD	0.383097	0.311132	-3.51466	-1.73039	-0.818393	-2.02115
CCKBR	PRAD	1.19738	0.312314	-1.35352	-0.764112	-0.678461	-0.932029
CCKBR	SARC	0.203132	0.565068	-1.15545	-1.14684	-0.906603	-1.06963
CCKBR	STAD	-0.230408	0.492904	-1.07181	-1.05759	-1.11672	-1.08204
CCKBR	THCA	1.3849	0.104873	-0.229011	-0.863855	-0.454115	-0.51566
CCKBR	UCS	0.209232	0.692346	-0.744623	-1.04182	-1.98832	-1.25825
CCKBR	LAML	-0.0331189	0.92504	-1.00544	-1.29028	-1.29148	-1.19573
CCKBR	ACC	0.458054	0.446668	-0.742933	-1.6477	-1.25219	-1.21427
CCKBR	BLCA	-0.0538078	0.844221	0.0407135	-0.390761	0.101879	-0.0827228
CCKBR	ESCA	-0.45463	0.27178	-0.373987	-1.16003	-2.11824	-1.21742
CCKBR	HNSC	-0.0889365	0.684806	0.70968	0.340545	0.976672	0.675632
CCKBR	KICH	0.0401808	0.963329	0.932229	0.0990331	0.032445	0.354569
CCKBR	KIRC	-0.168917	0.597041	-0.0814256	-2.68599	-0.117922	-0.961779
CCKBR	DLBC	30.3197	0.999415	-0.204157	-0.185032	-0.468947	-0.286045
CCKBR	OV	-0.120169	0.627078	-0.244613	-1.46621	-0.152003	-0.620942
CCKBR	PCPG	-2.28112	0.157328	0.0830695	0.205195	-0.0570408	0.0770744
CCKBR	READ	-0.607086	0.533702	-0.361667	-0.178777	-0.14274	-0.227728
CCKBR	SKCM	0.475309	0.044437	-0.348519	-0.727393	-0.409333	-0.495082
CCKBR	TGCT	-0.958188	0.587737	0.263299	0.646363	0.689071	0.532911
CCKBR	THYM	1.84232	0.247958	-0.762401	-0.826957	-2.02831	-1.20589
CCKBR	UCEC	0.459141	0.292476	-2.17707	-0.265718	-0.740245	-1.06101
CCKBR	UVM	-1.90277	0.088945	-1.1715	0.817409	0.0689474	-0.0950476
CD151	BRCA	-0.0138204	0.960257	0.17552	-1.43771	-0.160037	-0.474075
CD151	CHOL	0.108107	0.870307	-1.32157	0	-1.37255	-0.898042
CD151	GBM	-0.0375415	0.896385	-2.17322	-0.185556	0.198981	-0.719933
CD151	LGG	-1.08577	0.000625327	-1.49815	-1.73959	-0.422691	-1.22014
CD151	CESC	-0.710286	0.0625855	0.82809	-1.6065	0.199531	-0.192961
CD151	COAD	-0.169277	0.659591	-0.829533	-1.60838	-0.872898	-1.1036
CD151	KIRP	-0.0697162	0.888785	0.222851	0.213203	0.338345	0.258133
CD151	LIHC	-0.0353895	0.906493	0.0955256	0.0967116	0.745499	0.312579
CD151	LUAD	-0.205089	0.419377	-0.604513	-0.0144074	-0.543573	-0.387498
CD151	LUSC	-0.656487	0.00416874	0.084151	-0.496179	-0.144509	-0.185512
CD151	MESO	0.290627	0.468948	0.427977	1.37197	0.606989	0.802311
CD151	PAAD	-0.453401	0.248141	0.703714	0.250808	0.277853	0.410792
CD151	PRAD	-0.00290121	0.997772	-0.24674	-0.442358	-0.464551	-0.38455
CD151	SARC	0.421134	0.237865	1.1947	0.430979	0.790188	0.80529
CD151	STAD	-0.42078	0.214057	-0.319772	-0.542188	-0.170314	-0.344091
CD151	THCA	0.78377	0.303467	0.0857608	-2.58929	-0.564785	-1.02277
CD151	UCS	-0.313577	0.555006	2.57994	0.816288	1.81943	1.73855
CD151	LAML	-0.297608	0.394498	-3.53959	-3.93198	-3.73094	-3.73417
CD151	ACC	-0.808438	0.17108	0.746609	0.0692627	-0.676303	0.0465229
CD151	BLCA	-0.0492952	0.8571	-0.0660597	0.458676	-0.123078	0.0898462
CD151	ESCA	-0.352671	0.405004	0.405747	0.361991	0.721177	0.496305
CD151	HNSC	-0.173904	0.420246	-0.152109	0.182602	-0.111519	-0.0270086
CD151	KICH	-0.216349	0.81266	-1.10672	-0.201634	0.143364	-0.388331
CD151	KIRC	-0.184715	0.557526	0.0334279	-2.68085	-0.077561	-0.908328
CD151	DLBC	30.1193	0.999429	-0.554097	-0.321928	-0.655352	-0.510459
CD151	OV	0.186713	0.451858	-0.287677	1.31108	-0.294634	0.242922
CD151	PCPG	0.204883	0.862065	0.0462556	0.341037	-0.434403	-0.0157034
CD151	READ	-2.61345	0.0243256	-2.57754	-0.60248	-1.71397	-1.63133
CD151	SKCM	0.0204067	0.931228	0.412921	-0.352977	-0.173238	-0.0377643
CD151	TGCT	-1.01972	0.563927	0.159769	0.565597	0.200697	0.308688
CD151	THYM	-0.167543	0.888189	-0.169316	-1.078	-2.33688	-1.19473
CD151	UCEC	0.640418	0.141979	-0.668852	-0.359041	-0.339555	-0.455816
CD151	UVM	0.79431	0.325553	-1.05795	-0.710493	0	-0.58948
CDC123	BRCA	-0.311374	0.243336	0.544013	1.72384	1.11862	1.12883
CDC123	CHOL	0.384972	0.56531	-0.409137	0.133267	-0.594361	-0.290077
CDC123	GBM	0.371417	0.187087	2.11776	-0.116409	-0.438884	0.520824
CDC123	LGG	0.79824	0.00963773	1.40949	-1.50371	0.0360283	-0.0193988
CDC123	CESC	-0.466859	0.222186	1.25877	0.689212	1.21181	1.05326
CDC123	COAD	-0.263346	0.500171	0.293031	0.659328	-0.547823	0.134846
CDC123	KIRP	-0.481328	0.3469	0.0129269	-0.153623	0.0201779	-0.0401728
CDC123	LIHC	-0.270167	0.363745	0.0784137	-0.474097	-0.34915	-0.248278
CDC123	LUAD	-0.35027	0.167107	0.710488	0.273333	0.672546	0.552122
CDC123	LUSC	0.39065	0.081522	0.094562	-0.366881	-0.0925379	-0.121619
CDC123	MESO	0.161233	0.68845	-0.53084	0	-0.369234	-0.300025
CDC123	PAAD	-0.0728891	0.848171	0.341771	0.898717	0.0938669	0.444785
CDC123	PRAD	0.983034	0.358629	1.45486	0.584963	0.436276	0.825368
CDC123	SARC	0.284035	0.421375	1.05989	0.420451	0.494197	0.658178
CDC123	STAD	0.310091	0.35607	1.32618	1.06407	1.6632	1.35115
CDC123	THCA	1.06877	0.21155	0.301813	1.18299	0.626068	0.703623
CDC123	UCS	-0.0639582	0.904074	-1.46554	0.331844	2.11548	0.32726
CDC123	LAML	-0.100738	0.772592	0.472637	0.378512	0.488747	0.446632
CDC123	ACC	-1.05422	0.0892642	0.928783	2.08453	2.05971	1.69101
CDC123	BLCA	-0.132042	0.63056	0.248334	0.357042	0.365079	0.323485
CDC123	ESCA	-0.323432	0.454646	0.0563878	0.257878	0.651886	0.322051
CDC123	HNSC	-0.462316	0.0337545	0.485751	-0.207781	0.870107	0.382693
CDC123	KICH	-0.648183	0.477876	1.24421	0.321928	0.600393	0.722178
CDC123	KIRC	-1.04714	0.00252896	0.16452	0.0155409	0.254573	0.144878
CDC123	DLBC	28.4734	0.999138	0.266355	0.263034	0.120294	0.216561
CDC123	OV	0.309727	0.210405	-0.00298492	1.91921	0.0163223	0.644182
CDC123	PCPG	-2.59875	0.0969265	0.00191466	-0.392317	0	-0.130134
CDC123	READ	-1.96276	0.0641666	-0.148915	-0.329184	-1.45741	-0.645171
CDC123	SKCM	0.295058	0.209917	0.926311	-0.302218	0.564247	0.396113
CDC123	TGCT	1.7326	0.298401	0.047813	0.142019	0.14543	0.111754
CDC123	THYM	1.61497	0.201207	-0.752314	-0.367732	-0.616671	-0.578906
CDC123	UCEC	-0.207508	0.631088	0.25113	-0.512448	-0.467238	-0.242852
CDC123	UVM	-3.95944	0.00935083	-0.172131	-0.347923	0	-0.173352
CDC42SE2	BRCA	-0.106095	0.698489	0.686378	1.17265	0.267319	0.708783
CDC42SE2	CHOL	-0.155018	0.828111	-0.179946	0.245112	-0.287282	-0.0740384
CDC42SE2	GBM	-0.09094	0.744284	1.99058	0.488747	0.23078	0.90337
CDC42SE2	LGG	0.300652	0.320605	-1.90618	0.130847	-0.610762	-0.795365
CDC42SE2	CESC	0.382362	0.314651	-0.0134628	0.820997	1.40599	0.737842
CDC42SE2	COAD	0.659615	0.100082	1.23378	1.56965	1.53328	1.44557
CDC42SE2	KIRP	-0.759141	0.143889	-0.0127665	0.22094	-0.00502974	0.0677147
CDC42SE2	LIHC	-0.281401	0.353877	-0.178058	-0.130223	-0.0462739	-0.118185
CDC42SE2	LUAD	-0.157149	0.531923	-0.742877	-1.25994	-0.662157	-0.888326
CDC42SE2	LUSC	-0.314717	0.166228	0.0292732	-0.33801	0.034342	-0.0914649
CDC42SE2	MESO	0.577772	0.159941	0.13232	0.129283	-0.0339473	0.0758852
CDC42SE2	PAAD	0.0703551	0.854479	2.81709	0.662965	-0.0540398	1.14201
CDC42SE2	PRAD	1.74601	0.146151	-0.145384	-0.0828569	-0.263601	-0.163947
CDC42SE2	SARC	0.972047	0.0073627	0.245698	0.652077	0.815575	0.571117
CDC42SE2	STAD	-0.0977715	0.772681	1.49267	1.58328	2.59975	1.8919
CDC42SE2	THCA	-0.246231	0.753458	-0.407604	-0.206182	-0.313935	-0.309241
CDC42SE2	UCS	-0.345611	0.515226	2.36184	0.430634	0.115477	0.969318
CDC42SE2	LAML	0.858488	0.0159013	2.44979	3.09115	2.79008	2.77701
CDC42SE2	ACC	0.346632	0.546477	0.758353	0.359081	1.1375	0.751646
CDC42SE2	BLCA	0.703819	0.011295	0.00365497	-0.275894	-0.532985	-0.268408
CDC42SE2	ESCA	-0.164815	0.693849	0.667489	1.48122	2.64904	1.59925
CDC42SE2	HNSC	0.0781501	0.719747	0.353051	0.203696	0.208842	0.255196
CDC42SE2	KICH	-0.390208	0.675258	0.0571277	-0.192645	-0.141356	-0.0922911
CDC42SE2	KIRC	0.314146	0.331717	-0.194072	-2.99488	-0.277574	-1.15551
CDC42SE2	DLBC	-0.457556	0.82295	0.198803	0.0430687	0.437405	0.226426
CDC42SE2	OV	-0.0232784	0.925403	0.153031	-0.527532	0.0359345	-0.112856
CDC42SE2	PCPG	-2.3439	0.140097	0.214056	0.280108	0.321928	0.272031
CDC42SE2	READ	0.258467	0.800858	-1.24979	-0.618751	-0.370368	-0.746304
CDC42SE2	SKCM	0.351988	0.133247	0.251231	-0.145323	0.0827249	0.0628776
CDC42SE2	TGCT	-1.06734	0.546192	-0.128022	-0.253757	-0.670692	-0.350824
CDC42SE2	THYM	-1.6191	0.314609	0.296039	1.15528	2.30415	1.25182
CDC42SE2	UCEC	0.637582	0.144103	0.487453	1.07357	1.58987	1.0503
CDC42SE2	UVM	0.725907	0.380388	0.0289272	-0.736966	-0.106915	-0.271651
CDH19	BRCA	0.0346795	0.895411	0.0328415	-0.103951	0.199448	0.0427794
CDH19	CHOL	-0.0842052	0.897498	0.0276045	-0.624491	-0.0216951	-0.206194
CDH19	GBM	0.116408	0.680534	-0.640186	-1.0902	-0.245112	-0.658499
CDH19	LGG	-0.48681	0.111574	1.69527	2.34577	0.134466	1.39184
CDH19	CESC	0.566512	0.138011	-1.35541	-0.416403	-1.1135	-0.961769
CDH19	COAD	0.227085	0.566993	0.248867	0.918278	-0.213926	0.31774
CDH19	KIRP	0.656218	0.199054	-0.14618	-0.0791061	-0.172561	-0.132616
CDH19	LIHC	-0.023443	0.937241	-0.2782	-0.121186	0.116937	-0.0941499
CDH19	LUAD	0.197882	0.423744	-0.582347	-0.67516	-0.557529	-0.605012
CDH19	LUSC	-0.523055	0.0227413	-0.341533	-0.606966	-0.315614	-0.421371
CDH19	MESO	-0.109542	0.787964	-0.477814	-0.25305	-0.592052	-0.440972
CDH19	PAAD	0.258305	0.506111	-0.577552	-0.330149	-0.313815	-0.407172
CDH19	PRAD	0.520252	0.621699	-1.28754	-0.714843	-0.278102	-0.76016
CDH19	SARC	0.163001	0.646583	0.147075	0.372564	0.337214	0.285617
CDH19	STAD	-0.659179	0.0471708	-0.954587	-1.03425	-1.09832	-1.02905
CDH19	THCA	-1.00469	0.197157	0.0473575	1.58318	0.345927	0.658823
CDH19	UCS	-0.840663	0.120312	-0.851305	0.814968	2.21417	0.725945
CDH19	LAML	0.480167	0.172067	0.186599	0.318317	0.303781	0.269565
CDH19	ACC	-0.600305	0.309487	0.630574	0.528163	0.524842	0.561193
CDH19	BLCA	-0.577957	0.0374926	-0.167901	-1.16636	-0.0682215	-0.467493
CDH19	ESCA	0.402267	0.352077	-0.42271	-1.24342	-2.36038	-1.34217
CDH19	HNSC	-0.256435	0.236648	-0.439036	-0.0797938	-0.684954	-0.401261
CDH19	KICH	-1.16241	0.243023	-1.12494	-0.192645	-0.576501	-0.631363
CDH19	KIRC	-0.231861	0.468582	-0.142264	-0.17017	-0.202945	-0.171793
CDH19	DLBC	-0.138767	0.945775	-0.0250886	-0.469485	-0.712837	-0.40247
CDH19	OV	-0.101154	0.684062	0.10365	0.774225	-0.0972972	0.260192
CDH19	PCPG	-0.0180693	0.987906	-0.322329	-0.547488	-0.251539	-0.373785
CDH19	READ	-1.38951	0.157795	-0.539779	-1.27171	-1.71565	-1.17571
CDH19	SKCM	0.475336	0.0429524	0.122143	-0.179979	-0.266887	-0.108241
CDH19	TGCT	29.1473	0.998855	-0.274776	0.0524674	-0.21901	-0.147106
CDH19	THYM	-1.75636	0.175615	-0.32591	-0.802061	-1.53222	-0.88673
CDH19	UCEC	-0.667394	0.132703	-0.670368	-0.875388	-0.491333	-0.67903
CDH19	UVM	0.818815	0.333209	-1.2902	0.222392	-0.559427	-0.542412
CDY4P	BRCA	0.184617	0.480246	-0.00780935	-0.00971483	-0.00787412	-0.0084661
CDY4P	CHOL	-0.469568	0.483634	-0.0506394	0.0331669	0.0034066	-0.00468865
CDY4P	GBM	-0.314405	0.269332	-0.115198	-0.00590117	0.136179	0.00502642
CDY4P	LGG	-0.150318	0.619979	-0.0827973	0.476989	0.16951	0.1879
CDY4P	CESC	0.0407388	0.914555	-0.00672031	-0.00833624	-0.00783498	-0.00763051
CDY4P	COAD	-0.0624699	0.868531	-0.0099951	-0.0349474	0.0120809	-0.0109539
CDY4P	KIRP	0.682539	0.180394	-0.00711559	-0.00762456	-0.0247922	-0.0131775
CDY4P	LIHC	0.0706052	0.810932	-0.0078863	0.00113147	-0.00374967	-0.0035015
CDY4P	LUAD	-0.0299801	0.906392	-0.0123294	-0.0448822	-0.026808	-0.0280066
CDY4P	LUSC	-0.0631942	0.785743	0.0269138	-0.0210796	0.0528302	0.0195548
CDY4P	MESO	0.046295	0.907419	0.0373686	-0.0924156	-0.0482956	-0.0344475
CDY4P	PAAD	0.181089	0.634292	-0.176308	-0.0766985	-0.0212233	-0.0914099
CDY4P	PRAD	-0.930926	0.385222	1.13136	0.404386	-0.125583	0.470054
CDY4P	SARC	-0.0322523	0.927737	-0.0457735	0.0123322	-0.0738799	-0.0357737
CDY4P	STAD	-0.0933292	0.779912	-0.548172	-0.912057	-0.851718	-0.770649
CDY4P	THCA	-0.444752	0.564934	0.0307677	0.0541979	0.0768322	0.0539326
CDY4P	UCS	0.813466	0.128815	0	0	0	0
CDY4P	LAML	-0.532312	0.130756	2.0703	2.25941	3.03443	2.45471
CDY4P	ACC	-0.44293	0.453515	0.0282553	-0.00781839	0.0717658	0.0307342
CDY4P	BLCA	0.524081	0.0588051	-0.0254914	0.18661	-0.0306817	0.043479
CDY4P	ESCA	0.568533	0.169741	-0.252204	-0.886132	-1.80491	-0.981082
CDY4P	HNSC	0.229432	0.292328	0.00220673	-0.00187287	-0.0158025	-0.00515623
CDY4P	KICH	1.339	0.178726	-0.0939554	0.0340416	-0.0640927	-0.0413355
CDY4P	KIRC	0.171541	0.599477	-0.059674	-0.338595	-0.0609468	-0.153072
CDY4P	DLBC	-0.131517	0.948657	0.010912	0.0300126	-0.0254825	0.00514734
CDY4P	OV	0.282205	0.255276	-0.00641625	-0.0175585	-0.00445399	-0.00947625
CDY4P	PCPG	0.164113	0.890092	0.018849	0.0147322	0.0160037	0.0165283
CDY4P	READ	1.71407	0.0763925	-0.0290246	-0.00869811	-0.0301983	-0.0226403
CDY4P	SKCM	-0.285651	0.224244	0.0431108	0.0465229	0.16384	0.0844912
CDY4P	TGCT	-29.234	0.998852	0.0185399	0.124515	0.0584208	0.0671584
CDY4P	THYM	-1.34094	0.284966	-0.0260758	-0.0329968	-0.090612	-0.0498949
CDY4P	UCEC	-0.292732	0.493492	0.0187861	0.00469876	-0.00587154	0.0058711
CDY4P	UVM	0.839046	0.298895	-0.0335957	0	-0.0365259	-0.0233739
CHRD	BRCA	0.561522	0.0388461	-0.699613	-2.1038	-1.60358	-1.469
CHRD	CHOL	-0.252457	0.723468	1.3559	0	1.15754	0.837814
CHRD	GBM	-0.290899	0.304852	-2.03302	0.0909085	0.321928	-0.540059
CHRD	LGG	0.788052	0.0171788	-0.17409	-0.610908	-0.15236	-0.312453
CHRD	CESC	-0.143196	0.7088	-0.141967	0.103556	0.896834	0.286141
CHRD	COAD	0.154972	0.694193	0.013105	-0.384712	-0.078577	-0.150061
CHRD	KIRP	0.0990603	0.847566	-0.243406	-0.268489	-0.241716	-0.251203
CHRD	LIHC	0.0539717	0.856173	0.0120039	-0.0185201	0.125071	0.0395182
CHRD	LUAD	0.294315	0.245477	-0.231048	-0.0710562	-0.0664583	-0.122854
CHRD	LUSC	-0.233605	0.300118	0.0931036	-0.438359	-0.0189981	-0.121418
CHRD	MESO	0.167191	0.677142	-0.477579	-0.302563	-0.25634	-0.345494
CHRD	PAAD	0.87921	0.0320493	-3.35029	-1.68706	-0.661584	-1.89965
CHRD	PRAD	-0.448164	0.674033	-1.40363	-0.82852	-1.06621	-1.09945
CHRD	SARC	0.632513	0.0871456	-0.613919	0.227177	0.0576386	-0.109701
CHRD	STAD	-0.980927	0.00348714	-1.14515	-1.04094	-1.4231	-1.20306
CHRD	THCA	-0.729368	0.337902	0.121847	2.60869	0.467923	1.06615
CHRD	UCS	-0.0604868	0.908746	2.2428	1.45943	2.16115	1.95446
CHRD	LAML	0.643859	0.0694534	2.7609	2.80735	3.06228	2.87685
CHRD	ACC	0.138808	0.812171	0.487903	0.959358	1.64284	1.03003
CHRD	BLCA	-0.419943	0.129849	-0.050244	-0.933475	-0.247145	-0.410288
CHRD	ESCA	-0.398801	0.329653	-0.287836	-0.922694	-1.85785	-1.02279
CHRD	HNSC	0.0954262	0.658917	-0.459823	-1.26861	-1.0404	-0.922945
CHRD	KICH	0.27303	0.762747	1.19987	-0.400538	0.730813	0.510049
CHRD	KIRC	-0.191946	0.55258	-0.0258185	2.77087	-0.127731	0.872439
CHRD	DLBC	30.3197	0.999415	-0.147701	-0.450661	-0.574236	-0.390866
CHRD	OV	-0.328351	0.187738	0.728252	-1.33087	0.605524	0.000969094
CHRD	PCPG	2.48243	0.116339	-0.20538	0	-0.432959	-0.21278
CHRD	READ	-0.751782	0.412591	-1.08269	-0.797401	-1.66681	-1.1823
CHRD	SKCM	-0.0141687	0.951812	-0.0179318	-0.278859	-0.141219	-0.146004
CHRD	TGCT	0.850754	0.630199	0.0218044	0.469485	-0.0631938	0.142699
CHRD	THYM	0.53753	0.626093	1.61084	1.69707	2.70184	2.00325
CHRD	UCEC	-0.34739	0.426135	-0.566246	0.209813	-0.189471	-0.181968
CHRD	UVM	-1.87978	0.0312832	-1.26742	-0.415037	-0.514573	-0.732344
CLDN16	BRCA	-0.0835966	0.755401	0.131478	0.970362	0.508522	0.536787
CLDN16	CHOL	-0.158968	0.817842	1.34199	0.782409	1.43781	1.1874
CLDN16	GBM	-0.446612	0.109966	-0.184143	1.13289	0.127235	0.358662
CLDN16	LGG	0.418347	0.169774	0.131245	2.55821	0.664816	1.11809
CLDN16	CESC	0.539784	0.153031	-1.03163	1.53807	-0.107309	0.133043
CLDN16	COAD	0.103897	0.782584	-1.25812	-1.23519	-1.58109	-1.35813
CLDN16	KIRP	-0.365087	0.464771	-0.179679	-0.206831	-0.222392	-0.202967
CLDN16	LIHC	0.547501	0.0673648	-0.325978	0.166796	0.281546	0.040788
CLDN16	LUAD	0.186851	0.462308	-0.588613	-0.715644	-0.560925	-0.621727
CLDN16	LUSC	0.152003	0.505784	0.121336	-0.500898	-0.0518094	-0.143791
CLDN16	MESO	-0.674715	0.113616	0.390628	-0.0443941	0.346651	0.230962
CLDN16	PAAD	-1.05318	0.00698532	-3.1068	-0.561311	-0.415037	-1.36105
CLDN16	PRAD	-0.175294	0.863655	-1.25921	-0.926937	-0.124273	-0.770139
CLDN16	SARC	0.651894	0.070212	-0.332888	-0.340075	-0.279523	-0.317495
CLDN16	STAD	-0.0461204	0.891673	-1.23155	-1.35896	-1.52716	-1.37256
CLDN16	THCA	0.754711	0.321171	0.0512196	-1.53605	-0.780687	-0.755173
CLDN16	UCS	-0.11498	0.830344	1.77826	-0.477322	-2.2362	-0.311752
CLDN16	LAML	0.107597	0.7593	-0.0920095	0.0849503	-0.00156051	-0.00287324
CLDN16	ACC	0.510398	0.374059	-1.93516	-1.44746	-1.82059	-1.7344
CLDN16	BLCA	0.213816	0.431156	-0.446844	0.383915	-0.0213737	-0.0281008
CLDN16	ESCA	-0.0319108	0.938783	-0.397866	-0.735916	-1.12992	-0.754569
CLDN16	HNSC	0.127238	0.55986	-0.12859	-1.68249	-0.159102	-0.656726
CLDN16	KICH	0.000337062	0.999692	1.19849	-0.251539	0.100929	0.349295
CLDN16	KIRC	-0.326053	0.305112	0.0388012	0.15374	0.0361069	0.0762161
CLDN16	DLBC	0.418972	0.837314	-0.750739	-1.23266	-0.884523	-0.955974
CLDN16	OV	0.436579	0.0778067	-0.0868125	-1.23472	-0.0636586	-0.461729
CLDN16	PCPG	2.34103	0.142556	-0.22554	-0.00543974	-0.408404	-0.213128
CLDN16	READ	-0.403057	0.695224	0.560273	0.305808	1.00322	0.623099
CLDN16	SKCM	0.21015	0.371842	0.0620807	-0.34192	-0.3266	-0.202146
CLDN16	TGCT	28.7922	0.998884	-0.0641303	0.215729	0.0204641	0.0573542
CLDN16	THYM	0.289516	0.822617	-0.281001	-0.89743	-2.10947	-1.09597
CLDN16	UCEC	-0.202301	0.641182	-1.0201	-1.41233	-0.797114	-1.07651
CLDN16	UVM	0.210476	0.786017	-0.165197	0.0238467	0.0115684	-0.0432605
CLIC4P2	BRCA	-0.0630712	0.811642	0.0346672	-0.0241848	0.109115	0.0398657
CLIC4P2	CHOL	-0.788075	0.282184	0	0	0	0
CLIC4P2	GBM	0.0651227	0.816976	0.066144	-0.0908534	0.221424	0.0655717
CLIC4P2	LGG	0.0803369	0.789292	0.796423	0.819246	0.105423	0.573697
CLIC4P2	CESC	-0.080002	0.831692	-0.0466759	-0.0941235	-0.0395818	-0.0601271
CLIC4P2	COAD	0.129666	0.731091	-0.00655824	0.0232554	0.0480781	0.0215917
CLIC4P2	KIRP	0.86725	0.102835	0.0154857	0.0355191	-0.0226277	0.00945902
CLIC4P2	LIHC	-0.0156603	0.958402	-0.0024899	-0.00759314	-0.00813707	-0.00607337
CLIC4P2	LUAD	0.0113137	0.964334	-0.0256001	-0.0234896	-0.022998	-0.0240292
CLIC4P2	LUSC	-0.0704705	0.758834	0.00690788	-0.0340983	-0.00303884	-0.0100764
CLIC4P2	MESO	0.513251	0.210034	0.00935423	0.0588937	0.000614043	0.022954
CLIC4P2	PAAD	0.0443983	0.908778	-0.108219	-0.0556615	0.00869425	-0.0517289
CLIC4P2	PRAD	1.0105	0.345496	0.505468	0.102197	0.0268179	0.211494
CLIC4P2	SARC	0.154556	0.663753	0.012605	0.0807795	0.226871	0.106752
CLIC4P2	STAD	-0.599211	0.0804895	-0.0127707	-0.551178	-0.345444	-0.303131
CLIC4P2	THCA	-0.945168	0.214604	0.0298214	-0.0219165	0.00507369	0.0043262
CLIC4P2	UCS	0.192845	0.712843	-0.14167	-0.0722521	-0.122581	-0.112168
CLIC4P2	LAML	0.031113	0.928835	-0.852437	-0.994014	-1.17829	-1.00825
CLIC4P2	ACC	-0.3632	0.536355	-0.0274399	-0.0392189	-0.0313937	-0.0326842
CLIC4P2	BLCA	0.12812	0.639478	0.00368867	0.21066	-0.0105714	0.0679256
CLIC4P2	ESCA	-0.641977	0.133424	-0.391525	-0.957057	-1.83221	-1.06026
CLIC4P2	HNSC	0.225776	0.300153	-0.0255649	0.000255448	-0.0257059	-0.0170051
CLIC4P2	KICH	1.05075	0.303138	0.3417	0.0116738	0.0428225	0.132065
CLIC4P2	KIRC	-0.135752	0.680117	0.123738	2.91	0.153544	1.06243
CLIC4P2	DLBC	0.426221	0.83463	0.0311431	-0.0586372	-0.0675427	-0.0316789
CLIC4P2	OV	0.171375	0.492749	0.0609118	-0.129653	0.0622506	-0.0021636
CLIC4P2	PCPG	1.4667	0.227817	-0.005194	-0.019825	-0.0360785	-0.0203658
CLIC4P2	READ	1.17878	0.210871	-0.0525081	-0.0389063	-0.0280272	-0.0398138
CLIC4P2	SKCM	-0.199703	0.392748	0.0637703	0.0354268	-0.00283935	0.0321193
CLIC4P2	TGCT	-1.11191	0.529365	-0.0102886	0.0204641	-0.00544871	0.0015756
CLIC4P2	THYM	-1.01716	0.416972	0.00233457	-0.0354053	-0.0647178	-0.0325962
CLIC4P2	UCEC	-0.545264	0.214791	0.0365694	0.0437599	0.0228608	0.0343967
CLIC4P2	UVM	0.946701	0.262899	0.511445	0.0183785	0.0384362	0.18942
CLUHP11	BRCA	0.167109	0.522889	-0.00683101	-0.00642975	-0.00736729	-0.00687602
CLUHP11	CHOL	-0.788075	0.282184	0	0	0	0
CLUHP11	GBM	-0.285769	0.31503	-0.120865	0.223194	0.184422	0.0955836
CLUHP11	LGG	0.0320094	0.914997	-0.0101136	-0.0142967	-0.00996457	-0.0114583
CLUHP11	CESC	0.117739	0.75641	-0.00913691	-0.0117046	-0.0132831	-0.0113749
CLUHP11	COAD	0.319163	0.397323	-0.00479921	-0.00375581	0.0135814	0.00167545
CLUHP11	KIRP	0.411552	0.428489	0.00415568	0.0112236	0.00855155	0.00797696
CLUHP11	LIHC	-0.0200716	0.947039	0.000391835	0.000310375	0.00133771	0.000679975
[truncated: 13,621 more rows]

## Sheet: ACC-Net Genes
Gene	Subtype	Survival.Association	Survival.Pvalue	Point.Mutation.Association	Insertion.Association	Deletion.Association	TMB.Association
[truncated: 7,821 more rows]
